# Supplementary material for: Dihydroartemisinin regulates immune cell heterogeneity by triggering a cascade reaction of CDK and MAPK phosphorylation
Source: Signal Transduct Target Ther. 2022 Jul 11;7:222. doi: 10.1038/s41392-022-01028-5 (PMC9271464; doi:10.1038/s41392-022-01028-5)
Supplement: Supplementary file 2 — Dataset 1 [file 41392_2022_1028_MOESM2_ESM.csv]

Protein accession	Protein description	Gene name	DHA/CMC Ratio	DHA/CMC P value	Regulated Type	MW [kDa]	Coverage [%]	Peptides	Unique peptides	CMC_1	CMC_2	CMC_3	DHA_1	DHA_2	DHA_3	Subcellular localization	KEGG KO No.	KEGG Gene	KEGG pathway	Biological Process	Cellular Component	Molecular Function	Pfam ID	Domain description	KOG category	KOG NO.	KOG description
A2AF47	Dedicator of cytokinesis protein 11 OS=Mus musculus OX=10090 GN=Dock11 PE=1 SV=1	Dock11	0.6209	0.000134905	Down	237.77	9.3	17	15	1.172077	1.228427	1.301125	0.746728	0.781276	0.770366	plasma membrane	K21853			GO:0001775 cell activation; GO:0001776 leukocyte homeostasis; GO:0001782 B cell homeostasis; GO:0002252 immune effector process; GO:0002260 lymphocyte homeostasis; GO:0002263 cell activation involved in immune response; GO:0002285 lymphocyte activation involved in immune response; GO:0002312 B cell activation involved in immune response; GO:0002313 mature B cell differentiation involved in immune…	GO:0005622 intracellular; GO:0005623 cell; GO:0005737 cytoplasm; GO:0005829 cytosol;	GO:0005085 guanyl-nucleotide exchange factor activity; GO:0005088 Ras guanyl-nucleotide exchange factor activity; GO:0005089 Rho guanyl-nucleotide exchange factor activity; GO:0005488 binding; GO:0005515 protein binding; GO:0017016 Ras GTPase binding; GO:0017048 Rho GTPase binding; GO:0019899 enzyme binding; GO:0031267 small GTPase binding; GO:0051020 GTPase binding; GO:0098772 molecular function…	PF11878; PF00169	Domain of unknown function (DUF3398); PH domain	T	KOG1997	PH domain-containing protein
A2AGT5	Cytoskeleton-associated protein 5 OS=Mus musculus OX=10090 GN=Ckap5 PE=1 SV=1	Ckap5	1.6383	0.004081312	Up	225.63	5.6	10	10	0.782025	0.745218	0.746938	1.438675	1.193178	1.093965	plasma membrane	K16803			GO:0000086 G2/M transition of mitotic cell cycle; GO:0000226 microtubule cytoskeleton organization; GO:0000278 mitotic cell cycle; GO:0006403 RNA localization; GO:0006810 transport; GO:0006996 organelle organization; GO:0007010 cytoskeleton organization; GO:0007017 microtubule-based process; GO:0007019 microtubule depolymerization; GO:0007049 cell cycle; GO:0007051 spindle organization; GO:000709…	GO:0000775 chromosome, centromeric region; GO:0000776 kinetochore; GO:0000922 spindle pole; GO:0005622 intracellular; GO:0005623 cell; GO:0005634 nucleus; GO:0005694 chromosome; GO:0005730 nucleolus; GO:0005737 cytoplasm; GO:0005813 centrosome; GO:0005815 microtubule organizing center; GO:0005819 spindle; GO:0005829 cytosol; GO:0005856 cytoskeleton; GO:0005886 plasma membrane; GO:0015630 microtub…	GO:0005488 binding; GO:0005515 protein binding; GO:0008017 microtubule binding; GO:0008092 cytoskeletal protein binding; GO:0015631 tubulin binding; GO:0043021 ribonucleoprotein complex binding; GO:0044877 protein-containing complex binding; GO:0051010 microtubule plus-end binding;			Z	KOG1820	Microtubule-associated protein
A3KMP2	Tetratricopeptide repeat protein 38 OS=Mus musculus OX=10090 GN=Ttc38 PE=1 SV=2	Ttc38	0.5895	0.003645466	Down	52.223	13.3	5	5	1.099599	1.401169	1.273902	0.813567	0.723414	0.688349	cytoplasm									S	KOG2610	Uncharacterized conserved protein
B2RQC6	CAD protein OS=Mus musculus OX=10090 GN=Cad PE=1 SV=1	Cad	1.6148	6.36816E-07	Up	243.24	19.5	35	34	0.764988	0.760578	0.76905	1.217652	1.235707	1.252025	cytoplasm	K11540	CAD; carbamoyl-phosphate synthase / aspartate carbamoyltransferase / dihydroorotase [EC:6.3.5.5 2.1.3.2 3.5.2.3]	mmu00240 Pyrimidine metabolism; mmu00250 Alanine, aspartate and glutamate metabolism; mmu01100 Metabolic pathways; mmu01240 Biosynthesis of cofactors	GO:0000050 urea cycle; GO:0000052 citrulline metabolic process; GO:0006082 organic acid metabolic process; GO:0006139 nucleobase-containing compound metabolic process; GO:0006206 pyrimidine nucleobase metabolic process; GO:0006207 'de novo' pyrimidine nucleobase biosynthetic process; GO:0006213 pyrimidine nucleoside metabolic process; GO:0006220 pyrimidine nucleotide metabolic process; GO:0006221…	GO:0005622 intracellular; GO:0005623 cell; GO:0005634 nucleus; GO:0005654 nucleoplasm; GO:0005737 cytoplasm; GO:0005739 mitochondrion; GO:0005829 cytosol; GO:0016363 nuclear matrix; GO:0030424 axon; GO:0031974 membrane-enclosed lumen; GO:0031981 nuclear lumen; GO:0032991 protein-containing complex; GO:0034399 nuclear periphery; GO:0036477 somatodendritic compartment; GO:0042995 cell projection; G…	GO:0000166 nucleotide binding; GO:0001882 nucleoside binding; GO:0001884 pyrimidine nucleoside binding; GO:0002134 UTP binding; GO:0003824 catalytic activity; GO:0004070 aspartate carbamoyltransferase activity; GO:0004087 carbamoyl-phosphate synthase (ammonia) activity; GO:0004088 carbamoyl-phosphate synthase (glutamine-hydrolyzing) activity; GO:0004151 dihydroorotase activity; GO:0004672 protein…	PF00988; PF00117; PF02786; PF02787; PF02142; PF01979; PF02729; PF00185	Carbamoyl-phosphate synthase small chain, CPSase domain; Glutamine amidotransferase class-I; Carbamoyl-phosphate synthase L chain, ATP binding domain; Carbamoyl-phosphate synthetase large chain, oligomerisation domain; MGS-like domain; Amidohydrolase family; Aspartate/ornithine carbamoyltransferase, carbamoyl-P binding domain; Aspartate/ornithine carbamoyltransferase, Asp/Orn binding domain	F	KOG0370	Multifunctional pyrimidine synthesis protein CAD (includes carbamoyl-phophate synthetase, aspartate transcarbamylase, and glutamine amidotransferase)
B9EJ86	Oxysterol-binding protein-related protein 8 OS=Mus musculus OX=10090 GN=Osbpl8 PE=1 SV=1	Osbpl8	1.7736	0.024109633	Up	101.27	2	2	2	0.757437	0.684709		1.374635	1.183219		cytoplasm	K22285			GO:0001932 regulation of protein phosphorylation; GO:0001934 positive regulation of protein phosphorylation; GO:0006575 cellular modified amino acid metabolic process; GO:0006629 lipid metabolic process; GO:0006644 phospholipid metabolic process; GO:0006650 glycerophospholipid metabolic process; GO:0006658 phosphatidylserine metabolic process; GO:0006793 phosphorus metabolic process; GO:0006796 p…	GO:0005622 intracellular; GO:0005623 cell; GO:0005634 nucleus; GO:0005635 nuclear envelope; GO:0005737 cytoplasm; GO:0005783 endoplasmic reticulum; GO:0005829 cytosol; GO:0005938 cell cortex; GO:0012505 endomembrane system; GO:0016020 membrane; GO:0031090 organelle membrane; GO:0031965 nuclear membrane; GO:0031967 organelle envelope; GO:0031975 envelope; GO:0031984 organelle subcompartment; GO:00…	GO:0001786 phosphatidylserine binding; GO:0005215 transporter activity; GO:0005319 lipid transporter activity; GO:0005488 binding; GO:0005496 steroid binding; GO:0005543 phospholipid binding; GO:0005548 phospholipid transporter activity; GO:0008289 lipid binding; GO:0015485 cholesterol binding; GO:0032934 sterol binding; GO:0035091 phosphatidylinositol binding; GO:0036094 small molecule binding; …	PF00169	PH domain	T	KOG2210	Oxysterol-binding protein
C0HKE6	Histone H2A type 1-I OS=Mus musculus OX=10090 GN=H2ac13 PE=1 SV=1	H2ac13	1.6898	0.000134823	Up	14.135	37.7	5	2	0.697121	0.743777	0.789782	1.242235	1.26591	1.261175	nucleus	K11251	H2A; histone H2A	mmu05322 Systemic lupus erythematosus; mmu04217 Necroptosis; mmu05034 Alcoholism				PF00125	Core histone H2A/H2B/H3/H4	B	KOG1756	Histone 2A
D3Z6P0	Protein disulfide-isomerase A2 OS=Mus musculus OX=10090 GN=Pdia2 PE=1 SV=1	Pdia2	0.0204	2.11614E-05	Down	58.316	31.5	15	15	2.194442	1.643607	2.04192	0.03079	0.050958	0.038283	extracellular	K09581			GO:0006457 protein folding; GO:0006621 protein retention in ER lumen; GO:0006950 response to stress; GO:0008104 protein localization; GO:0008152 metabolic process; GO:0009966 regulation of signal transduction; GO:0009987 cellular process; GO:0010646 regulation of cell communication; GO:0010941 regulation of cell death; GO:0023051 regulation of signaling; GO:0032507 maintenance of protein location…	GO:0005622 intracellular; GO:0005623 cell; GO:0005737 cytoplasm; GO:0005783 endoplasmic reticulum; GO:0012505 endomembrane system; GO:0043226 organelle; GO:0043227 membrane-bounded organelle; GO:0043229 intracellular organelle; GO:0043231 intracellular membrane-bounded organelle;	GO:0003756 protein disulfide isomerase activity; GO:0003824 catalytic activity; GO:0015036 disulfide oxidoreductase activity; GO:0015037 peptide disulfide oxidoreductase activity; GO:0016491 oxidoreductase activity; GO:0016667 oxidoreductase activity, acting on a sulfur group of donors; GO:0016853 isomerase activity; GO:0016860 intramolecular oxidoreductase activity; GO:0016864 intramolecular oxi…	PF00085; PF13848	Thioredoxin; Thioredoxin-like domain	O	KOG0190	Protein disulfide isomerase (prolyl 4-hydroxylase beta subunit)
E9PVX6	Proliferation marker protein Ki-67 OS=Mus musculus OX=10090 GN=Mki67 PE=1 SV=1	Mki67	532.9503	4.24545E-06	Up	350.86	22.5	57	57	0.005109	0.002738	0.00339	2.036918	1.963666	1.988179	nucleus	K17582			GO:0000003 reproduction; GO:0001889 liver development; GO:0007049 cell cycle; GO:0007088 regulation of mitotic nuclear division; GO:0007275 multicellular organism development; GO:0007346 regulation of mitotic cell cycle; GO:0008283 cell population proliferation; GO:0009653 anatomical structure morphogenesis; GO:0009887 animal organ morphogenesis; GO:0009987 cellular process; GO:0010564 regulation…	GO:0000775 chromosome, centromeric region; GO:0000793 condensed chromosome; GO:0005622 intracellular; GO:0005623 cell; GO:0005634 nucleus; GO:0005654 nucleoplasm; GO:0005694 chromosome; GO:0005730 nucleolus; GO:0005737 cytoplasm; GO:0016604 nuclear body; GO:0031974 membrane-enclosed lumen; GO:0031981 nuclear lumen; GO:0043226 organelle; GO:0043227 membrane-bounded organelle; GO:0043228 non-membra…	GO:0005488 binding; GO:0005515 protein binding; GO:0008022 protein C-terminus binding;
O08582	GTP-binding protein 1 OS=Mus musculus OX=10090 GN=Gtpbp1 PE=1 SV=2	Gtpbp1	1.8614	2.5475E-05	Up	72.3	16.3	9	9	0.689163	0.681779	0.725945	1.32096	1.333744	1.24841	cytoplasm				GO:0002376 immune system process; GO:0006139 nucleobase-containing compound metabolic process; GO:0006163 purine nucleotide metabolic process; GO:0006725 cellular aromatic compound metabolic process; GO:0006753 nucleoside phosphate metabolic process; GO:0006793 phosphorus metabolic process; GO:0006796 phosphate-containing compound metabolic process; GO:0006807 nitrogen compound metabolic process;…	GO:0000177 cytoplasmic exosome (RNase complex); GO:0000178 exosome (RNase complex); GO:0005622 intracellular; GO:0005623 cell; GO:0005737 cytoplasm; GO:0005829 cytosol; GO:0032991 protein-containing complex; GO:1902494 catalytic complex; GO:1905354 exoribonuclease complex;	GO:0000166 nucleotide binding; GO:0001882 nucleoside binding; GO:0001883 purine nucleoside binding; GO:0003824 catalytic activity; GO:0003924 GTPase activity; GO:0005488 binding; GO:0005525 GTP binding; GO:0016462 pyrophosphatase activity; GO:0016787 hydrolase activity; GO:0016817 hydrolase activity, acting on acid anhydrides; GO:0016818 hydrolase activity, acting on acid anhydrides, in phosphoru…	PF00009	Elongation factor Tu GTP binding domain	J	KOG0463	GTP-binding protein GP-1
O08583	THO complex subunit 4 OS=Mus musculus OX=10090 GN=Alyref PE=1 SV=3	Alyref	1.9081	2.43259E-05	Up	26.94	33.3	6	6	0.670643	0.666878	0.725648	1.330385	1.286173	1.320273	cytoplasm	K12881	THOC4; THO complex subunit 4	mmu03015 mRNA surveillance pathway; mmu03040 Spliceosome; mmu05168 Herpes simplex virus 1 infection; mmu05014 Amyotrophic lateral sclerosis; mmu03013 RNA transport				PF00076	RNA recognition motif. (a.k.a. RRM, RBD, or RNP domain)	A	KOG0533	RRM motif-containing protein
O08663	Methionine aminopeptidase 2 OS=Mus musculus OX=10090 GN=Metap2 PE=1 SV=1	Metap2	2.3708	8.68688E-07	Up	52.921	23	10	10	0.57426	0.600639	0.605069	1.410419	1.395229	1.414385	cytoplasm	K01265			GO:0006464 cellular protein modification process; GO:0006508 proteolysis; GO:0006807 nitrogen compound metabolic process; GO:0008152 metabolic process; GO:0009987 cellular process; GO:0010467 gene expression; GO:0016485 protein processing; GO:0018193 peptidyl-amino acid modification; GO:0018206 peptidyl-methionine modification; GO:0019538 protein metabolic process; GO:0031365 N-terminal protein a…	GO:0005622 intracellular; GO:0005623 cell; GO:0005737 cytoplasm; GO:0005829 cytosol; GO:0005886 plasma membrane; GO:0016020 membrane; GO:0071944 cell periphery;	GO:0003824 catalytic activity; GO:0004177 aminopeptidase activity; GO:0008233 peptidase activity; GO:0008235 metalloexopeptidase activity; GO:0008237 metallopeptidase activity; GO:0008238 exopeptidase activity; GO:0016787 hydrolase activity; GO:0070011 peptidase activity, acting on L-amino acid peptides; GO:0140096 catalytic activity, acting on a protein;	PF00557	Metallopeptidase family M24	O	KOG2775	Metallopeptidase
O08992	Syntenin-1 OS=Mus musculus OX=10090 GN=Sdcbp PE=1 SV=1	Sdcbp	1.8821	0.000630981	Up	32.379	13.4	3	3	0.704584	0.690456	0.686747	1.367235	1.145033	1.405946	cytoplasm,nucleus	K17254			GO:0001558 regulation of cell growth; GO:0001775 cell activation; GO:0001932 regulation of protein phosphorylation; GO:0001934 positive regulation of protein phosphorylation; GO:0002090 regulation of receptor internalization; GO:0002091 negative regulation of receptor internalization; GO:0002252 immune effector process; GO:0002263 cell activation involved in immune response; GO:0002274 myeloid le…	GO:0000323 lytic vacuole; GO:0005576 extracellular region; GO:0005615 extracellular space; GO:0005622 intracellular; GO:0005623 cell; GO:0005634 nucleus; GO:0005635 nuclear envelope; GO:0005654 nucleoplasm; GO:0005737 cytoplasm; GO:0005764 lysosome; GO:0005766 primary lysosome; GO:0005773 vacuole; GO:0005775 vacuolar lumen; GO:0005829 cytosol; GO:0005856 cytoskeleton; GO:0005886 plasma membrane; …	GO:0001664 G protein-coupled receptor binding; GO:0005102 signaling receptor binding; GO:0005109 frizzled binding; GO:0005126 cytokine receptor binding; GO:0005137 interleukin-5 receptor binding; GO:0005488 binding; GO:0005515 protein binding; GO:0005543 phospholipid binding; GO:0005546 phosphatidylinositol-4,5-bisphosphate binding; GO:0008022 protein C-terminus binding; GO:0008092 cytoskeletal p…			T	KOG0849	Transcription factor PRD and related proteins, contain PAX and HOX domains
O09167	60S ribosomal protein L21 OS=Mus musculus OX=10090 GN=Rpl21 PE=1 SV=3	Rpl21	4.8253	2.05511E-07	Up	18.562	25.6	4	4	0.337832	0.340186	0.351964	1.60527	1.66084	1.703908	mitochondria	K02889	RP-L21e; large subunit ribosomal protein L21e	mmu03010 Ribosome; mmu05171 Coronavirus disease - COVID-19	GO:0006412 translation; GO:0006518 peptide metabolic process; GO:0006807 nitrogen compound metabolic process; GO:0008152 metabolic process; GO:0009058 biosynthetic process; GO:0009059 macromolecule biosynthetic process; GO:0009987 cellular process; GO:0010467 gene expression; GO:0019538 protein metabolic process; GO:0034641 cellular nitrogen compound metabolic process; GO:0034645 cellular macromo…	GO:0005622 intracellular; GO:0005623 cell; GO:0005737 cytoplasm; GO:0005829 cytosol; GO:0005840 ribosome; GO:0015934 large ribosomal subunit; GO:0022625 cytosolic large ribosomal subunit; GO:0022626 cytosolic ribosome; GO:0032991 protein-containing complex; GO:0043226 organelle; GO:0043228 non-membrane-bounded organelle; GO:0043229 intracellular organelle; GO:0043232 intracellular non-membrane-bo…	GO:0003735 structural constituent of ribosome; GO:0005198 structural molecule activity;			J	KOG1732	60S ribosomal protein L21
O09172	Glutamate--cysteine ligase regulatory subunit OS=Mus musculus OX=10090 GN=Gclm PE=1 SV=1	Gclm	2.1669	8.9636E-05	Up	30.534	38	8	8	0.650683	0.639053	0.604869	1.268487	1.36457	1.472338	mitochondria	K11205	GCLM; glutamate--cysteine ligase regulatory subunit	mmu04216 Ferroptosis; mmu00480 Glutathione metabolism; mmu00270 Cysteine and methionine metabolism; mmu01100 Metabolic pathways; mmu01240 Biosynthesis of cofactors	GO:0000096 sulfur amino acid metabolic process; GO:0001101 response to acid chemical; GO:0001678 cellular glucose homeostasis; GO:0001775 cell activation; GO:0003008 system process; GO:0003013 circulatory system process; GO:0003018 vascular process in circulatory system; GO:0003254 regulation of membrane depolarization; GO:0006082 organic acid metabolic process; GO:0006518 peptide metabolic proce…	GO:0005622 intracellular; GO:0005623 cell; GO:0005737 cytoplasm; GO:0005829 cytosol; GO:0017109 glutamate-cysteine ligase complex; GO:0032991 protein-containing complex; GO:1902494 catalytic complex;	GO:0003824 catalytic activity; GO:0004357 glutamate-cysteine ligase activity; GO:0005488 binding; GO:0005515 protein binding; GO:0016874 ligase activity; GO:0016879 ligase activity, forming carbon-nitrogen bonds; GO:0016881 acid-amino acid ligase activity; GO:0019899 enzyme binding; GO:0030234 enzyme regulator activity; GO:0035226 glutamate-cysteine ligase catalytic subunit binding; GO:0046982 pr…	PF00248	Aldo/keto reductase family	E	KOG3023	Glutamate-cysteine ligase regulatory subunit
O35129	Prohibitin-2 OS=Mus musculus OX=10090 GN=Phb2 PE=1 SV=1	Phb2	1.6567	0.000111539	Up	33.296	47.5	14	14	0.713719	0.779832	0.76487	1.205145	1.245608	1.290826	cytoplasm	K17081			GO:0000003 reproduction; GO:0000819 sister chromatid segregation; GO:0001763 morphogenesis of a branching structure; GO:0001932 regulation of protein phosphorylation; GO:0001934 positive regulation of protein phosphorylation; GO:0002009 morphogenesis of an epithelium; GO:0003006 developmental process involved in reproduction; GO:0006355 regulation of transcription, DNA-templated; GO:0006606 prote…	GO:0005622 intracellular; GO:0005623 cell; GO:0005634 nucleus; GO:0005737 cytoplasm; GO:0005739 mitochondrion; GO:0005740 mitochondrial envelope; GO:0005741 mitochondrial outer membrane; GO:0005743 mitochondrial inner membrane; GO:0009986 cell surface; GO:0016020 membrane; GO:0016363 nuclear matrix; GO:0019866 organelle inner membrane; GO:0019867 outer membrane; GO:0031090 organelle membrane; GO:…	GO:0005102 signaling receptor binding; GO:0005488 binding; GO:0005515 protein binding; GO:0008022 protein C-terminus binding; GO:0008134 transcription factor binding; GO:0030331 estrogen receptor binding; GO:0033218 amide binding; GO:0035257 nuclear hormone receptor binding; GO:0035258 steroid hormone receptor binding; GO:0047485 protein N-terminus binding; GO:0051427 hormone receptor binding;			K	KOG3090	Prohibitin-like protein
O35900	U6 snRNA-associated Sm-like protein LSm2 OS=Mus musculus OX=10090 GN=Lsm2 PE=1 SV=1	Lsm2	0.536	1.52426E-05	Down	10.834	31.6	2	2	1.24645	1.314196	1.34557	0.684873	0.69868	0.710231	cytoplasm	K12621	LSM2; U6 snRNA-associated Sm-like protein LSm2	mmu03040 Spliceosome; mmu03018 RNA degradation	GO:0000288 nuclear-transcribed mRNA catabolic process, deadenylation-dependent decay; GO:0000291 nuclear-transcribed mRNA catabolic process, exonucleolytic; GO:0000375 RNA splicing, via transesterification reactions; GO:0000377 RNA splicing, via transesterification reactions with bulged adenosine as nucleophile; GO:0000398 mRNA splicing, via spliceosome; GO:0000956 nuclear-transcribed mRNA catabo…	GO:0000932 P-body; GO:0005622 intracellular; GO:0005623 cell; GO:0005634 nucleus; GO:0005654 nucleoplasm; GO:0005681 spliceosomal complex; GO:0005688 U6 snRNP; GO:0005737 cytoplasm; GO:0005829 cytosol; GO:0030532 small nuclear ribonucleoprotein complex; GO:0031974 membrane-enclosed lumen; GO:0031981 nuclear lumen; GO:0032991 protein-containing complex; GO:0035770 ribonucleoprotein granule; GO:003…	GO:0003676 nucleic acid binding; GO:0003723 RNA binding; GO:0005488 binding; GO:0005515 protein binding; GO:0017016 Ras GTPase binding; GO:0017069 snRNA binding; GO:0017070 U6 snRNA binding; GO:0017160 Ral GTPase binding; GO:0019899 enzyme binding; GO:0031267 small GTPase binding; GO:0051020 GTPase binding; GO:0097159 organic cyclic compound binding; GO:1901363 heterocyclic compound binding;	PF01423	LSM domain	A	KOG3448	Predicted snRNP core protein
O54692	Centromere/kinetochore protein zw10 homolog OS=Mus musculus OX=10090 GN=Zw10 PE=1 SV=3	Zw10	2.4155	0.000771414	Up	88.062	6.7	4	4	0.496919	0.652962	0.60681	1.33118	1.561202	1.350926	cytoplasm	K11578			GO:0000003 reproduction; GO:0000070 mitotic sister chromatid segregation; GO:0000075 cell cycle checkpoint; GO:0000132 establishment of mitotic spindle orientation; GO:0000226 microtubule cytoskeleton organization; GO:0000278 mitotic cell cycle; GO:0000280 nuclear division; GO:0000819 sister chromatid segregation; GO:0006810 transport; GO:0006888 endoplasmic reticulum to Golgi vesicle-mediated tr…	GO:0000775 chromosome, centromeric region; GO:0000776 kinetochore; GO:0000922 spindle pole; GO:0005622 intracellular; GO:0005623 cell; GO:0005634 nucleus; GO:0005694 chromosome; GO:0005737 cytoplasm; GO:0005783 endoplasmic reticulum; GO:0005819 spindle; GO:0005828 kinetochore microtubule; GO:0005829 cytosol; GO:0005856 cytoskeleton; GO:0005874 microtubule; GO:0005876 spindle microtubule; GO:00125…	GO:0003676 nucleic acid binding; GO:0003677 DNA binding; GO:0003690 double-stranded DNA binding; GO:0005488 binding; GO:0019237 centromeric DNA binding; GO:0043565 sequence-specific DNA binding; GO:0097159 organic cyclic compound binding; GO:1901363 heterocyclic compound binding; GO:1990837 sequence-specific double-stranded DNA binding;			D	KOG2163	Centromere/kinetochore protein zw10 involved in mitotic chromosome segregation
O54786	DNA fragmentation factor subunit alpha OS=Mus musculus OX=10090 GN=Dffa PE=1 SV=2	Dffa	0.6461	0.000420168	Down	36.572	33.5	10	10	1.17148	1.210738	1.262842	0.836786	0.773268	0.744886	nucleus	K02310	DFFA; DNA fragmentation factor, 45 kD, alpha subunit	mmu04210 Apoptosis	GO:0000737 DNA catabolic process, endonucleolytic; GO:0006139 nucleobase-containing compound metabolic process; GO:0006259 DNA metabolic process; GO:0006308 DNA catabolic process; GO:0006309 apoptotic DNA fragmentation; GO:0006457 protein folding; GO:0006725 cellular aromatic compound metabolic process; GO:0006807 nitrogen compound metabolic process; GO:0006915 apoptotic process; GO:0006921 cellu…	GO:0000228 nuclear chromosome; GO:0000785 chromatin; GO:0000790 nuclear chromatin; GO:0005622 intracellular; GO:0005623 cell; GO:0005634 nucleus; GO:0005654 nucleoplasm; GO:0005694 chromosome; GO:0005737 cytoplasm; GO:0005829 cytosol; GO:0005886 plasma membrane; GO:0016020 membrane; GO:0031974 membrane-enclosed lumen; GO:0031981 nuclear lumen; GO:0043226 organelle; GO:0043227 membrane-bounded org…	GO:0004857 enzyme inhibitor activity; GO:0005488 binding; GO:0005515 protein binding; GO:0019904 protein domain specific binding; GO:0030234 enzyme regulator activity; GO:0044183 protein folding chaperone; GO:0060703 deoxyribonuclease inhibitor activity; GO:0098772 molecular function regulator;	PF02017; PF09033	CIDE-N domain; DNA Fragmentation factor 45kDa, C terminal domain
O54931	A-kinase anchor protein 2 OS=Mus musculus OX=10090 GN=Akap2 PE=1 SV=3	Akap2	0.6127	0.000216523	Down	98.577	4.9	3	3	1.305925	1.191813	1.222616	0.770249	0.720699	0.788698	nucleus	K16519			GO:0006996 organelle organization; GO:0007010 cytoskeleton organization; GO:0007015 actin filament organization; GO:0007154 cell communication; GO:0007165 signal transduction; GO:0007166 cell surface receptor signaling pathway; GO:0007167 enzyme linked receptor protein signaling pathway; GO:0007178 transmembrane receptor protein serine/threonine kinase signaling pathway; GO:0008104 protein locali…	GO:0032991 protein-containing complex;	GO:0005488 binding; GO:0005515 protein binding; GO:0019904 protein domain specific binding; GO:0051018 protein kinase A binding;
O55042	Alpha-synuclein OS=Mus musculus OX=10090 GN=Snca PE=1 SV=2	Snca	1.7352	0.000114699	Up	14.485	41.4	4	4	0.712454	0.716772	0.764389	1.331654	1.270154	1.204576	extracellular	K04528	SNCA; alpha-synuclein	mmu05022 Pathways of neurodegeneration - multiple diseases; mmu05012 Parkinson disease; mmu05010 Alzheimer disease	GO:0000122 negative regulation of transcription by RNA polymerase II; GO:0001504 neurotransmitter uptake; GO:0001505 regulation of neurotransmitter levels; GO:0001774 microglial cell activation; GO:0001775 cell activation; GO:0001919 regulation of receptor recycling; GO:0001921 positive regulation of receptor recycling; GO:0001932 regulation of protein phosphorylation; GO:0001933 negative regulat…	GO:0000323 lytic vacuole; GO:0005576 extracellular region; GO:0005615 extracellular space; GO:0005622 intracellular; GO:0005623 cell; GO:0005634 nucleus; GO:0005635 nuclear envelope; GO:0005640 nuclear outer membrane; GO:0005737 cytoplasm; GO:0005739 mitochondrion; GO:0005740 mitochondrial envelope; GO:0005741 mitochondrial outer membrane; GO:0005743 mitochondrial inner membrane; GO:0005758 mitoc…	GO:0000287 magnesium ion binding; GO:0001067 regulatory region nucleic acid binding; GO:0003676 nucleic acid binding; GO:0003677 DNA binding; GO:0003779 actin binding; GO:0003824 catalytic activity; GO:0004857 enzyme inhibitor activity; GO:0004866 endopeptidase inhibitor activity; GO:0004869 cysteine-type endopeptidase inhibitor activity; GO:0005488 binding; GO:0005504 fatty acid binding; GO:0005…
O55142	60S ribosomal protein L35a OS=Mus musculus OX=10090 GN=Rpl35a PE=1 SV=2	Rpl35a	3.3222	8.28763E-06	Up	12.554	46.4	6	6	0.466076	0.476092	0.446003	1.539301	1.63306	1.439468	cytoplasm	K02917	RP-L35Ae; large subunit ribosomal protein L35Ae	mmu03010 Ribosome; mmu05171 Coronavirus disease - COVID-19	GO:0002181 cytoplasmic translation; GO:0006139 nucleobase-containing compound metabolic process; GO:0006364 rRNA processing; GO:0006396 RNA processing; GO:0006412 translation; GO:0006518 peptide metabolic process; GO:0006725 cellular aromatic compound metabolic process; GO:0006807 nitrogen compound metabolic process; GO:0008152 metabolic process; GO:0009058 biosynthetic process; GO:0009059 macrom…	GO:0005622 intracellular; GO:0005623 cell; GO:0005737 cytoplasm; GO:0005829 cytosol; GO:0005840 ribosome; GO:0015934 large ribosomal subunit; GO:0022625 cytosolic large ribosomal subunit; GO:0022626 cytosolic ribosome; GO:0032991 protein-containing complex; GO:0043226 organelle; GO:0043228 non-membrane-bounded organelle; GO:0043229 intracellular organelle; GO:0043232 intracellular non-membrane-bo…	GO:0003735 structural constituent of ribosome; GO:0005198 structural molecule activity; GO:0005488 binding; GO:0043021 ribonucleoprotein complex binding; GO:0044877 protein-containing complex binding;	PF01247	Ribosomal protein L35Ae	J	KOG0887	60S ribosomal protein L35A/L37
O55234	Proteasome subunit beta type-5 OS=Mus musculus OX=10090 GN=Psmb5 PE=1 SV=3	Psmb5	1.9918	0.000489501	Up	28.532	29.5	7	7	0.591481	0.674764	0.739211	1.301053	1.317933	1.375558	cytoplasm,nucleus	K02737	PSMB5; 20S proteasome subunit beta 5 [EC:3.4.25.1]	mmu05020 Prion disease; mmu03050 Proteasome; mmu05016 Huntington disease; mmu05014 Amyotrophic lateral sclerosis; mmu05010 Alzheimer disease; mmu05022 Pathways of neurodegeneration - multiple diseases; mmu05017 Spinocerebellar ataxia; mmu05012 Parkinson disease	GO:0006464 cellular protein modification process; GO:0006508 proteolysis; GO:0006511 ubiquitin-dependent protein catabolic process; GO:0006807 nitrogen compound metabolic process; GO:0006950 response to stress; GO:0006979 response to oxidative stress; GO:0008152 metabolic process; GO:0009056 catabolic process; GO:0009057 macromolecule catabolic process; GO:0009987 cellular process; GO:0010498 pro…	GO:0000502 proteasome complex; GO:0005622 intracellular; GO:0005623 cell; GO:0005634 nucleus; GO:0005654 nucleoplasm; GO:0005737 cytoplasm; GO:0005813 centrosome; GO:0005815 microtubule organizing center; GO:0005829 cytosol; GO:0005839 proteasome core complex; GO:0005856 cytoskeleton; GO:0015630 microtubule cytoskeleton; GO:0019774 proteasome core complex, beta-subunit complex; GO:0031974 membran…	GO:0003824 catalytic activity; GO:0008233 peptidase activity; GO:0016787 hydrolase activity; GO:0140096 catalytic activity, acting on a protein;	PF00227	Proteasome subunit	O	KOG0175	20S proteasome, regulatory subunit beta type PSMB5/PSMB8/PRE2
O70145	Neutrophil cytosol factor 2 OS=Mus musculus OX=10090 GN=Ncf2 PE=1 SV=1	Ncf2	0.5829	0.000324758	Down	59.485	24.4	10	10	1.221315	1.277157	1.29195	0.754198	0.780348	0.675031	cytoplasm	K08010	NCF2; neutrophil cytosolic factor 2	mmu05140 Leishmaniasis; mmu05020 Prion disease; mmu04380 Osteoclast differentiation; mmu04670 Leukocyte transendothelial migration; mmu05418 Fluid shear stress and atherosclerosis; mmu04145 Phagosome	GO:0002237 response to molecule of bacterial origin; GO:0002376 immune system process; GO:0003008 system process; GO:0003013 circulatory system process; GO:0006091 generation of precursor metabolites and energy; GO:0006139 nucleobase-containing compound metabolic process; GO:0006725 cellular aromatic compound metabolic process; GO:0006732 coenzyme metabolic process; GO:0006733 oxidoreduction coen…	GO:0000323 lytic vacuole; GO:0001669 acrosomal vesicle; GO:0005622 intracellular; GO:0005623 cell; GO:0005634 nucleus; GO:0005730 nucleolus; GO:0005737 cytoplasm; GO:0005764 lysosome; GO:0005767 secondary lysosome; GO:0005773 vacuole; GO:0005829 cytosol; GO:0005886 plasma membrane; GO:0005887 integral component of plasma membrane; GO:0012505 endomembrane system; GO:0016020 membrane; GO:0016021 in…	GO:0003824 catalytic activity; GO:0005488 binding; GO:0005515 protein binding; GO:0008022 protein C-terminus binding; GO:0009055 electron transfer activity; GO:0016491 oxidoreductase activity; GO:0017016 Ras GTPase binding; GO:0017048 Rho GTPase binding; GO:0019899 enzyme binding; GO:0031267 small GTPase binding; GO:0048365 Rac GTPase binding; GO:0051020 GTPase binding;	PF00018; PF00564	SH3 domain; PB1 domain	T	KOG4225	Sorbin and SH3 domain-containing protein
O70194	Eukaryotic translation initiation factor 3 subunit D OS=Mus musculus OX=10090 GN=Eif3d PE=1 SV=2	Eif3d	1.8908	9.88953E-05	Up	63.988	12.2	6	6	0.735677	0.647563	0.692301	1.315854	1.264631	1.343974	cytoplasm	K03251	EIF3D; translation initiation factor 3 subunit D	mmu03013 RNA transport	GO:0001732 formation of cytoplasmic translation initiation complex; GO:0002181 cytoplasmic translation; GO:0002183 cytoplasmic translational initiation; GO:0002191 cap-dependent translational initiation; GO:0006412 translation; GO:0006413 translational initiation; GO:0006417 regulation of translation; GO:0006518 peptide metabolic process; GO:0006807 nitrogen compound metabolic process; GO:0008152…	GO:0005622 intracellular; GO:0005623 cell; GO:0005737 cytoplasm; GO:0005829 cytosol; GO:0005852 eukaryotic translation initiation factor 3 complex; GO:0032991 protein-containing complex; GO:0071541 eukaryotic translation initiation factor 3 complex, eIF3m;	GO:0000339 RNA cap binding; GO:0003676 nucleic acid binding; GO:0003723 RNA binding; GO:0003729 mRNA binding; GO:0003743 translation initiation factor activity; GO:0005488 binding; GO:0008135 translation factor activity, RNA binding; GO:0097159 organic cyclic compound binding; GO:0098808 mRNA cap binding; GO:1901363 heterocyclic compound binding;			J	KOG2479	Translation initiation factor 3, subunit d (eIF-3d)
O70310	Glycylpeptide N-tetradecanoyltransferase 1 OS=Mus musculus OX=10090 GN=Nmt1 PE=1 SV=1	Nmt1	1.6835	3.81515E-05	Up	56.888	15.5	6	6	0.757517	0.748348	0.72998	1.251695	1.204346	1.308114	cytoplasm	K00671			GO:0001701 in utero embryonic development; GO:0006464 cellular protein modification process; GO:0006497 protein lipidation; GO:0006498 N-terminal protein lipidation; GO:0006499 N-terminal protein myristoylation; GO:0006807 nitrogen compound metabolic process; GO:0006810 transport; GO:0006839 mitochondrial transport; GO:0006996 organelle organization; GO:0007005 mitochondrion organization; GO:0007…	GO:0005622 intracellular; GO:0005623 cell; GO:0005737 cytoplasm; GO:0005829 cytosol; GO:0005886 plasma membrane; GO:0016020 membrane; GO:0019898 extrinsic component of membrane; GO:0071944 cell periphery;	GO:0003824 catalytic activity; GO:0004379 glycylpeptide N-tetradecanoyltransferase activity; GO:0016410 N-acyltransferase activity; GO:0016740 transferase activity; GO:0016746 transferase activity, transferring acyl groups; GO:0016747 transferase activity, transferring acyl groups other than amino-acyl groups; GO:0019107 myristoyltransferase activity;	PF01233; PF02799	Myristoyl-CoA:protein N-myristoyltransferase, N-terminal domain; Myristoyl-CoA:protein N-myristoyltransferase, C-terminal domain	I	KOG2779	N-myristoyl transferase
O70378	ER membrane protein complex subunit 8 OS=Mus musculus OX=10090 GN=Emc8 PE=1 SV=1	Emc8	1.7603	0.002248966	Up	23.348	23.2	4	4	0.732297	0.641157		1.194939	1.262935	1.168672	extracellular	K23569				GO:0005622 intracellular; GO:0005623 cell; GO:0005634 nucleus; GO:0005737 cytoplasm; GO:0005739 mitochondrion; GO:0005783 endoplasmic reticulum; GO:0005789 endoplasmic reticulum membrane; GO:0005829 cytosol; GO:0012505 endomembrane system; GO:0016020 membrane; GO:0016021 integral component of membrane; GO:0030176 integral component of endoplasmic reticulum membrane; GO:0031224 intrinsic component…				S	KOG3289	Uncharacterized conserved protein encoded by sequence overlapping the COX4 gene
O88307	Sortilin-related receptor OS=Mus musculus OX=10090 GN=Sorl1 PE=1 SV=3	Sorl1	0.4007	0.034993573	Down	247.08	3.7	7	7	2.198813	1.045889	1.038981	0.593277	0.67129	0.45175	extracellular,plasma membrane	K24498			GO:0001932 regulation of protein phosphorylation; GO:0001933 negative regulation of protein phosphorylation; GO:0006469 negative regulation of protein kinase activity; GO:0006605 protein targeting; GO:0006622 protein targeting to lysosome; GO:0006623 protein targeting to vacuole; GO:0006807 nitrogen compound metabolic process; GO:0006810 transport; GO:0006886 intracellular protein transport; GO:0…	GO:0000139 Golgi membrane; GO:0005576 extracellular region; GO:0005615 extracellular space; GO:0005622 intracellular; GO:0005623 cell; GO:0005634 nucleus; GO:0005635 nuclear envelope; GO:0005641 nuclear envelope lumen; GO:0005737 cytoplasm; GO:0005768 endosome; GO:0005769 early endosome; GO:0005770 late endosome; GO:0005771 multivesicular body; GO:0005783 endoplasmic reticulum; GO:0005794 Golgi a…	GO:0001540 amyloid-beta binding; GO:0004888 transmembrane signaling receptor activity; GO:0005041 low-density lipoprotein particle receptor activity; GO:0005488 binding; GO:0005515 protein binding; GO:0019899 enzyme binding; GO:0030169 low-density lipoprotein particle binding; GO:0030228 lipoprotein particle receptor activity; GO:0030306 ADP-ribosylation factor binding; GO:0031267 small GTPase bi…	PF00041	Fibronectin type III domain	T	KOG3511	Sortilin and related receptors
O88322	Nidogen-2 OS=Mus musculus OX=10090 GN=Nid2 PE=1 SV=2	Nid2	0.5534	0.007523207	Down	153.91	8.1	9	8	1.449389	1.218106	1.194907	0.637616	0.865929	0.634052	extracellular	K06826			GO:0007155 cell adhesion; GO:0007160 cell-matrix adhesion; GO:0009987 cellular process; GO:0016043 cellular component organization; GO:0022610 biological adhesion; GO:0030198 extracellular matrix organization; GO:0031589 cell-substrate adhesion; GO:0043062 extracellular structure organization; GO:0071711 basement membrane organization; GO:0071840 cellular component organization or biogenesis;	GO:0005576 extracellular region; GO:0005604 basement membrane; GO:0005623 cell; GO:0005886 plasma membrane; GO:0009986 cell surface; GO:0016020 membrane; GO:0031012 extracellular matrix; GO:0062023 collagen-containing extracellular matrix; GO:0071944 cell periphery;	GO:0005488 binding; GO:0005518 collagen binding; GO:0044877 protein-containing complex binding;	PF07474; PF07645; PF00086	G2F domain; Calcium-binding EGF domain; Thyroglobulin type-1 repeat	T	KOG1214	Nidogen and related basement membrane protein proteins
O88643	Serine/threonine-protein kinase PAK 1 OS=Mus musculus OX=10090 GN=Pak1 PE=1 SV=1	Pak1	0.6239	0.026365553	Down	60.736	22.6	9	6	1.210932	1.158846	1.324981	0.948238	0.765779	0.591224	cytoplasm,nucleus	K04409	PAK1; p21-activated kinase 1 [EC:2.7.11.1]	mmu04810 Regulation of actin cytoskeleton; mmu04012 ErbB signaling pathway; mmu04510 Focal adhesion; mmu04392 Hippo signaling pathway - multiple species; mmu04014 Ras signaling pathway; mmu05205 Proteoglycans in cancer; mmu04650 Natural killer cell mediated cytotoxicity; mmu05170 Human immunodeficiency virus 1 infection; mmu04625 C-type lectin receptor signaling pathway; mmu04010 MAPK signaling p…	GO:0000165 MAPK cascade; GO:0000186 activation of MAPKK activity; GO:0000902 cell morphogenesis; GO:0001505 regulation of neurotransmitter levels; GO:0001558 regulation of cell growth; GO:0001666 response to hypoxia; GO:0001763 morphogenesis of a branching structure; GO:0001932 regulation of protein phosphorylation; GO:0001934 positive regulation of protein phosphorylation; GO:0002009 morphogenes…	GO:0001726 ruffle; GO:0005622 intracellular; GO:0005623 cell; GO:0005634 nucleus; GO:0005635 nuclear envelope; GO:0005737 cytoplasm; GO:0005829 cytosol; GO:0005886 plasma membrane; GO:0005911 cell-cell junction; GO:0005912 adherens junction; GO:0005925 focal adhesion; GO:0012505 endomembrane system; GO:0014069 postsynaptic density; GO:0014704 intercalated disc; GO:0016020 membrane; GO:0030016 myo…	GO:0003824 catalytic activity; GO:0004672 protein kinase activity; GO:0004674 protein serine/threonine kinase activity; GO:0004709 MAP kinase kinase kinase activity; GO:0005488 binding; GO:0005515 protein binding; GO:0005518 collagen binding; GO:0016301 kinase activity; GO:0016740 transferase activity; GO:0016772 transferase activity, transferring phosphorus-containing groups; GO:0016773 phosphot…	PF00786; PF00069	P21-Rho-binding domain; Protein kinase domain	T	KOG0578	p21-activated serine/threonine protein kinase
O88653	Ragulator complex protein LAMTOR3 OS=Mus musculus OX=10090 GN=Lamtor3 PE=1 SV=1	Lamtor3	0.6436	0.008654948	Down	13.553	31.5	3	3	1.230361	1.186298	1.082069	0.803125		0.698146	cytoplasm	K04370	LAMTOR3; ragulator complex protein LAMTOR3	mmu04010 MAPK signaling pathway; mmu04150 mTOR signaling pathway	GO:0000186 activation of MAPKK activity; GO:0001101 response to acid chemical; GO:0001932 regulation of protein phosphorylation; GO:0001934 positive regulation of protein phosphorylation; GO:0008104 protein localization; GO:0009719 response to endogenous stimulus; GO:0009893 positive regulation of metabolic process; GO:0009966 regulation of signal transduction; GO:0009967 positive regulation of s…	GO:0005622 intracellular; GO:0005623 cell; GO:0005737 cytoplasm; GO:0005768 endosome; GO:0005770 late endosome; GO:0010008 endosome membrane; GO:0012505 endomembrane system; GO:0016020 membrane; GO:0031090 organelle membrane; GO:0031410 cytoplasmic vesicle; GO:0031902 late endosome membrane; GO:0031982 vesicle; GO:0032991 protein-containing complex; GO:0043226 organelle; GO:0043227 membrane-bound…	GO:0008047 enzyme activator activity; GO:0019207 kinase regulator activity; GO:0019209 kinase activator activity; GO:0030234 enzyme regulator activity; GO:0098772 molecular function regulator;	PF08923	Mitogen-activated protein kinase kinase 1 interacting
P00375	Dihydrofolate reductase OS=Mus musculus OX=10090 GN=Dhfr PE=1 SV=3	Dhfr	2.025	0.000193835	Up	21.606	22.5	3	3	0.659457	0.629636	0.694387	1.220916	1.382012	1.413592	cytoplasm	K00287	DHFR; dihydrofolate reductase [EC:1.5.1.3]	mmu00790 Folate biosynthesis; mmu01100 Metabolic pathways; mmu00670 One carbon pool by folate; mmu01523 Antifolate resistance; mmu01240 Biosynthesis of cofactors	GO:0000082 G1/S transition of mitotic cell cycle; GO:0000083 regulation of transcription involved in G1/S transition of mitotic cell cycle; GO:0000278 mitotic cell cycle; GO:0001101 response to acid chemical; GO:0006066 alcohol metabolic process; GO:0006082 organic acid metabolic process; GO:0006139 nucleobase-containing compound metabolic process; GO:0006213 pyrimidine nucleoside metabolic proce…	GO:0005622 intracellular; GO:0005623 cell; GO:0005737 cytoplasm; GO:0005739 mitochondrion; GO:0005740 mitochondrial envelope; GO:0005743 mitochondrial inner membrane; GO:0005759 mitochondrial matrix; GO:0005829 cytosol; GO:0016020 membrane; GO:0019866 organelle inner membrane; GO:0031090 organelle membrane; GO:0031966 mitochondrial membrane; GO:0031967 organelle envelope; GO:0031974 membrane-encl…	GO:0000166 nucleotide binding; GO:0000900 translation repressor activity, mRNA regulatory element binding; GO:0003676 nucleic acid binding; GO:0003723 RNA binding; GO:0003729 mRNA binding; GO:0003824 catalytic activity; GO:0004146 dihydrofolate reductase activity; GO:0005488 binding; GO:0005542 folic acid binding; GO:0008144 drug binding; GO:0016491 oxidoreductase activity; GO:0016645 oxidoreduct…	PF00186	Dihydrofolate reductase	H	KOG1324	Dihydrofolate reductase
P00688	Pancreatic alpha-amylase OS=Mus musculus OX=10090 GN=Amy2 PE=1 SV=2	Amy2	0.085	2.79165E-09	Down	57.318	42.3	17	15	1.879794	1.821901	1.828125	0.158034	0.157137	0.155009	extracellular	K01176	AMY; alpha-amylase [EC:3.2.1.1]	mmu04973 Carbohydrate digestion and absorption; mmu01100 Metabolic pathways; mmu00500 Starch and sucrose metabolism; mmu04970 Salivary secretion; mmu04972 Pancreatic secretion	GO:0005975 carbohydrate metabolic process; GO:0007586 digestion; GO:0008152 metabolic process; GO:0009056 catabolic process; GO:0009605 response to external stimulus; GO:0009607 response to biotic stimulus; GO:0009617 response to bacterium; GO:0016052 carbohydrate catabolic process; GO:0032501 multicellular organismal process; GO:0043207 response to external biotic stimulus; GO:0044238 primary me…	GO:0005576 extracellular region; GO:0005615 extracellular space;	GO:0003824 catalytic activity; GO:0004553 hydrolase activity, hydrolyzing O-glycosyl compounds; GO:0004556 alpha-amylase activity; GO:0005488 binding; GO:0005509 calcium ion binding; GO:0016160 amylase activity; GO:0016787 hydrolase activity; GO:0016798 hydrolase activity, acting on glycosyl bonds; GO:0031404 chloride ion binding; GO:0043167 ion binding; GO:0043168 anion binding; GO:0043169 catio…	PF00128; PF02806	Alpha amylase, catalytic domain; Alpha amylase, C-terminal all-beta domain	G	KOG2212	Alpha-amylase
P00920	Carbonic anhydrase 2 OS=Mus musculus OX=10090 GN=Ca2 PE=1 SV=4	Ca2	1.6938	6.40082E-07	Up	29.032	55	12	12	0.737305	0.740933	0.749064	1.244576	1.249817	1.278306	cytoplasm	K18245	CA2; carbonic anhydrase 2 [EC:4.2.1.1]	mmu04966 Collecting duct acid secretion; mmu00910 Nitrogen metabolism; mmu04976 Bile secretion; mmu04971 Gastric acid secretion; mmu01100 Metabolic pathways; mmu04972 Pancreatic secretion; mmu04964 Proximal tubule bicarbonate reclamation	GO:0001655 urogenital system development; GO:0001822 kidney development; GO:0002009 morphogenesis of an epithelium; GO:0002376 immune system process; GO:0002520 immune system development; GO:0002521 leukocyte differentiation; GO:0002573 myeloid leukocyte differentiation; GO:0002682 regulation of immune system process; GO:0002684 positive regulation of immune system process; GO:0002761 regulation …	GO:0005576 extracellular region; GO:0005615 extracellular space; GO:0005622 intracellular; GO:0005623 cell; GO:0005737 cytoplasm; GO:0005829 cytosol; GO:0005886 plasma membrane; GO:0005902 microvillus; GO:0016020 membrane; GO:0016323 basolateral plasma membrane; GO:0030424 axon; GO:0042995 cell projection; GO:0043005 neuron projection; GO:0043209 myelin sheath; GO:0045177 apical part of cell; GO:…	GO:0003824 catalytic activity; GO:0004064 arylesterase activity; GO:0004089 carbonate dehydratase activity; GO:0005488 binding; GO:0008270 zinc ion binding; GO:0016787 hydrolase activity; GO:0016788 hydrolase activity, acting on ester bonds; GO:0016829 lyase activity; GO:0016835 carbon-oxygen lyase activity; GO:0016836 hydro-lyase activity; GO:0043167 ion binding; GO:0043169 cation binding; GO:00…	PF00194	Eukaryotic-type carbonic anhydrase	P	KOG0382	Carbonic anhydrase
P01638	Ig kappa chain V-V region L6 (Fragment) OS=Mus musculus OX=10090 PE=4 SV=1	--	1.7556	0.000327201	Up	12.986	33	3	3	0.703255	0.749278	0.724823	1.293134	1.362	1.167511	extracellular							PF07686	Immunoglobulin V-set domain
P01868	Ig gamma-1 chain C region secreted form OS=Mus musculus OX=10090 GN=Ighg1 PE=1 SV=1	Ighg1	1.5128	0.005680106	Up	35.704	22.5	5	5	0.748805	0.774985	0.86403	1.185312	1.082449	1.344419	extracellular				GO:0002250 adaptive immune response; GO:0002252 immune effector process; GO:0002253 activation of immune response; GO:0002376 immune system process; GO:0002429 immune response-activating cell surface receptor signaling pathway; GO:0002443 leukocyte mediated immunity; GO:0002449 lymphocyte mediated immunity; GO:0002455 humoral immune response mediated by circulating immunoglobulin; GO:0002460 adap…	GO:0005576 extracellular region; GO:0005615 extracellular space; GO:0005623 cell; GO:0005886 plasma membrane; GO:0009897 external side of plasma membrane; GO:0009986 cell surface; GO:0016020 membrane; GO:0019814 immunoglobulin complex; GO:0032991 protein-containing complex; GO:0042571 immunoglobulin complex, circulating; GO:0071944 cell periphery; GO:0072562 blood microparticle; GO:0098552 side o…	GO:0003823 antigen binding; GO:0005102 signaling receptor binding; GO:0005488 binding; GO:0005515 protein binding; GO:0034987 immunoglobulin receptor binding;	PF07654	Immunoglobulin C1-set domain
P01878	Ig alpha chain C region OS=Mus musculus OX=10090 PE=1 SV=1	--	0.5747	0.01288093	Down	36.875	15.1	3	3	1.11421	1.360295	1.335715	0.865253	0.582467	0.74206	extracellular					GO:0005576 extracellular region; GO:0005615 extracellular space;	GO:0005102 signaling receptor binding; GO:0005488 binding; GO:0005515 protein binding; GO:0034987 immunoglobulin receptor binding;	PF07654	Immunoglobulin C1-set domain
P01881	Ig delta chain C region secreted form OS=Mus musculus OX=10090 PE=1 SV=2	--	0.6427	0.000198192	Down	28.368	21.8	5	5	1.24473	1.226775	1.181111	0.74303	0.779819	0.824535	nucleus							PF07654	Immunoglobulin C1-set domain
P01898	H-2 class I histocompatibility antigen, Q10 alpha chain OS=Mus musculus OX=10090 GN=H2-Q10 PE=1 SV=3	H2-Q10	1.6747	0.001455919	Up	37.251	27.4	8	4	0.733043	0.756631	0.753598	1.118002	1.399031	1.239694	extracellular	K06751	MHC1; MHC class I antigen	mmu04612 Antigen processing and presentation; mmu05165 Human papillomavirus infection; mmu04218 Cellular senescence; mmu05166 Human T-cell leukemia virus 1 infection; mmu05320 Autoimmune thyroid disease; mmu05332 Graft-versus-host disease; mmu05167 Kaposi sarcoma-associated herpesvirus infection; mmu05169 Epstein-Barr virus infection; mmu05330 Allograft rejection; mmu05163 Human cytomegalovirus i…	GO:0000003 reproduction; GO:0001910 regulation of leukocyte mediated cytotoxicity; GO:0001912 positive regulation of leukocyte mediated cytotoxicity; GO:0001914 regulation of T cell mediated cytotoxicity; GO:0001916 positive regulation of T cell mediated cytotoxicity; GO:0002376 immune system process; GO:0002474 antigen processing and presentation of peptide antigen via MHC class I; GO:0002478 an…	GO:0005576 extracellular region; GO:0005615 extracellular space; GO:0005622 intracellular; GO:0005623 cell; GO:0005737 cytoplasm; GO:0005783 endoplasmic reticulum; GO:0005789 endoplasmic reticulum membrane; GO:0005794 Golgi apparatus; GO:0005795 Golgi stack; GO:0005797 Golgi medial cisterna; GO:0005886 plasma membrane; GO:0009897 external side of plasma membrane; GO:0009986 cell surface; GO:00125…	GO:0003823 antigen binding; GO:0005102 signaling receptor binding; GO:0005488 binding; GO:0005515 protein binding; GO:0030881 beta-2-microglobulin binding; GO:0033218 amide binding; GO:0042277 peptide binding; GO:0042605 peptide antigen binding; GO:0042608 T cell receptor binding; GO:0044877 protein-containing complex binding; GO:0046977 TAP binding; GO:0046982 protein heterodimerization activity…	PF00129; PF07654	Class I Histocompatibility antigen, domains alpha 1 and 2; Immunoglobulin C1-set domain
P84244	Histone H3.3 OS=Mus musculus OX=10090 GN=H3-3a PE=1 SV=2	H3-3a	3.6798	2.95417E-07	Up	15.328	25.7	6	6	0.426831	0.440726	0.41455	1.560867	1.597955	1.559072	nucleus	K11253	H3; histone H3	mmu05322 Systemic lupus erythematosus; mmu05034 Alcoholism; mmu05202 Transcriptional misregulation in cancer				PF00125	Core histone H2A/H2B/H3/H4	B	KOG1745	Histones H3 and H4
P02463	Collagen alpha-1(IV) chain OS=Mus musculus OX=10090 GN=Col4a1 PE=1 SV=4	Col4a1	2.6352	0.000132167	Up	160.68	2.3	3	3	0.563666	0.514747	0.572107	1.488807	1.568788	1.291884	extracellular	K06237	COL4A; collagen type IV alpha	mmu05165 Human papillomavirus infection; mmu05146 Amoebiasis; mmu04510 Focal adhesion; mmu04933 AGE-RAGE signaling pathway in diabetic complications; mmu04151 PI3K-Akt signaling pathway; mmu04974 Protein digestion and absorption; mmu04512 ECM-receptor interaction; mmu05222 Small cell lung cancer; mmu04926 Relaxin signaling pathway; mmu05200 Pathways in cancer	GO:0001101 response to acid chemical; GO:0001525 angiogenesis; GO:0001568 blood vessel development; GO:0001569 branching involved in blood vessel morphogenesis; GO:0001654 eye development; GO:0001655 urogenital system development; GO:0001763 morphogenesis of a branching structure; GO:0001944 vasculature development; GO:0002009 morphogenesis of an epithelium; GO:0007154 cell communication; GO:0007…	GO:0005576 extracellular region; GO:0005581 collagen trimer; GO:0005587 collagen type IV trimer; GO:0005604 basement membrane; GO:0005622 intracellular; GO:0005623 cell; GO:0005737 cytoplasm; GO:0005783 endoplasmic reticulum; GO:0005788 endoplasmic reticulum lumen; GO:0012505 endomembrane system; GO:0031012 extracellular matrix; GO:0031974 membrane-enclosed lumen; GO:0032991 protein-containing co…	GO:0005198 structural molecule activity; GO:0005201 extracellular matrix structural constituent; GO:0005488 binding; GO:0005515 protein binding; GO:0019838 growth factor binding; GO:0030023 extracellular matrix constituent conferring elasticity; GO:0048407 platelet-derived growth factor binding; GO:0097493 structural molecule activity conferring elasticity;	PF01413	C-terminal tandem repeated domain in type 4 procollagen	W	KOG3544	Collagens (type IV and type XIII), and related proteins
P04224	H-2 class II histocompatibility antigen, E-K alpha chain OS=Mus musculus OX=10090 PE=1 SV=1	--	0.5493	0.000431984	Down	29.12	26.3	7	7	1.301727	1.253818	1.317218	0.634436	0.749742	0.743059	endoplasmic reticulum	K06752	MHC2; MHC class II antigen	mmu04612 Antigen processing and presentation; mmu05310 Asthma; mmu05166 Human T-cell leukemia virus 1 infection; mmu05320 Autoimmune thyroid disease; mmu04658 Th1 and Th2 cell differentiation; mmu04672 Intestinal immune network for IgA production; mmu05332 Graft-versus-host disease; mmu05145 Toxoplasmosis; mmu05169 Epstein-Barr virus infection; mmu04659 Th17 cell differentiation; mmu04640 Hematop…	GO:0002253 activation of immune response; GO:0002376 immune system process; GO:0002396 MHC protein complex assembly; GO:0002399 MHC class II protein complex assembly; GO:0002429 immune response-activating cell surface receptor signaling pathway; GO:0002478 antigen processing and presentation of exogenous peptide antigen; GO:0002495 antigen processing and presentation of peptide antigen via MHC cl…	GO:0000139 Golgi membrane; GO:0000323 lytic vacuole; GO:0005622 intracellular; GO:0005623 cell; GO:0005737 cytoplasm; GO:0005764 lysosome; GO:0005765 lysosomal membrane; GO:0005768 endosome; GO:0005770 late endosome; GO:0005773 vacuole; GO:0005774 vacuolar membrane; GO:0005783 endoplasmic reticulum; GO:0005789 endoplasmic reticulum membrane; GO:0005794 Golgi apparatus; GO:0005798 Golgi-associated…	GO:0003823 antigen binding; GO:0004888 transmembrane signaling receptor activity; GO:0005488 binding; GO:0032395 MHC class II receptor activity; GO:0033218 amide binding; GO:0038023 signaling receptor activity; GO:0042277 peptide binding; GO:0042605 peptide antigen binding; GO:0060089 molecular transducer activity;	PF00993; PF07654	Class II histocompatibility antigen, alpha domain; Immunoglobulin C1-set domain
P05555	Integrin alpha-M OS=Mus musculus OX=10090 GN=Itgam PE=1 SV=2	Itgam	0.5941	0.006611681	Down	127.48	11.4	12	12	1.070613	1.416208	1.277126	0.662801	0.776413	0.79684	peroxisome	K06461	ITGAM; integrin alpha M	mmu05221 Acute myeloid leukemia; mmu04015 Rap1 signaling pathway; mmu05140 Leishmaniasis; mmu05134 Legionellosis; mmu04810 Regulation of actin cytoskeleton; mmu05146 Amoebiasis; mmu04514 Cell adhesion molecules; mmu05152 Tuberculosis; mmu05202 Transcriptional misregulation in cancer; mmu05150 Staphylococcus aureus infection; mmu04640 Hematopoietic cell lineage; mmu05133 Pertussis; mmu04610 Comple…	GO:0001774 microglial cell activation; GO:0001775 cell activation; GO:0001776 leukocyte homeostasis; GO:0001780 neutrophil homeostasis; GO:0001781 neutrophil apoptotic process; GO:0002218 activation of innate immune response; GO:0002221 pattern recognition receptor signaling pathway; GO:0002224 toll-like receptor signaling pathway; GO:0002252 immune effector process; GO:0002253 activation of immu…	GO:0005576 extracellular region; GO:0005615 extracellular space; GO:0005622 intracellular; GO:0005623 cell; GO:0005634 nucleus; GO:0005737 cytoplasm; GO:0005886 plasma membrane; GO:0005887 integral component of plasma membrane; GO:0008305 integrin complex; GO:0009897 external side of plasma membrane; GO:0009986 cell surface; GO:0012505 endomembrane system; GO:0012506 vesicle membrane; GO:0016020 …	GO:0001846 opsonin binding; GO:0001848 complement binding; GO:0001851 complement component C3b binding; GO:0005488 binding; GO:0005515 protein binding; GO:0005539 glycosaminoglycan binding; GO:0008201 heparin binding; GO:0031072 heat shock protein binding; GO:0043167 ion binding; GO:0043168 anion binding; GO:0043394 proteoglycan binding; GO:0043395 heparan sulfate proteoglycan binding; GO:0046982…	PF00092	von Willebrand factor type A domain	W	KOG3637	Vitronectin receptor, alpha subunit
P06537	Glucocorticoid receptor OS=Mus musculus OX=10090 GN=Nr3c1 PE=1 SV=1	Nr3c1	0.555	0.013354943	Down	86.052	8.9	5	5	1.238605	1.495628	1.124393	0.632752	0.625769	0.882853	nucleus	K05771	NR3C1; glucocorticoid receptor	mmu04080 Neuroactive ligand-receptor interaction	GO:0000003 reproduction; GO:0000122 negative regulation of transcription by RNA polymerase II; GO:0001558 regulation of cell growth; GO:0002009 morphogenesis of an epithelium; GO:0003008 system process; GO:0003012 muscle system process; GO:0003013 circulatory system process; GO:0003018 vascular process in circulatory system; GO:0006109 regulation of carbohydrate metabolic process; GO:0006111 regu…	GO:0005622 intracellular; GO:0005623 cell; GO:0005634 nucleus; GO:0005654 nucleoplasm; GO:0005737 cytoplasm; GO:0005739 mitochondrion; GO:0005759 mitochondrial matrix; GO:0005829 cytosol; GO:0014069 postsynaptic density; GO:0016020 membrane; GO:0016604 nuclear body; GO:0016607 nuclear speck; GO:0030425 dendrite; GO:0031974 membrane-enclosed lumen; GO:0031981 nuclear lumen; GO:0032279 asymmetric s…	GO:0000976 transcription regulatory region sequence-specific DNA binding; GO:0000977 RNA polymerase II transcription regulatory region sequence-specific DNA binding; GO:0000978 RNA polymerase II cis-regulatory region sequence-specific DNA binding; GO:0000981 DNA-binding transcription factor activity, RNA polymerase II-specific; GO:0000987 cis-regulatory region sequence-specific DNA binding; GO:00…	PF00105; PF00104	Zinc finger, C4 type (two domains); Ligand-binding domain of nuclear hormone receptor	K	KOG3575	FOG: Hormone receptors
P07146	Anionic trypsin-2 OS=Mus musculus OX=10090 GN=Prss2 PE=1 SV=1	Prss2	0.0517	8.61452E-07	Down	26.203	15.4	3	3	1.638514	1.596847	1.597899	0.085459	0.081281		extracellular	K01312	PRSS1_2_3; trypsin [EC:3.4.21.4]	mmu04080 Neuroactive ligand-receptor interaction; mmu04974 Protein digestion and absorption; mmu05164 Influenza A; mmu04972 Pancreatic secretion	GO:0001558 regulation of cell growth; GO:0001667 ameboidal-type cell migration; GO:0001775 cell activation; GO:0002252 immune effector process; GO:0002263 cell activation involved in immune response; GO:0002274 myeloid leukocyte activation; GO:0002275 myeloid cell activation involved in immune response; GO:0002283 neutrophil activation involved in immune response; GO:0002366 leukocyte activation …	GO:0000323 lytic vacuole; GO:0005576 extracellular region; GO:0005615 extracellular space; GO:0005622 intracellular; GO:0005623 cell; GO:0005737 cytoplasm; GO:0005764 lysosome; GO:0005766 primary lysosome; GO:0005773 vacuole; GO:0005775 vacuolar lumen; GO:0012505 endomembrane system; GO:0030141 secretory granule; GO:0031012 extracellular matrix; GO:0031410 cytoplasmic vesicle; GO:0031974 membrane…	GO:0003824 catalytic activity; GO:0004175 endopeptidase activity; GO:0004222 metalloendopeptidase activity; GO:0004252 serine-type endopeptidase activity; GO:0005488 binding; GO:0005509 calcium ion binding; GO:0008233 peptidase activity; GO:0008236 serine-type peptidase activity; GO:0008237 metallopeptidase activity; GO:0016787 hydrolase activity; GO:0017171 serine hydrolase activity; GO:0043167 …	PF00089	Trypsin	O	KOG3627	Trypsin
P07742	Ribonucleoside-diphosphate reductase large subunit OS=Mus musculus OX=10090 GN=Rrm1 PE=1 SV=2	Rrm1	5.1485	3.58617E-06	Up	90.209	22.6	15	15	0.308749	0.312143	0.354948	1.684883	1.644992	1.694286	cytoplasm	K10807	RRM1; ribonucleoside-diphosphate reductase subunit M1 [EC:1.17.4.1]	mmu00240 Pyrimidine metabolism; mmu00480 Glutathione metabolism; mmu01100 Metabolic pathways; mmu00983 Drug metabolism - other enzymes; mmu00230 Purine metabolism	GO:0006139 nucleobase-containing compound metabolic process; GO:0006725 cellular aromatic compound metabolic process; GO:0006753 nucleoside phosphate metabolic process; GO:0006793 phosphorus metabolic process; GO:0006796 phosphate-containing compound metabolic process; GO:0006807 nitrogen compound metabolic process; GO:0008152 metabolic process; GO:0009058 biosynthetic process; GO:0009117 nucleot…	GO:0005622 intracellular; GO:0005623 cell; GO:0005634 nucleus; GO:0005635 nuclear envelope; GO:0005737 cytoplasm; GO:0005829 cytosol; GO:0005971 ribonucleoside-diphosphate reductase complex; GO:0012505 endomembrane system; GO:0031967 organelle envelope; GO:0031975 envelope; GO:0032991 protein-containing complex; GO:0036477 somatodendritic compartment; GO:0042995 cell projection; GO:0043025 neuron…	GO:0000166 nucleotide binding; GO:0003824 catalytic activity; GO:0004748 ribonucleoside-diphosphate reductase activity, thioredoxin disulfide as acceptor; GO:0005488 binding; GO:0005515 protein binding; GO:0016491 oxidoreductase activity; GO:0016725 oxidoreductase activity, acting on CH or CH2 groups; GO:0016728 oxidoreductase activity, acting on CH or CH2 groups, disulfide as acceptor; GO:001707…	PF03477; PF00317	ATP cone domain; Ribonucleotide reductase, all-alpha domain	F	KOG1112	Ribonucleotide reductase, alpha subunit
P08032	Spectrin alpha chain, erythrocytic 1 OS=Mus musculus OX=10090 GN=Spta1 PE=1 SV=3	Spta1	1.6452	2.97106E-08	Up	279.86	41.2	91	90	0.761069	0.750933	0.75624	1.24211	1.247817	1.241831	cytoplasm,nucleus	K06114	SPTA; spectrin alpha	mmu04210 Apoptosis	GO:0000165 MAPK cascade; GO:0000902 cell morphogenesis; GO:0000904 cell morphogenesis involved in differentiation; GO:0001776 leukocyte homeostasis; GO:0002260 lymphocyte homeostasis; GO:0002376 immune system process; GO:0002520 immune system development; GO:0002682 regulation of immune system process; GO:0002684 positive regulation of immune system process; GO:0002694 regulation of leukocyte act…	GO:0005622 intracellular; GO:0005623 cell; GO:0005737 cytoplasm; GO:0005829 cytosol; GO:0005856 cytoskeleton; GO:0005886 plasma membrane; GO:0005938 cell cortex; GO:0008091 spectrin; GO:0009898 cytoplasmic side of plasma membrane; GO:0014731 spectrin-associated cytoskeleton; GO:0015629 actin cytoskeleton; GO:0016020 membrane; GO:0030424 axon; GO:0030863 cortical cytoskeleton; GO:0030864 cortical …	GO:0003779 actin binding; GO:0005085 guanyl-nucleotide exchange factor activity; GO:0005088 Ras guanyl-nucleotide exchange factor activity; GO:0005198 structural molecule activity; GO:0005200 structural constituent of cytoskeleton; GO:0005488 binding; GO:0005515 protein binding; GO:0008092 cytoskeletal protein binding; GO:0017016 Ras GTPase binding; GO:0019899 enzyme binding; GO:0031267 small GTP…	PF00435; PF00018; PF08726	Spectrin repeat; SH3 domain; Ca2+ insensitive EF hand	Z	KOG0040	Ca2+-binding actin-bundling protein (spectrin), alpha chain (EF-Hand protein superfamily)
P08122	Collagen alpha-2(IV) chain OS=Mus musculus OX=10090 GN=Col4a2 PE=1 SV=4	Col4a2	2.9919	1.33153E-05	Up	167.32	4.1	6	6	0.520276	0.474098	0.508673	1.512356	1.57352	1.411077	extracellular	K06237	COL4A; collagen type IV alpha	mmu05165 Human papillomavirus infection; mmu05146 Amoebiasis; mmu04510 Focal adhesion; mmu04933 AGE-RAGE signaling pathway in diabetic complications; mmu04151 PI3K-Akt signaling pathway; mmu04974 Protein digestion and absorption; mmu04512 ECM-receptor interaction; mmu05222 Small cell lung cancer; mmu04926 Relaxin signaling pathway; mmu05200 Pathways in cancer	GO:0001704 formation of primary germ layer; GO:0001706 endoderm formation; GO:0006139 nucleobase-containing compound metabolic process; GO:0006351 transcription, DNA-templated; GO:0006725 cellular aromatic compound metabolic process; GO:0006807 nitrogen compound metabolic process; GO:0007154 cell communication; GO:0007165 signal transduction; GO:0007166 cell surface receptor signaling pathway; GO…	GO:0005576 extracellular region; GO:0005581 collagen trimer; GO:0005587 collagen type IV trimer; GO:0005604 basement membrane; GO:0005622 intracellular; GO:0005623 cell; GO:0005737 cytoplasm; GO:0005783 endoplasmic reticulum; GO:0005788 endoplasmic reticulum lumen; GO:0012505 endomembrane system; GO:0031012 extracellular matrix; GO:0031974 membrane-enclosed lumen; GO:0032991 protein-containing co…	GO:0005198 structural molecule activity; GO:0005201 extracellular matrix structural constituent;	PF01413	C-terminal tandem repeated domain in type 4 procollagen	W	KOG3544	Collagens (type IV and type XIII), and related proteins
Q3THW5	Histone H2A.V OS=Mus musculus OX=10090 GN=H2az2 PE=1 SV=3	H2az2	1.6595	0.000189749	Up	13.509	31.2	4	2	0.736279	0.774994	0.744784	1.306628	1.273185	1.16413	nucleus	K11251	H2A; histone H2A	mmu05322 Systemic lupus erythematosus; mmu04217 Necroptosis; mmu05034 Alcoholism	GO:0006325 chromatin organization; GO:0006342 chromatin silencing; GO:0006355 regulation of transcription, DNA-templated; GO:0006996 organelle organization; GO:0009889 regulation of biosynthetic process; GO:0009890 negative regulation of biosynthetic process; GO:0009892 negative regulation of metabolic process; GO:0009987 cellular process; GO:0010468 regulation of gene expression; GO:0010556 regu…	GO:0000228 nuclear chromosome; GO:0000785 chromatin; GO:0000790 nuclear chromatin; GO:0005622 intracellular; GO:0005623 cell; GO:0005634 nucleus; GO:0005694 chromosome; GO:0031974 membrane-enclosed lumen; GO:0031981 nuclear lumen; GO:0043226 organelle; GO:0043227 membrane-bounded organelle; GO:0043228 non-membrane-bounded organelle; GO:0043229 intracellular organelle; GO:0043231 intracellular mem…	GO:0003676 nucleic acid binding; GO:0003677 DNA binding; GO:0005488 binding; GO:0097159 organic cyclic compound binding; GO:1901363 heterocyclic compound binding;	PF00125	Core histone H2A/H2B/H3/H4	B	KOG1757	Histone 2A
P10518	Delta-aminolevulinic acid dehydratase OS=Mus musculus OX=10090 GN=Alad PE=1 SV=1	Alad	3.6073	5.96683E-07	Up	36.023	49.4	14	14	0.419467	0.438367	0.444452	1.555752	1.531996	1.609966	mitochondria	K01698	hemB; porphobilinogen synthase [EC:4.2.1.24]	mmu01100 Metabolic pathways; mmu00860 Porphyrin and chlorophyll metabolism; mmu01240 Biosynthesis of cofactors	GO:0001101 response to acid chemical; GO:0001666 response to hypoxia; GO:0001775 cell activation; GO:0002237 response to molecule of bacterial origin; GO:0002252 immune effector process; GO:0002263 cell activation involved in immune response; GO:0002274 myeloid leukocyte activation; GO:0002275 myeloid cell activation involved in immune response; GO:0002283 neutrophil activation involved in immune…	GO:0005576 extracellular region; GO:0005615 extracellular space; GO:0005622 intracellular; GO:0005623 cell; GO:0005737 cytoplasm; GO:0005829 cytosol; GO:0012505 endomembrane system; GO:0030141 secretory granule; GO:0031410 cytoplasmic vesicle; GO:0031974 membrane-enclosed lumen; GO:0031982 vesicle; GO:0031983 vesicle lumen; GO:0034774 secretory granule lumen; GO:0043226 organelle; GO:0043227 memb…	GO:0003824 catalytic activity; GO:0004655 porphobilinogen synthase activity; GO:0005488 binding; GO:0005515 protein binding; GO:0008270 zinc ion binding; GO:0016829 lyase activity; GO:0016835 carbon-oxygen lyase activity; GO:0016836 hydro-lyase activity; GO:0042802 identical protein binding; GO:0043167 ion binding; GO:0043169 cation binding; GO:0044877 protein-containing complex binding; GO:00468…	PF00490	Delta-aminolevulinic acid dehydratase	H	KOG2794	Delta-aminolevulinic acid dehydratase
P10922	Histone H1.0 OS=Mus musculus OX=10090 GN=H1-0 PE=2 SV=4	H1-0	3.2549	2.58799E-07	Up	20.861	26.3	5	5	0.456636	0.48169	0.471816	1.519478	1.551181	1.519199	nucleus	K11275			GO:0000737 DNA catabolic process, endonucleolytic; GO:0006139 nucleobase-containing compound metabolic process; GO:0006259 DNA metabolic process; GO:0006308 DNA catabolic process; GO:0006309 apoptotic DNA fragmentation; GO:0006725 cellular aromatic compound metabolic process; GO:0006807 nitrogen compound metabolic process; GO:0006915 apoptotic process; GO:0006921 cellular component disassembly in…	GO:0000228 nuclear chromosome; GO:0000785 chromatin; GO:0000790 nuclear chromatin; GO:0000791 euchromatin; GO:0005622 intracellular; GO:0005623 cell; GO:0005634 nucleus; GO:0005654 nucleoplasm; GO:0005694 chromosome; GO:0005719 nuclear euchromatin; GO:0005737 cytoplasm; GO:0005794 Golgi apparatus; GO:0005856 cytoskeleton; GO:0012505 endomembrane system; GO:0015629 actin cytoskeleton; GO:0016604 n…	GO:0003676 nucleic acid binding; GO:0003677 DNA binding; GO:0003680 AT DNA binding; GO:0003682 chromatin binding; GO:0003690 double-stranded DNA binding; GO:0005488 binding; GO:0031490 chromatin DNA binding; GO:0043565 sequence-specific DNA binding; GO:0097159 organic cyclic compound binding; GO:1901363 heterocyclic compound binding; GO:1990837 sequence-specific double-stranded DNA binding;	PF00538	linker histone H1 and H5 family	B	KOG4012	Histone H1
P11087	Collagen alpha-1(I) chain OS=Mus musculus OX=10090 GN=Col1a1 PE=1 SV=4	Col1a1	10.1252	2.30008E-07	Up	138.03	5.2	6	6	0.184849	0.184137	0.170329	1.884565	1.805733	1.770387	extracellular	K06236	COL1A; collagen type I alpha	mmu05165 Human papillomavirus infection; mmu05146 Amoebiasis; mmu04510 Focal adhesion; mmu04933 AGE-RAGE signaling pathway in diabetic complications; mmu04151 PI3K-Akt signaling pathway; mmu05205 Proteoglycans in cancer; mmu04974 Protein digestion and absorption; mmu04512 ECM-receptor interaction; mmu04926 Relaxin signaling pathway; mmu04611 Platelet activation	GO:0000302 response to reactive oxygen species; GO:0001101 response to acid chemical; GO:0001501 skeletal system development; GO:0001503 ossification; GO:0001568 blood vessel development; GO:0001649 osteoblast differentiation; GO:0001775 cell activation; GO:0001944 vasculature development; GO:0001957 intramembranous ossification; GO:0001958 endochondral ossification; GO:0002376 immune system proc…	GO:0005576 extracellular region; GO:0005581 collagen trimer; GO:0005583 fibrillar collagen trimer; GO:0005584 collagen type I trimer; GO:0005615 extracellular space; GO:0005622 intracellular; GO:0005623 cell; GO:0005737 cytoplasm; GO:0005783 endoplasmic reticulum; GO:0005788 endoplasmic reticulum lumen; GO:0005794 Golgi apparatus; GO:0012505 endomembrane system; GO:0030141 secretory granule; GO:0…	GO:0002020 protease binding; GO:0005198 structural molecule activity; GO:0005201 extracellular matrix structural constituent; GO:0005488 binding; GO:0005515 protein binding; GO:0019838 growth factor binding; GO:0019899 enzyme binding; GO:0042802 identical protein binding; GO:0048407 platelet-derived growth factor binding;			W	KOG3544	Collagens (type IV and type XIII), and related proteins
P11103	Poly [ADP-ribose] polymerase 1 OS=Mus musculus OX=10090 GN=Parp1 PE=1 SV=3	Parp1	1.5106	7.20502E-05	Up	113.1	28.1	22	22	0.800811	0.817776	0.771253	1.241817	1.169505	1.198837	nucleus	K24070	PARP1; poly [ADP-ribose] polymerase 1 [EC:2.4.2.30]	mmu04210 Apoptosis; mmu04064 NF-kappa B signaling pathway; mmu04217 Necroptosis; mmu03410 Base excision repair	GO:0000002 mitochondrial genome maintenance; GO:0000122 negative regulation of transcription by RNA polymerase II; GO:0000302 response to reactive oxygen species; GO:0000303 response to superoxide; GO:0000305 response to oxygen radical; GO:0000715 nucleotide-excision repair, DNA damage recognition; GO:0000723 telomere maintenance; GO:0000724 double-strand break repair via homologous recombination…	GO:0005622 intracellular; GO:0005623 cell; GO:0005634 nucleus; GO:0005635 nuclear envelope; GO:0005654 nucleoplasm; GO:0005667 transcription regulator complex; GO:0005730 nucleolus; GO:0005737 cytoplasm; GO:0005739 mitochondrion; GO:0012505 endomembrane system; GO:0031967 organelle envelope; GO:0031974 membrane-enclosed lumen; GO:0031975 envelope; GO:0031981 nuclear lumen; GO:0032991 protein-cont…	GO:0000166 nucleotide binding; GO:0000976 transcription regulatory region sequence-specific DNA binding; GO:0000977 RNA polymerase II transcription regulatory region sequence-specific DNA binding; GO:0000981 DNA-binding transcription factor activity, RNA polymerase II-specific; GO:0001067 regulatory region nucleic acid binding; GO:0001228 DNA-binding transcription activator activity, RNA polymera…	PF00645; PF08063; PF05406; PF02877	Poly(ADP-ribose) polymerase and DNA-Ligase Zn-finger region; PADR1 (NUC008) domain; WGR domain; Poly(ADP-ribose) polymerase, regulatory domain	KLO	KOG1037	NAD+ ADP-ribosyltransferase Parp, required for poly-ADP ribosylation of nuclear proteins
P11247	Myeloperoxidase OS=Mus musculus OX=10090 GN=Mpo PE=1 SV=2	Mpo	2.7703	1.95785E-06	Up	81.181	28.4	19	16	0.522665	0.531727	0.536981	1.455566	1.41875	1.534312	endoplasmic reticulum	K10789	MPO; myeloperoxidase [EC:1.11.2.2]	mmu05221 Acute myeloid leukemia; mmu00983 Drug metabolism - other enzymes; mmu04145 Phagosome; mmu05202 Transcriptional misregulation in cancer	GO:0000302 response to reactive oxygen species; GO:0000303 response to superoxide; GO:0000305 response to oxygen radical; GO:0001775 cell activation; GO:0001878 response to yeast; GO:0002148 hypochlorous acid metabolic process; GO:0002149 hypochlorous acid biosynthetic process; GO:0002252 immune effector process; GO:0002263 cell activation involved in immune response; GO:0002274 myeloid leukocyte…	GO:0000323 lytic vacuole; GO:0005576 extracellular region; GO:0005615 extracellular space; GO:0005622 intracellular; GO:0005623 cell; GO:0005634 nucleus; GO:0005737 cytoplasm; GO:0005764 lysosome; GO:0005766 primary lysosome; GO:0005773 vacuole; GO:0005775 vacuolar lumen; GO:0012505 endomembrane system; GO:0030141 secretory granule; GO:0031410 cytoplasmic vesicle; GO:0031974 membrane-enclosed lum…	GO:0003682 chromatin binding; GO:0003824 catalytic activity; GO:0004601 peroxidase activity; GO:0005488 binding; GO:0005539 glycosaminoglycan binding; GO:0008201 heparin binding; GO:0016209 antioxidant activity; GO:0016491 oxidoreductase activity; GO:0016684 oxidoreductase activity, acting on peroxide as acceptor; GO:0043167 ion binding; GO:0043168 anion binding; GO:0097367 carbohydrate derivativ…	PF03098	Animal haem peroxidase	S	KOG2408	Peroxidase/oxygenase
P11440	Cyclin-dependent kinase 1 OS=Mus musculus OX=10090 GN=Cdk1 PE=1 SV=3	Cdk1	2.6758	0.007488316	Up	34.106	35.4	9	7	0.592262		0.405016	1.215139	1.358856	1.428728	cytoplasm	K02087	CDK1; cyclin-dependent kinase 1 [EC:2.7.11.22 2.7.11.23]	mmu04914 Progesterone-mediated oocyte maturation; mmu04114 Oocyte meiosis; mmu05203 Viral carcinogenesis; mmu04110 Cell cycle; mmu04218 Cellular senescence; mmu04540 Gap junction; mmu05170 Human immunodeficiency virus 1 infection; mmu04115 p53 signaling pathway	GO:0000003 reproduction; GO:0000075 cell cycle checkpoint; GO:0000077 DNA damage checkpoint; GO:0000086 G2/M transition of mitotic cell cycle; GO:0000187 activation of MAPK activity; GO:0000226 microtubule cytoskeleton organization; GO:0000278 mitotic cell cycle; GO:0000302 response to reactive oxygen species; GO:0000741 karyogamy; GO:0001932 regulation of protein phosphorylation; GO:0001934 posi…	GO:0000307 cyclin-dependent protein kinase holoenzyme complex; GO:0005622 intracellular; GO:0005623 cell; GO:0005634 nucleus; GO:0005654 nucleoplasm; GO:0005737 cytoplasm; GO:0005739 mitochondrion; GO:0005783 endoplasmic reticulum; GO:0005789 endoplasmic reticulum membrane; GO:0005813 centrosome; GO:0005815 microtubule organizing center; GO:0005819 spindle; GO:0005829 cytosol; GO:0005856 cytoskel…	GO:0003682 chromatin binding; GO:0003824 catalytic activity; GO:0004672 protein kinase activity; GO:0004674 protein serine/threonine kinase activity; GO:0004693 cyclin-dependent protein serine/threonine kinase activity; GO:0005488 binding; GO:0005515 protein binding; GO:0008353 RNA polymerase II CTD heptapeptide repeat kinase activity; GO:0016301 kinase activity; GO:0016740 transferase activity; …	PF00069	Protein kinase domain	D	KOG0594	Protein kinase PCTAIRE and related kinases
P11881	Inositol 1,4,5-trisphosphate receptor type 1 OS=Mus musculus OX=10090 GN=Itpr1 PE=1 SV=2	Itpr1	0.5623	0.000746455	Down	313.16	4.7	11	7	1.274078	1.281361	1.285099	0.791618	0.639063	0.728781	plasma membrane	K04958	ITPR1; inositol 1,4,5-triphosphate receptor type 1	mmu04371 Apelin signaling pathway; mmu04218 Cellular senescence; mmu04270 Vascular smooth muscle contraction; mmu04723 Retrograde endocannabinoid signaling; mmu04020 Calcium signaling pathway; mmu05017 Spinocerebellar ataxia; mmu05205 Proteoglycans in cancer; mmu04924 Renin secretion; mmu05163 Human cytomegalovirus infection; mmu04970 Salivary secretion; mmu04022 cGMP-PKG signaling pathway; mmu05…	GO:0001666 response to hypoxia; GO:0001775 cell activation; GO:0002791 regulation of peptide secretion; GO:0006810 transport; GO:0006811 ion transport; GO:0006812 cation transport; GO:0006816 calcium ion transport; GO:0006873 cellular ion homeostasis; GO:0006874 cellular calcium ion homeostasis; GO:0006875 cellular metal ion homeostasis; GO:0006915 apoptotic process; GO:0006950 response to stress…	GO:0005622 intracellular; GO:0005623 cell; GO:0005634 nucleus; GO:0005635 nuclear envelope; GO:0005637 nuclear inner membrane; GO:0005730 nucleolus; GO:0005737 cytoplasm; GO:0005783 endoplasmic reticulum; GO:0005789 endoplasmic reticulum membrane; GO:0005886 plasma membrane; GO:0005955 calcineurin complex; GO:0008287 protein serine/threonine phosphatase complex; GO:0012505 endomembrane system; GO…	GO:0005215 transporter activity; GO:0005216 ion channel activity; GO:0005217 intracellular ligand-gated ion channel activity; GO:0005220 inositol 1,4,5-trisphosphate-sensitive calcium-release channel activity; GO:0005246 calcium channel regulator activity; GO:0005261 cation channel activity; GO:0005262 calcium channel activity; GO:0005488 binding; GO:0005509 calcium ion binding; GO:0005515 protei…	PF08709; PF02815	Inositol 1,4,5-trisphosphate/ryanodine receptor; MIR domain	T	KOG3533	Inositol 1,4,5-trisphosphate receptor
P11911	B-cell antigen receptor complex-associated protein alpha chain OS=Mus musculus OX=10090 GN=Cd79a PE=1 SV=2	Cd79a	0.6287	0.000231609	Down	24.583	25.5	4	4	1.211912	1.227395	1.244541	0.7944	0.717372	0.80438	extracellular	K06506	CD79A; CD79A antigen	mmu05340 Primary immunodeficiency; mmu04662 B cell receptor signaling pathway	GO:0001775 cell activation; GO:0002253 activation of immune response; GO:0002376 immune system process; GO:0002429 immune response-activating cell surface receptor signaling pathway; GO:0002520 immune system development; GO:0002521 leukocyte differentiation; GO:0002682 regulation of immune system process; GO:0002684 positive regulation of immune system process; GO:0002757 immune response-activati…	GO:0005622 intracellular; GO:0005623 cell; GO:0005737 cytoplasm; GO:0005768 endosome; GO:0005770 late endosome; GO:0005771 multivesicular body; GO:0005886 plasma membrane; GO:0005887 integral component of plasma membrane; GO:0009897 external side of plasma membrane; GO:0009986 cell surface; GO:0012505 endomembrane system; GO:0016020 membrane; GO:0016021 integral component of membrane; GO:0019814 …	GO:0005488 binding; GO:0005515 protein binding; GO:0042802 identical protein binding; GO:0042803 protein homodimerization activity; GO:0046983 protein dimerization activity;	PF00047	Immunoglobulin domain
P12970	60S ribosomal protein L7a OS=Mus musculus OX=10090 GN=Rpl7a PE=1 SV=2	Rpl7a	5.7368	3.50682E-07	Up	29.976	33.8	10	10	0.291515	0.288718	0.310396	1.665404	1.751887	1.69208	cytoplasm	K02936	RP-L7Ae; large subunit ribosomal protein L7Ae	mmu03010 Ribosome; mmu05171 Coronavirus disease - COVID-19	GO:0000470 maturation of LSU-rRNA; GO:0006139 nucleobase-containing compound metabolic process; GO:0006364 rRNA processing; GO:0006396 RNA processing; GO:0006412 translation; GO:0006518 peptide metabolic process; GO:0006725 cellular aromatic compound metabolic process; GO:0006807 nitrogen compound metabolic process; GO:0008152 metabolic process; GO:0009058 biosynthetic process; GO:0009059 macromo…	GO:0005622 intracellular; GO:0005623 cell; GO:0005737 cytoplasm; GO:0005829 cytosol; GO:0005840 ribosome; GO:0005844 polysome; GO:0015934 large ribosomal subunit; GO:0016020 membrane; GO:0022625 cytosolic large ribosomal subunit; GO:0022626 cytosolic ribosome; GO:0032991 protein-containing complex; GO:0042788 polysomal ribosome; GO:0043226 organelle; GO:0043228 non-membrane-bounded organelle; GO:…	GO:0003676 nucleic acid binding; GO:0003723 RNA binding; GO:0005488 binding; GO:0097159 organic cyclic compound binding; GO:1901363 heterocyclic compound binding;	PF01248	Ribosomal protein L7Ae/L30e/S12e/Gadd45 family	J	KOG3166	60S ribosomal protein L7A
P13634	Carbonic anhydrase 1 OS=Mus musculus OX=10090 GN=Ca1 PE=1 SV=4	Ca1	1.8821	5.75095E-06	Up	28.33	63.6	12	12	0.687035	0.709524	0.685255	1.307646	1.268353	1.342187	cytoplasm	K01672	CA; carbonic anhydrase [EC:4.2.1.1]	mmu00910 Nitrogen metabolism; mmu01100 Metabolic pathways	GO:0006810 transport; GO:0006811 ion transport; GO:0006820 anion transport; GO:0007154 cell communication; GO:0007165 signal transduction; GO:0007166 cell surface receptor signaling pathway; GO:0009987 cellular process; GO:0010033 response to organic substance; GO:0015701 bicarbonate transport; GO:0015711 organic anion transport; GO:0019221 cytokine-mediated signaling pathway; GO:0023052 signalin…	GO:0005622 intracellular; GO:0005623 cell; GO:0005737 cytoplasm; GO:0005829 cytosol;	GO:0003824 catalytic activity; GO:0004064 arylesterase activity; GO:0004089 carbonate dehydratase activity; GO:0016787 hydrolase activity; GO:0016788 hydrolase activity, acting on ester bonds; GO:0016829 lyase activity; GO:0016835 carbon-oxygen lyase activity; GO:0016836 hydro-lyase activity; GO:0052689 carboxylic ester hydrolase activity;	PF00194	Eukaryotic-type carbonic anhydrase	P	KOG0382	Carbonic anhydrase
P13864	DNA (cytosine-5)-methyltransferase 1 OS=Mus musculus OX=10090 GN=Dnmt1 PE=1 SV=5	Dnmt1	31.1792	0.000114099	Up	183.19	17.1	23	23	0.059433	0.043019	0.084004	2.277284	2.038145	1.498115	mitochondria	K00558	DNMT1; DNA (cytosine-5)-methyltransferase 1 [EC:2.1.1.37]	mmu05206 MicroRNAs in cancer; mmu00270 Cysteine and methionine metabolism; mmu01100 Metabolic pathways	GO:0000122 negative regulation of transcription by RNA polymerase II; GO:0001101 response to acid chemical; GO:0002237 response to molecule of bacterial origin; GO:0006139 nucleobase-containing compound metabolic process; GO:0006259 DNA metabolic process; GO:0006304 DNA modification; GO:0006305 DNA alkylation; GO:0006306 DNA methylation; GO:0006355 regulation of transcription, DNA-templated; GO:0…	GO:0000775 chromosome, centromeric region; GO:0000785 chromatin; GO:0000792 heterochromatin; GO:0005622 intracellular; GO:0005623 cell; GO:0005634 nucleus; GO:0005654 nucleoplasm; GO:0005657 replication fork; GO:0005694 chromosome; GO:0005721 pericentric heterochromatin; GO:0005737 cytoplasm; GO:0031974 membrane-enclosed lumen; GO:0031981 nuclear lumen; GO:0032991 protein-containing complex; GO:0…	GO:0000166 nucleotide binding; GO:0000981 DNA-binding transcription factor activity, RNA polymerase II-specific; GO:0003676 nucleic acid binding; GO:0003677 DNA binding; GO:0003682 chromatin binding; GO:0003700 DNA-binding transcription factor activity; GO:0003723 RNA binding; GO:0003824 catalytic activity; GO:0003886 DNA (cytosine-5-)-methyltransferase activity; GO:0005102 signaling receptor bin…	PF06464; PF12047; PF02008; PF01426; PF00145	DMAP1-binding Domain; Cytosine specific DNA methyltransferase replication foci domain; CXXC zinc finger domain; BAH domain; C-5 cytosine-specific DNA methylase
P14115	60S ribosomal protein L27a OS=Mus musculus OX=10090 GN=Rpl27a PE=1 SV=5	Rpl27a	3.5075	1.54632E-06	Up	16.605	20.9	3	3	0.433058	0.439191	0.458872	1.515476	1.527367	1.626036	cytoplasm	K02900	RP-L27Ae; large subunit ribosomal protein L27Ae	mmu03010 Ribosome; mmu05171 Coronavirus disease - COVID-19	GO:0002181 cytoplasmic translation; GO:0006412 translation; GO:0006518 peptide metabolic process; GO:0006807 nitrogen compound metabolic process; GO:0008152 metabolic process; GO:0009058 biosynthetic process; GO:0009059 macromolecule biosynthetic process; GO:0009987 cellular process; GO:0010467 gene expression; GO:0019538 protein metabolic process; GO:0034641 cellular nitrogen compound metabolic …	GO:0005622 intracellular; GO:0005623 cell; GO:0005737 cytoplasm; GO:0005783 endoplasmic reticulum; GO:0005829 cytosol; GO:0005840 ribosome; GO:0012505 endomembrane system; GO:0015934 large ribosomal subunit; GO:0022625 cytosolic large ribosomal subunit; GO:0022626 cytosolic ribosome; GO:0032991 protein-containing complex; GO:0043226 organelle; GO:0043227 membrane-bounded organelle; GO:0043228 non…	GO:0003676 nucleic acid binding; GO:0003723 RNA binding; GO:0005488 binding; GO:0097159 organic cyclic compound binding; GO:1901363 heterocyclic compound binding;			J	KOG1742	60s ribosomal protein L15/L27
P14131	40S ribosomal protein S16 OS=Mus musculus OX=10090 GN=Rps16 PE=1 SV=4	Rps16	3.3763	1.95518E-05	Up	16.445	45.2	7	7	0.493029	0.429315	0.448684	1.580531	1.446449	1.601993	cytoplasm	K02960	RP-S16e; small subunit ribosomal protein S16e	mmu03010 Ribosome; mmu05171 Coronavirus disease - COVID-19	GO:0000184 nuclear-transcribed mRNA catabolic process, nonsense-mediated decay; GO:0000462 maturation of SSU-rRNA from tricistronic rRNA transcript (SSU-rRNA, 5.8S rRNA, LSU-rRNA); GO:0000956 nuclear-transcribed mRNA catabolic process; GO:0001889 liver development; GO:0006139 nucleobase-containing compound metabolic process; GO:0006364 rRNA processing; GO:0006396 RNA processing; GO:0006401 RNA ca…	GO:0005622 intracellular; GO:0005623 cell; GO:0005634 nucleus; GO:0005654 nucleoplasm; GO:0005737 cytoplasm; GO:0005783 endoplasmic reticulum; GO:0005789 endoplasmic reticulum membrane; GO:0005791 rough endoplasmic reticulum; GO:0005829 cytosol; GO:0005840 ribosome; GO:0012505 endomembrane system; GO:0015935 small ribosomal subunit; GO:0016020 membrane; GO:0022626 cytosolic ribosome; GO:0022627 c…	GO:0003676 nucleic acid binding; GO:0003723 RNA binding; GO:0003735 structural constituent of ribosome; GO:0005198 structural molecule activity; GO:0005488 binding; GO:0097159 organic cyclic compound binding; GO:1901363 heterocyclic compound binding;			J	KOG1753	40S ribosomal protein S16
P14148	60S ribosomal protein L7 OS=Mus musculus OX=10090 GN=Rpl7 PE=1 SV=2	Rpl7	4.6956	9.68805E-06	Up	31.419	34.8	11	11	0.367328	0.354736	0.331384	1.747678	1.696239	1.502635	cytoplasm	K02937	RP-L7e; large subunit ribosomal protein L7e	mmu03010 Ribosome; mmu05171 Coronavirus disease - COVID-19	GO:0000463 maturation of LSU-rRNA from tricistronic rRNA transcript (SSU-rRNA, 5.8S rRNA, LSU-rRNA); GO:0000470 maturation of LSU-rRNA; GO:0002181 cytoplasmic translation; GO:0006139 nucleobase-containing compound metabolic process; GO:0006364 rRNA processing; GO:0006396 RNA processing; GO:0006412 translation; GO:0006518 peptide metabolic process; GO:0006725 cellular aromatic compound metabolic p…	GO:0005622 intracellular; GO:0005623 cell; GO:0005737 cytoplasm; GO:0005829 cytosol; GO:0005840 ribosome; GO:0005844 polysome; GO:0015934 large ribosomal subunit; GO:0022625 cytosolic large ribosomal subunit; GO:0022626 cytosolic ribosome; GO:0030016 myofibril; GO:0030017 sarcomere; GO:0031672 A band; GO:0032991 protein-containing complex; GO:0043226 organelle; GO:0043228 non-membrane-bounded org…	GO:0003676 nucleic acid binding; GO:0003677 DNA binding; GO:0003723 RNA binding; GO:0003729 mRNA binding; GO:0003735 structural constituent of ribosome; GO:0005198 structural molecule activity; GO:0005488 binding; GO:0005515 protein binding; GO:0008097 5S rRNA binding; GO:0019843 rRNA binding; GO:0042802 identical protein binding; GO:0042803 protein homodimerization activity; GO:0046983 protein d…	PF08079; PF00327	Ribosomal L30 N-terminal domain; Ribosomal protein L30p/L7e	J	KOG3184	60S ribosomal protein L7
P14429	H-2 class I histocompatibility antigen, Q7 alpha chain OS=Mus musculus OX=10090 GN=H2-Q7 PE=1 SV=1	H2-Q7	0.5605	0.000206949	Down	37.924	24.3	8	4	1.261031	1.218681	1.365119	0.753748	0.680502	0.720919	endoplasmic reticulum	K06751	MHC1; MHC class I antigen	mmu04612 Antigen processing and presentation; mmu05165 Human papillomavirus infection; mmu04218 Cellular senescence; mmu05166 Human T-cell leukemia virus 1 infection; mmu05320 Autoimmune thyroid disease; mmu05332 Graft-versus-host disease; mmu05167 Kaposi sarcoma-associated herpesvirus infection; mmu05169 Epstein-Barr virus infection; mmu05330 Allograft rejection; mmu05163 Human cytomegalovirus i…	GO:0000003 reproduction; GO:0001910 regulation of leukocyte mediated cytotoxicity; GO:0001912 positive regulation of leukocyte mediated cytotoxicity; GO:0001914 regulation of T cell mediated cytotoxicity; GO:0001916 positive regulation of T cell mediated cytotoxicity; GO:0002376 immune system process; GO:0002474 antigen processing and presentation of peptide antigen via MHC class I; GO:0002478 an…	GO:0005576 extracellular region; GO:0005615 extracellular space; GO:0005622 intracellular; GO:0005623 cell; GO:0005737 cytoplasm; GO:0005783 endoplasmic reticulum; GO:0005789 endoplasmic reticulum membrane; GO:0005794 Golgi apparatus; GO:0005795 Golgi stack; GO:0005797 Golgi medial cisterna; GO:0005886 plasma membrane; GO:0009897 external side of plasma membrane; GO:0009986 cell surface; GO:00125…	GO:0003823 antigen binding; GO:0005102 signaling receptor binding; GO:0005488 binding; GO:0005515 protein binding; GO:0030881 beta-2-microglobulin binding; GO:0033218 amide binding; GO:0042277 peptide binding; GO:0042605 peptide antigen binding; GO:0042608 T cell receptor binding; GO:0044877 protein-containing complex binding; GO:0046977 TAP binding; GO:0046982 protein heterodimerization activity…	PF00129; PF07654	Class I Histocompatibility antigen, domains alpha 1 and 2; Immunoglobulin C1-set domain
P15508	Spectrin beta chain, erythrocytic OS=Mus musculus OX=10090 GN=Sptb PE=1 SV=4	Sptb	1.5592	5.3674E-07	Up	245.25	46	86	81	0.776736	0.780641	0.787095	1.227526	1.225594	1.202409	nucleus	K06115			GO:0000165 MAPK cascade; GO:0000902 cell morphogenesis; GO:0000904 cell morphogenesis involved in differentiation; GO:0002376 immune system process; GO:0002520 immune system development; GO:0006464 cellular protein modification process; GO:0006468 protein phosphorylation; GO:0006725 cellular aromatic compound metabolic process; GO:0006778 porphyrin-containing compound metabolic process; GO:000677…	GO:0005622 intracellular; GO:0005623 cell; GO:0005737 cytoplasm; GO:0005794 Golgi apparatus; GO:0005829 cytosol; GO:0005856 cytoskeleton; GO:0005886 plasma membrane; GO:0005938 cell cortex; GO:0008091 spectrin; GO:0009898 cytoplasmic side of plasma membrane; GO:0009986 cell surface; GO:0012505 endomembrane system; GO:0014731 spectrin-associated cytoskeleton; GO:0015629 actin cytoskeleton; GO:0016…	GO:0003779 actin binding; GO:0005085 guanyl-nucleotide exchange factor activity; GO:0005088 Ras guanyl-nucleotide exchange factor activity; GO:0005488 binding; GO:0005515 protein binding; GO:0008092 cytoskeletal protein binding; GO:0017016 Ras GTPase binding; GO:0019899 enzyme binding; GO:0030506 ankyrin binding; GO:0031267 small GTPase binding; GO:0044877 protein-containing complex binding; GO:0…	PF00307; PF00435	Calponin homology (CH) domain; Spectrin repeat	Z	KOG0517	Beta-spectrin
P15864	Histone H1.2 OS=Mus musculus OX=10090 GN=H1-2 PE=1 SV=2	H1-2	3.7979	1.11355E-05	Up	21.266	36.8	8	3	0.399487	0.427744	0.423325	1.55094	1.478958	1.719547	nucleus	K11275			GO:0000122 negative regulation of transcription by RNA polymerase II; GO:0006323 DNA packaging; GO:0006325 chromatin organization; GO:0006333 chromatin assembly or disassembly; GO:0006355 regulation of transcription, DNA-templated; GO:0006357 regulation of transcription by RNA polymerase II; GO:0006464 cellular protein modification process; GO:0006479 protein methylation; GO:0006807 nitrogen comp…	GO:0000228 nuclear chromosome; GO:0000785 chromatin; GO:0000790 nuclear chromatin; GO:0000791 euchromatin; GO:0005622 intracellular; GO:0005623 cell; GO:0005634 nucleus; GO:0005694 chromosome; GO:0005719 nuclear euchromatin; GO:0031974 membrane-enclosed lumen; GO:0031981 nuclear lumen; GO:0035327 transcriptionally active chromatin; GO:0043226 organelle; GO:0043227 membrane-bounded organelle; GO:0…	GO:0003676 nucleic acid binding; GO:0003677 DNA binding; GO:0003682 chromatin binding; GO:0005488 binding; GO:0031490 chromatin DNA binding; GO:0097159 organic cyclic compound binding; GO:1901363 heterocyclic compound binding;	PF00538	linker histone H1 and H5 family	B	KOG4012	Histone H1
P17918	Proliferating cell nuclear antigen OS=Mus musculus OX=10090 GN=Pcna PE=1 SV=2	Pcna	3.1241	1.20248E-07	Up	28.785	42.1	10	10	0.476248	0.48221	0.496403	1.520743	1.497984	1.526412	cytoplasm	K04802	PCNA; proliferating cell nuclear antigen	mmu03430 Mismatch repair; mmu03030 DNA replication; mmu04110 Cell cycle; mmu05161 Hepatitis B; mmu03420 Nucleotide excision repair; mmu03410 Base excision repair; mmu04530 Tight junction	GO:0000003 reproduction; GO:0000075 cell cycle checkpoint; GO:0000077 DNA damage checkpoint; GO:0000082 G1/S transition of mitotic cell cycle; GO:0000083 regulation of transcription involved in G1/S transition of mitotic cell cycle; GO:0000122 negative regulation of transcription by RNA polymerase II; GO:0000278 mitotic cell cycle; GO:0000302 response to reactive oxygen species; GO:0000723 telome…	GO:0000228 nuclear chromosome; GO:0000307 cyclin-dependent protein kinase holoenzyme complex; GO:0005622 intracellular; GO:0005623 cell; GO:0005634 nucleus; GO:0005652 nuclear lamina; GO:0005654 nucleoplasm; GO:0005657 replication fork; GO:0005663 DNA replication factor C complex; GO:0005694 chromosome; GO:0005813 centrosome; GO:0005815 microtubule organizing center; GO:0005856 cytoskeleton; GO:0…	GO:0000700 mismatch base pair DNA N-glycosylase activity; GO:0000701 purine-specific mismatch base pair DNA N-glycosylase activity; GO:0003676 nucleic acid binding; GO:0003677 DNA binding; GO:0003682 chromatin binding; GO:0003684 damaged DNA binding; GO:0003690 double-stranded DNA binding; GO:0003824 catalytic activity; GO:0005102 signaling receptor binding; GO:0005488 binding; GO:0005515 protein…	PF00705; PF02747	Proliferating cell nuclear antigen, N-terminal domain; Proliferating cell nuclear antigen, C-terminal domain	L	KOG1636	DNA polymerase delta processivity factor (proliferating cell nuclear antigen)
P18242	Cathepsin D OS=Mus musculus OX=10090 GN=Ctsd PE=1 SV=1	Ctsd	1.8013	1.01612E-05	Up	44.953	30.2	10	10	0.713448	0.723629	0.704775	1.251482	1.270336	1.33633	extracellular	K01379	CTSD; cathepsin D [EC:3.4.23.5]	mmu04210 Apoptosis; mmu04142 Lysosome; mmu04140 Autophagy - animal; mmu04071 Sphingolipid signaling pathway; mmu04915 Estrogen signaling pathway; mmu05152 Tuberculosis	GO:0000045 autophagosome assembly; GO:0006508 proteolysis; GO:0006807 nitrogen compound metabolic process; GO:0006914 autophagy; GO:0006996 organelle organization; GO:0007033 vacuole organization; GO:0008152 metabolic process; GO:0009056 catabolic process; GO:0009057 macromolecule catabolic process; GO:0009605 response to external stimulus; GO:0009987 cellular process; GO:0009991 response to extr…	GO:0000323 lytic vacuole; GO:0005576 extracellular region; GO:0005615 extracellular space; GO:0005622 intracellular; GO:0005623 cell; GO:0005737 cytoplasm; GO:0005764 lysosome; GO:0005773 vacuole; GO:0016020 membrane; GO:0043226 organelle; GO:0043227 membrane-bounded organelle; GO:0043229 intracellular organelle; GO:0043231 intracellular membrane-bounded organelle; GO:0045121 membrane raft; GO:00…	GO:0003824 catalytic activity; GO:0004175 endopeptidase activity; GO:0004190 aspartic-type endopeptidase activity; GO:0005488 binding; GO:0008233 peptidase activity; GO:0016787 hydrolase activity; GO:0033218 amide binding; GO:0042277 peptide binding; GO:0070001 aspartic-type peptidase activity; GO:0070011 peptidase activity, acting on L-amino acid peptides; GO:0140096 catalytic activity, acting o…			O	KOG1339	Aspartyl protease
P18572	Basigin OS=Mus musculus OX=10090 GN=Bsg PE=1 SV=2	Bsg	1.7417	7.03541E-06	Up	42.444	21.9	9	9	0.719901	0.728587	0.739971	1.307939	1.235534	1.268068	plasma membrane	K06535			GO:0000003 reproduction; GO:0001890 placenta development; GO:0001893 maternal placenta development; GO:0002376 immune system process; GO:0003006 developmental process involved in reproduction; GO:0006082 organic acid metabolic process; GO:0006090 pyruvate metabolic process; GO:0006810 transport; GO:0006811 ion transport; GO:0006820 anion transport; GO:0006928 movement of cell or subcellular compo…	GO:0000139 Golgi membrane; GO:0001669 acrosomal vesicle; GO:0002080 acrosomal membrane; GO:0005622 intracellular; GO:0005623 cell; GO:0005737 cytoplasm; GO:0005739 mitochondrion; GO:0005794 Golgi apparatus; GO:0005886 plasma membrane; GO:0005887 integral component of plasma membrane; GO:0012505 endomembrane system; GO:0012506 vesicle membrane; GO:0016020 membrane; GO:0016021 integral component of…	GO:0005215 transporter activity; GO:0005342 organic acid transmembrane transporter activity; GO:0008028 monocarboxylic acid transmembrane transporter activity; GO:0008509 anion transmembrane transporter activity; GO:0008514 organic anion transmembrane transporter activity; GO:0015075 ion transmembrane transporter activity; GO:0015318 inorganic molecular entity transmembrane transporter activity; …	PF13927	Immunoglobulin domain
P19253	60S ribosomal protein L13a OS=Mus musculus OX=10090 GN=Rpl13a PE=1 SV=4	Rpl13a	4.1742	3.70622E-07	Up	23.464	24.6	5	5	0.371237	0.387444	0.400924	1.617469	1.602018	1.620908	cytoplasm	K02872	RP-L13Ae; large subunit ribosomal protein L13Ae	mmu03010 Ribosome; mmu05171 Coronavirus disease - COVID-19	GO:0002237 response to molecule of bacterial origin; GO:0002376 immune system process; GO:0006417 regulation of translation; GO:0006446 regulation of translational initiation; GO:0006928 movement of cell or subcellular component; GO:0006935 chemotaxis; GO:0006950 response to stress; GO:0006952 defense response; GO:0006955 immune response; GO:0007275 multicellular organism development; GO:0009605 …	GO:0005622 intracellular; GO:0005623 cell; GO:0005737 cytoplasm; GO:0005829 cytosol; GO:0005840 ribosome; GO:0015934 large ribosomal subunit; GO:0022625 cytosolic large ribosomal subunit; GO:0022626 cytosolic ribosome; GO:0032991 protein-containing complex; GO:0043226 organelle; GO:0043228 non-membrane-bounded organelle; GO:0043229 intracellular organelle; GO:0043232 intracellular non-membrane-bo…	GO:0003676 nucleic acid binding; GO:0003723 RNA binding; GO:0003729 mRNA binding; GO:0003735 structural constituent of ribosome; GO:0005198 structural molecule activity; GO:0005488 binding; GO:0097159 organic cyclic compound binding; GO:1901363 heterocyclic compound binding;			J	KOG3204	60S ribosomal protein L13a
P20108	Thioredoxin-dependent peroxide reductase, mitochondrial OS=Mus musculus OX=10090 GN=Prdx3 PE=1 SV=1	Prdx3	1.7321	5.67594E-06	Up	28.127	18.7	5	5	0.732402	0.745829	0.717911	1.234821	1.284742	1.284295	mitochondria	K20011			GO:0000003 reproduction; GO:0000302 response to reactive oxygen species; GO:0001890 placenta development; GO:0001893 maternal placenta development; GO:0002237 response to molecule of bacterial origin; GO:0002376 immune system process; GO:0002520 immune system development; GO:0003006 developmental process involved in reproduction; GO:0006355 regulation of transcription, DNA-templated; GO:0006464 c…	GO:0005622 intracellular; GO:0005623 cell; GO:0005737 cytoplasm; GO:0005739 mitochondrion; GO:0005768 endosome; GO:0005769 early endosome; GO:0005829 cytosol; GO:0012505 endomembrane system; GO:0031410 cytoplasmic vesicle; GO:0031982 vesicle; GO:0032991 protein-containing complex; GO:0043209 myelin sheath; GO:0043226 organelle; GO:0043227 membrane-bounded organelle; GO:0043229 intracellular organ…	GO:0003824 catalytic activity; GO:0004601 peroxidase activity; GO:0004857 enzyme inhibitor activity; GO:0004866 endopeptidase inhibitor activity; GO:0004869 cysteine-type endopeptidase inhibitor activity; GO:0005488 binding; GO:0005515 protein binding; GO:0008022 protein C-terminus binding; GO:0008379 thioredoxin peroxidase activity; GO:0016209 antioxidant activity; GO:0016491 oxidoreductase acti…	PF00578; PF10417	AhpC/TSA family; C-terminal domain of 1-Cys peroxiredoxin	O	KOG0852	Alkyl hydroperoxide reductase, thiol specific antioxidant and related enzymes
P20693	Low affinity immunoglobulin epsilon Fc receptor OS=Mus musculus OX=10090 GN=Fcer2 PE=1 SV=1	Fcer2	0.4951	0.002712476	Down	37.647	19.6	6	6	1.396965	1.211789	1.404345	0.633751	0.786136	0.567014	cytoplasm	K06468	FCER2; low affinity immunoglobulin epsilon Fc receptor	mmu04640 Hematopoietic cell lineage; mmu05169 Epstein-Barr virus infection	GO:0002682 regulation of immune system process; GO:0002684 positive regulation of immune system process; GO:0002697 regulation of immune effector process; GO:0002699 positive regulation of immune effector process; GO:0002703 regulation of leukocyte mediated immunity; GO:0002705 positive regulation of leukocyte mediated immunity; GO:0002706 regulation of lymphocyte mediated immunity; GO:0002708 po…	GO:0005576 extracellular region; GO:0005623 cell; GO:0005886 plasma membrane; GO:0005887 integral component of plasma membrane; GO:0009897 external side of plasma membrane; GO:0009986 cell surface; GO:0016020 membrane; GO:0016021 integral component of membrane; GO:0031224 intrinsic component of membrane; GO:0031226 intrinsic component of plasma membrane; GO:0071944 cell periphery; GO:0098552 side…	GO:0005102 signaling receptor binding; GO:0005178 integrin binding; GO:0005488 binding; GO:0005515 protein binding; GO:0044877 protein-containing complex binding; GO:0050839 cell adhesion molecule binding;	PF00059	Lectin C-type domain	T	KOG4297	C-type lectin
P21812	Mast cell protease 4 OS=Mus musculus OX=10090 GN=Mcpt4 PE=1 SV=1	Mcpt4	1.6878	0.000648849	Up	27.203	19.5	4	4	0.701403	0.77961	0.751273	1.146927	1.317124	1.303663	extracellular	K01329	CMA1; chymase [EC:3.4.21.39]	mmu04614 Renin-angiotensin system	GO:0001990 regulation of systemic arterial blood pressure by hormone; GO:0001991 regulation of systemic arterial blood pressure by circulatory renin-angiotensin; GO:0002002 regulation of angiotensin levels in blood; GO:0003008 system process; GO:0003013 circulatory system process; GO:0003044 regulation of systemic arterial blood pressure mediated by a chemical signal; GO:0003073 regulation of sys…	GO:0005576 extracellular region; GO:0005615 extracellular space; GO:0005622 intracellular; GO:0005623 cell; GO:0005737 cytoplasm; GO:0012505 endomembrane system; GO:0030141 secretory granule; GO:0031410 cytoplasmic vesicle; GO:0031982 vesicle; GO:0043226 organelle; GO:0043227 membrane-bounded organelle; GO:0043229 intracellular organelle; GO:0097708 intracellular vesicle; GO:0099503 secretory ves…	GO:0003824 catalytic activity; GO:0004175 endopeptidase activity; GO:0004252 serine-type endopeptidase activity; GO:0008233 peptidase activity; GO:0008236 serine-type peptidase activity; GO:0016787 hydrolase activity; GO:0017171 serine hydrolase activity; GO:0070011 peptidase activity, acting on L-amino acid peptides; GO:0140096 catalytic activity, acting on a protein;	PF00089	Trypsin	O	KOG3627	Trypsin
P22315	Ferrochelatase, mitochondrial OS=Mus musculus OX=10090 GN=Fech PE=1 SV=2	Fech	6.9556	1.03588E-07	Up	47.13	31.4	11	11	0.252738	0.248234	0.253218	1.675159	1.791106	1.779546	mitochondria	K01772	hemH; protoporphyrin/coproporphyrin ferrochelatase [EC:4.99.1.1 4.99.1.9]	mmu01100 Metabolic pathways; mmu00860 Porphyrin and chlorophyll metabolism; mmu01240 Biosynthesis of cofactors	GO:0001932 regulation of protein phosphorylation; GO:0002262 myeloid cell homeostasis; GO:0002376 immune system process; GO:0002520 immune system development; GO:0006066 alcohol metabolic process; GO:0006091 generation of precursor metabolites and energy; GO:0006417 regulation of translation; GO:0006446 regulation of translational initiation; GO:0006629 lipid metabolic process; GO:0006725 cellula…	GO:0005622 intracellular; GO:0005623 cell; GO:0005737 cytoplasm; GO:0005739 mitochondrion; GO:0005740 mitochondrial envelope; GO:0005743 mitochondrial inner membrane; GO:0005759 mitochondrial matrix; GO:0016020 membrane; GO:0019866 organelle inner membrane; GO:0031090 organelle membrane; GO:0031966 mitochondrial membrane; GO:0031967 organelle envelope; GO:0031974 membrane-enclosed lumen; GO:00319…	GO:0003676 nucleic acid binding; GO:0003723 RNA binding; GO:0003729 mRNA binding; GO:0003824 catalytic activity; GO:0004325 ferrochelatase activity; GO:0005488 binding; GO:0005506 iron ion binding; GO:0008198 ferrous iron binding; GO:0016829 lyase activity; GO:0020037 heme binding; GO:0030350 iron-responsive element binding; GO:0043167 ion binding; GO:0043169 cation binding; GO:0046872 metal ion …	PF00762	Ferrochelatase	H	KOG1321	Protoheme ferro-lyase (ferrochelatase)
P22907	Porphobilinogen deaminase OS=Mus musculus OX=10090 GN=Hmbs PE=1 SV=2	Hmbs	9.2605	1.53952E-07	Up	39.344	32.4	13	13	0.191305	0.189189	0.204274	1.795773	1.763752	1.855708	cytoplasm	K01749	hemC; hydroxymethylbilane synthase [EC:2.5.1.61]	mmu01100 Metabolic pathways; mmu00860 Porphyrin and chlorophyll metabolism; mmu01240 Biosynthesis of cofactors	GO:0001101 response to acid chemical; GO:0001666 response to hypoxia; GO:0006725 cellular aromatic compound metabolic process; GO:0006778 porphyrin-containing compound metabolic process; GO:0006779 porphyrin-containing compound biosynthetic process; GO:0006783 heme biosynthetic process; GO:0006807 nitrogen compound metabolic process; GO:0006950 response to stress; GO:0007275 multicellular organis…	GO:0005622 intracellular; GO:0005623 cell; GO:0005634 nucleus; GO:0005737 cytoplasm; GO:0005829 cytosol; GO:0030424 axon; GO:0042995 cell projection; GO:0043005 neuron projection; GO:0043226 organelle; GO:0043227 membrane-bounded organelle; GO:0043229 intracellular organelle; GO:0043231 intracellular membrane-bounded organelle; GO:0120025 plasma membrane bounded cell projection;	GO:0003824 catalytic activity; GO:0004418 hydroxymethylbilane synthase activity; GO:0004852 uroporphyrinogen-III synthase activity; GO:0005488 binding; GO:0016740 transferase activity; GO:0016765 transferase activity, transferring alkyl or aryl (other than methyl) groups; GO:0016829 lyase activity; GO:0016835 carbon-oxygen lyase activity; GO:0016836 hydro-lyase activity; GO:0031406 carboxylic aci…	PF01379; PF03900	Porphobilinogen deaminase, dipyromethane cofactor binding domain; Porphobilinogen deaminase, C-terminal domain	H	KOG2892	Porphobilinogen deaminase
P23475	X-ray repair cross-complementing protein 6 OS=Mus musculus OX=10090 GN=Xrcc6 PE=1 SV=5	Xrcc6	1.7377	0.003335566	Up	69.483	13.8	7	7	0.778219	0.776338	0.637061	1.356208	1.126003	1.326171	nucleus	K10884	XRCC6; ATP-dependent DNA helicase 2 subunit 1	mmu03450 Non-homologous end-joining	GO:0000723 telomere maintenance; GO:0000726 non-recombinational repair; GO:0001775 cell activation; GO:0001817 regulation of cytokine production; GO:0001819 positive regulation of cytokine production; GO:0001932 regulation of protein phosphorylation; GO:0001934 positive regulation of protein phosphorylation; GO:0002200 somatic diversification of immune receptors; GO:0002218 activation of innate i…	GO:0000228 nuclear chromosome; GO:0000781 chromosome, telomeric region; GO:0000782 telomere cap complex; GO:0000783 nuclear telomere cap complex; GO:0000784 nuclear chromosome, telomeric region; GO:0005576 extracellular region; GO:0005622 intracellular; GO:0005623 cell; GO:0005634 nucleus; GO:0005654 nucleoplasm; GO:0005667 transcription regulator complex; GO:0005694 chromosome; GO:0005730 nucleo…	GO:0001067 regulatory region nucleic acid binding; GO:0003676 nucleic acid binding; GO:0003677 DNA binding; GO:0003678 DNA helicase activity; GO:0003690 double-stranded DNA binding; GO:0003824 catalytic activity; GO:0004386 helicase activity; GO:0005488 binding; GO:0005515 protein binding; GO:0008022 protein C-terminus binding; GO:0008094 DNA-dependent ATPase activity; GO:0016462 pyrophosphatase …	PF03731; PF02735	Ku70/Ku80 N-terminal alpha/beta domain; Ku70/Ku80 beta-barrel domain	L	KOG2327	DNA-binding subunit of a DNA-dependent protein kinase (Ku70 autoantigen)
P24063	Integrin alpha-L OS=Mus musculus OX=10090 GN=Itgal PE=1 SV=2	Itgal	0.6629	0.000367044	Down	128.33	16.4	17	17	1.237919	1.15686	1.213334	0.836663	0.802927	0.752296	peroxisome	K05718	ITGAL; integrin alpha L	mmu04015 Rap1 signaling pathway; mmu05416 Viral myocarditis; mmu04810 Regulation of actin cytoskeleton; mmu05166 Human T-cell leukemia virus 1 infection; mmu05144 Malaria; mmu05323 Rheumatoid arthritis; mmu04514 Cell adhesion molecules; mmu05169 Epstein-Barr virus infection; mmu05150 Staphylococcus aureus infection; mmu04670 Leukocyte transendothelial migration; mmu04650 Natural killer cell media…	GO:0001775 cell activation; GO:0002252 immune effector process; GO:0002263 cell activation involved in immune response; GO:0002274 myeloid leukocyte activation; GO:0002275 myeloid cell activation involved in immune response; GO:0002283 neutrophil activation involved in immune response; GO:0002285 lymphocyte activation involved in immune response; GO:0002286 T cell activation involved in immune re…	GO:0001772 immunological synapse; GO:0005622 intracellular; GO:0005623 cell; GO:0005737 cytoplasm; GO:0005886 plasma membrane; GO:0005887 integral component of plasma membrane; GO:0005911 cell-cell junction; GO:0008305 integrin complex; GO:0009897 external side of plasma membrane; GO:0009986 cell surface; GO:0012505 endomembrane system; GO:0012506 vesicle membrane; GO:0016020 membrane; GO:0016021…	GO:0004888 transmembrane signaling receptor activity; GO:0005488 binding; GO:0005515 protein binding; GO:0030369 ICAM-3 receptor activity; GO:0038023 signaling receptor activity; GO:0044877 protein-containing complex binding; GO:0046982 protein heterodimerization activity; GO:0046983 protein dimerization activity; GO:0050839 cell adhesion molecule binding; GO:0060089 molecular transducer activity;	PF00092	von Willebrand factor type A domain	W	KOG3637	Vitronectin receptor, alpha subunit
P24547	Inosine-5'-monophosphate dehydrogenase 2 OS=Mus musculus OX=10090 GN=Impdh2 PE=1 SV=2	Impdh2	1.7349	1.73404E-05	Up	55.814	30.2	16	15	0.707604	0.759036	0.727243	1.250426	1.293616	1.262075	cytoplasm	K00088	IMPDH; IMP dehydrogenase [EC:1.1.1.205]	mmu01100 Metabolic pathways; mmu00983 Drug metabolism - other enzymes; mmu00230 Purine metabolism	GO:0001654 eye development; GO:0001775 cell activation; GO:0002252 immune effector process; GO:0002263 cell activation involved in immune response; GO:0002274 myeloid leukocyte activation; GO:0002275 myeloid cell activation involved in immune response; GO:0002283 neutrophil activation involved in immune response; GO:0002366 leukocyte activation involved in immune response; GO:0002376 immune syste…	GO:0005576 extracellular region; GO:0005622 intracellular; GO:0005623 cell; GO:0005634 nucleus; GO:0005737 cytoplasm; GO:0005829 cytosol; GO:0012505 endomembrane system; GO:0030141 secretory granule; GO:0031410 cytoplasmic vesicle; GO:0031974 membrane-enclosed lumen; GO:0031982 vesicle; GO:0031983 vesicle lumen; GO:0034774 secretory granule lumen; GO:0043226 organelle; GO:0043227 membrane-bounded…	GO:0000166 nucleotide binding; GO:0003824 catalytic activity; GO:0003938 IMP dehydrogenase activity; GO:0005488 binding; GO:0016491 oxidoreductase activity; GO:0016614 oxidoreductase activity, acting on CH-OH group of donors; GO:0016616 oxidoreductase activity, acting on the CH-OH group of donors, NAD or NADP as acceptor; GO:0036094 small molecule binding; GO:0097159 organic cyclic compound bindi…	PF00478; PF00571	IMP dehydrogenase / GMP reductase domain; CBS domain	F	KOG2550	IMP dehydrogenase/GMP reductase
P24549	Retinal dehydrogenase 1 OS=Mus musculus OX=10090 GN=Aldh1a1 PE=1 SV=5	Aldh1a1	1.625	7.53584E-05	Up	54.467	45.7	18	12	0.770832	0.757217	0.757626	1.193152	1.212704	1.308469	cytoplasm	K07249	ALDH1A; retinal dehydrogenase [EC:1.2.1.36]	mmu00830 Retinol metabolism; mmu01100 Metabolic pathways	GO:0000003 reproduction; GO:0001101 response to acid chemical; GO:0001523 retinoid metabolic process; GO:0001654 eye development; GO:0001655 urogenital system development; GO:0001822 kidney development; GO:0001889 liver development; GO:0002009 morphogenesis of an epithelium; GO:0002072 optic cup morphogenesis involved in camera-type eye development; GO:0002138 retinoic acid biosynthetic process; …	GO:0005622 intracellular; GO:0005623 cell; GO:0005634 nucleus; GO:0005737 cytoplasm; GO:0005829 cytosol; GO:0043226 organelle; GO:0043227 membrane-bounded organelle; GO:0043229 intracellular organelle; GO:0043231 intracellular membrane-bounded organelle;	GO:0000166 nucleotide binding; GO:0001758 retinal dehydrogenase activity; GO:0003824 catalytic activity; GO:0004028 3-chloroallyl aldehyde dehydrogenase activity; GO:0004029 aldehyde dehydrogenase (NAD+) activity; GO:0005488 binding; GO:0005515 protein binding; GO:0016491 oxidoreductase activity; GO:0016620 oxidoreductase activity, acting on the aldehyde or oxo group of donors, NAD or NADP as acc…			C	KOG2450	Aldehyde dehydrogenase
P25206	DNA replication licensing factor MCM3 OS=Mus musculus OX=10090 GN=Mcm3 PE=1 SV=2	Mcm3	2.5004	5.84793E-06	Up	91.545	35	26	25	0.586683	0.557037	0.570383	1.4802	1.4436	1.362097	nucleus	K02541	MCM3; DNA replication licensing factor MCM3 [EC:3.6.4.12]	mmu03030 DNA replication; mmu04110 Cell cycle	GO:0000082 G1/S transition of mitotic cell cycle; GO:0000278 mitotic cell cycle; GO:0006139 nucleobase-containing compound metabolic process; GO:0006259 DNA metabolic process; GO:0006260 DNA replication; GO:0006261 DNA-dependent DNA replication; GO:0006270 DNA replication initiation; GO:0006725 cellular aromatic compound metabolic process; GO:0006807 nitrogen compound metabolic process; GO:000704…	GO:0000228 nuclear chromosome; GO:0000428 DNA-directed RNA polymerase complex; GO:0005622 intracellular; GO:0005623 cell; GO:0005634 nucleus; GO:0005654 nucleoplasm; GO:0005657 replication fork; GO:0005658 alpha DNA polymerase:primase complex; GO:0005694 chromosome; GO:0005737 cytoplasm; GO:0005813 centrosome; GO:0005815 microtubule organizing center; GO:0005856 cytoskeleton; GO:0015630 microtubu…	GO:0003676 nucleic acid binding; GO:0003677 DNA binding; GO:0005488 binding; GO:0097159 organic cyclic compound binding; GO:1901363 heterocyclic compound binding;	PF00493	MCM2/3/5 family	L	KOG0479	DNA replication licensing factor, MCM3 component
P25444	40S ribosomal protein S2 OS=Mus musculus OX=10090 GN=Rps2 PE=1 SV=3	Rps2	3.3935	2.00944E-06	Up	31.231	35.2	9	9	0.463179	0.437297	0.465179	1.601655	1.546661	1.486029	cytoplasm	K02981	RP-S2e; small subunit ribosomal protein S2e	mmu03010 Ribosome; mmu05171 Coronavirus disease - COVID-19	GO:0000028 ribosomal small subunit assembly; GO:0001731 formation of translation preinitiation complex; GO:0002181 cytoplasmic translation; GO:0002183 cytoplasmic translational initiation; GO:0006412 translation; GO:0006413 translational initiation; GO:0006518 peptide metabolic process; GO:0006807 nitrogen compound metabolic process; GO:0006996 organelle organization; GO:0008152 metabolic process…	GO:0005622 intracellular; GO:0005623 cell; GO:0005634 nucleus; GO:0005654 nucleoplasm; GO:0005737 cytoplasm; GO:0005829 cytosol; GO:0005840 ribosome; GO:0015935 small ribosomal subunit; GO:0022626 cytosolic ribosome; GO:0022627 cytosolic small ribosomal subunit; GO:0031974 membrane-enclosed lumen; GO:0031981 nuclear lumen; GO:0032991 protein-containing complex; GO:0043226 organelle; GO:0043227 me…	GO:0003676 nucleic acid binding; GO:0003723 RNA binding; GO:0003729 mRNA binding; GO:0003735 structural constituent of ribosome; GO:0005198 structural molecule activity; GO:0005488 binding; GO:0005515 protein binding; GO:0017134 fibroblast growth factor binding; GO:0019838 growth factor binding; GO:0019899 enzyme binding; GO:0044877 protein-containing complex binding; GO:0097159 organic cyclic co…	PF00333; PF03719	Ribosomal protein S5, N-terminal domain; Ribosomal protein S5, C-terminal domain	J	KOG0877	40S ribosomal protein S2/30S ribosomal protein S5
P27005	Protein S100-A8 OS=Mus musculus OX=10090 GN=S100a8 PE=1 SV=3	S100a8	0.6035	1.65877E-05	Down	10.294	34.8	2	2	1.234135	1.265973	1.241592	0.779557	0.72983	0.748914	cytoplasm	K21127	S100A8; protein S100-A8	mmu04657 IL-17 signaling pathway	GO:0001558 regulation of cell growth; GO:0001775 cell activation; GO:0001816 cytokine production; GO:0002218 activation of innate immune response; GO:0002221 pattern recognition receptor signaling pathway; GO:0002224 toll-like receptor signaling pathway; GO:0002237 response to molecule of bacterial origin; GO:0002252 immune effector process; GO:0002253 activation of immune response; GO:0002263 ce…	GO:0005576 extracellular region; GO:0005615 extracellular space; GO:0005622 intracellular; GO:0005623 cell; GO:0005737 cytoplasm; GO:0005829 cytosol; GO:0005856 cytoskeleton; GO:0005886 plasma membrane; GO:0012505 endomembrane system; GO:0016020 membrane; GO:0030141 secretory granule; GO:0031410 cytoplasmic vesicle; GO:0031974 membrane-enclosed lumen; GO:0031982 vesicle; GO:0031983 vesicle lumen;…	GO:0005102 signaling receptor binding; GO:0005488 binding; GO:0005504 fatty acid binding; GO:0005509 calcium ion binding; GO:0005515 protein binding; GO:0008017 microtubule binding; GO:0008092 cytoskeletal protein binding; GO:0008270 zinc ion binding; GO:0008289 lipid binding; GO:0015631 tubulin binding; GO:0031406 carboxylic acid binding; GO:0033293 monocarboxylic acid binding; GO:0035325 Toll-l…	PF01023	S-100/ICaBP type calcium binding domain
P27659	60S ribosomal protein L3 OS=Mus musculus OX=10090 GN=Rpl3 PE=1 SV=3	Rpl3	4.4758	5.6343E-08	Up	46.109	29.8	13	13	0.360048	0.367989	0.367684	1.629081	1.673917	1.601281	cytoplasm	K02925	RP-L3e; large subunit ribosomal protein L3e	mmu03010 Ribosome; mmu05171 Coronavirus disease - COVID-19	GO:0000027 ribosomal large subunit assembly; GO:0006412 translation; GO:0006518 peptide metabolic process; GO:0006807 nitrogen compound metabolic process; GO:0006996 organelle organization; GO:0008152 metabolic process; GO:0009058 biosynthetic process; GO:0009059 macromolecule biosynthetic process; GO:0009987 cellular process; GO:0010033 response to organic substance; GO:0010467 gene expression; …	GO:0005622 intracellular; GO:0005623 cell; GO:0005634 nucleus; GO:0005730 nucleolus; GO:0005737 cytoplasm; GO:0005829 cytosol; GO:0005840 ribosome; GO:0015934 large ribosomal subunit; GO:0022625 cytosolic large ribosomal subunit; GO:0022626 cytosolic ribosome; GO:0031974 membrane-enclosed lumen; GO:0031981 nuclear lumen; GO:0032991 protein-containing complex; GO:0043226 organelle; GO:0043227 memb…	GO:0003676 nucleic acid binding; GO:0003723 RNA binding; GO:0003735 structural constituent of ribosome; GO:0005198 structural molecule activity; GO:0005488 binding; GO:0008097 5S rRNA binding; GO:0019843 rRNA binding; GO:0097159 organic cyclic compound binding; GO:1901363 heterocyclic compound binding;			J	KOG0746	60S ribosomal protein L3 and related proteins
P28293	Cathepsin G OS=Mus musculus OX=10090 GN=Ctsg PE=1 SV=2	Ctsg	2.5862	6.28636E-05	Up	29.095	27.6	7	6	0.55	0.587814	0.535286	1.351703	1.398821	1.576376	extracellular	K01319	CTSG; cathepsin G [EC:3.4.21.20]	mmu05322 Systemic lupus erythematosus; mmu04080 Neuroactive ligand-receptor interaction; mmu04142 Lysosome; mmu04614 Renin-angiotensin system; mmu05146 Amoebiasis	GO:0001775 cell activation; GO:0001906 cell killing; GO:0001909 leukocyte mediated cytotoxicity; GO:0001990 regulation of systemic arterial blood pressure by hormone; GO:0001991 regulation of systemic arterial blood pressure by circulatory renin-angiotensin; GO:0002002 regulation of angiotensin levels in blood; GO:0002003 angiotensin maturation; GO:0002237 response to molecule of bacterial origin…	GO:0000323 lytic vacuole; GO:0005622 intracellular; GO:0005623 cell; GO:0005737 cytoplasm; GO:0005764 lysosome; GO:0005766 primary lysosome; GO:0005773 vacuole; GO:0005775 vacuolar lumen; GO:0005886 plasma membrane; GO:0010494 cytoplasmic stress granule; GO:0012505 endomembrane system; GO:0016020 membrane; GO:0030141 secretory granule; GO:0031410 cytoplasmic vesicle; GO:0031974 membrane-enclosed …	GO:0003824 catalytic activity; GO:0004175 endopeptidase activity; GO:0004252 serine-type endopeptidase activity; GO:0005488 binding; GO:0005539 glycosaminoglycan binding; GO:0008201 heparin binding; GO:0008233 peptidase activity; GO:0008236 serine-type peptidase activity; GO:0016787 hydrolase activity; GO:0017171 serine hydrolase activity; GO:0043167 ion binding; GO:0043168 anion binding; GO:0070…	PF00089	Trypsin	O	KOG3627	Trypsin
P28650	Adenylosuccinate synthetase isozyme 1 OS=Mus musculus OX=10090 GN=Adss1 PE=1 SV=2	Adss1	0.6408	0.000669393	Down	50.254	16.2	6	6	1.273846	1.163738	1.219148	0.721916	0.811591	0.80976	cytoplasm,nucleus	K01939	purA; adenylosuccinate synthase [EC:6.3.4.4]	mmu00250 Alanine, aspartate and glutamate metabolism; mmu01100 Metabolic pathways; mmu00230 Purine metabolism; mmu01240 Biosynthesis of cofactors	GO:0002376 immune system process; GO:0006082 organic acid metabolic process; GO:0006139 nucleobase-containing compound metabolic process; GO:0006163 purine nucleotide metabolic process; GO:0006164 purine nucleotide biosynthetic process; GO:0006167 AMP biosynthetic process; GO:0006520 cellular amino acid metabolic process; GO:0006531 aspartate metabolic process; GO:0006725 cellular aromatic compou…	GO:0005622 intracellular; GO:0005623 cell; GO:0005737 cytoplasm; GO:0005829 cytosol; GO:0016020 membrane;	GO:0000166 nucleotide binding; GO:0001882 nucleoside binding; GO:0001883 purine nucleoside binding; GO:0003779 actin binding; GO:0003824 catalytic activity; GO:0003924 GTPase activity; GO:0004019 adenylosuccinate synthase activity; GO:0005488 binding; GO:0005515 protein binding; GO:0005525 GTP binding; GO:0008092 cytoskeletal protein binding; GO:0016462 pyrophosphatase activity; GO:0016787 hydrol…	PF00709	Adenylosuccinate synthetase	F	KOG1355	Adenylosuccinate synthase
P29341	Polyadenylate-binding protein 1 OS=Mus musculus OX=10090 GN=Pabpc1 PE=1 SV=2	Pabpc1	1.7737	3.49468E-06	Up	70.67	35.5	22	21	0.74002	0.715336	0.70782	1.274717	1.262669	1.299438	nucleus	K13126	PABPC; polyadenylate-binding protein	mmu03015 mRNA surveillance pathway; mmu03018 RNA degradation; mmu03013 RNA transport	GO:0009892 negative regulation of metabolic process; GO:0009893 positive regulation of metabolic process; GO:0009894 regulation of catabolic process; GO:0009895 negative regulation of catabolic process; GO:0009896 positive regulation of catabolic process; GO:0009987 cellular process; GO:0010468 regulation of gene expression; GO:0010604 positive regulation of macromolecule metabolic process; GO:00…	GO:0005622 intracellular; GO:0005623 cell; GO:0005634 nucleus; GO:0005681 spliceosomal complex; GO:0005737 cytoplasm; GO:0005829 cytosol; GO:0010494 cytoplasmic stress granule; GO:0030425 dendrite; GO:0032991 protein-containing complex; GO:0035770 ribonucleoprotein granule; GO:0036464 cytoplasmic ribonucleoprotein granule; GO:0036477 somatodendritic compartment; GO:0042995 cell projection; GO:004…	GO:0003676 nucleic acid binding; GO:0003723 RNA binding; GO:0003727 single-stranded RNA binding; GO:0003729 mRNA binding; GO:0003730 mRNA 3'-UTR binding; GO:0005488 binding; GO:0005515 protein binding; GO:0008022 protein C-terminus binding; GO:0008143 poly(A) binding; GO:0008187 poly-pyrimidine tract binding; GO:0008266 poly(U) RNA binding; GO:0070717 poly-purine tract binding; GO:0097159 organic…	PF00076	RNA recognition motif. (a.k.a. RRM, RBD, or RNP domain)	A	KOG0123	Polyadenylate-binding protein (RRM superfamily)
P32067	Lupus La protein homolog OS=Mus musculus OX=10090 GN=Ssb PE=1 SV=1	Ssb	1.7244	9.11745E-05	Up	47.756	27	12	12	0.716663	0.766363	0.719304	1.333558	1.229416	1.234697	nucleus	K11090	LA; lupus La protein	mmu05322 Systemic lupus erythematosus	GO:0000956 nuclear-transcribed mRNA catabolic process; GO:0000966 RNA 5'-end processing; GO:0001682 tRNA 5'-leader removal; GO:0006139 nucleobase-containing compound metabolic process; GO:0006396 RNA processing; GO:0006399 tRNA metabolic process; GO:0006401 RNA catabolic process; GO:0006402 mRNA catabolic process; GO:0006403 RNA localization; GO:0006405 RNA export from nucleus; GO:0006409 tRNA ex…	GO:0005622 intracellular; GO:0005623 cell; GO:0005634 nucleus; GO:0005737 cytoplasm; GO:0043226 organelle; GO:0043227 membrane-bounded organelle; GO:0043229 intracellular organelle; GO:0043231 intracellular membrane-bounded organelle;	GO:0000049 tRNA binding; GO:0003676 nucleic acid binding; GO:0003723 RNA binding; GO:0003727 single-stranded RNA binding; GO:0003729 mRNA binding; GO:0005488 binding; GO:0008187 poly-pyrimidine tract binding; GO:0008266 poly(U) RNA binding; GO:0097159 organic cyclic compound binding; GO:1901363 heterocyclic compound binding; GO:1990825 sequence-specific mRNA binding;	PF05383; PF00076; PF08777	La domain; RNA recognition motif. (a.k.a. RRM, RBD, or RNP domain); RNA binding motif	A	KOG4213	RNA-binding protein La
P35329	B-cell receptor CD22 OS=Mus musculus OX=10090 GN=Cd22 PE=1 SV=1	Cd22	0.6549	0.008167906	Down	96.581	8.6	6	6	1.208703	1.240484	1.176481	0.855237	0.858733	0.660362	peroxisome	K06467	CD22; CD22 antigen	mmu04662 B cell receptor signaling pathway; mmu04640 Hematopoietic cell lineage; mmu04514 Cell adhesion molecules	GO:0007154 cell communication; GO:0007155 cell adhesion; GO:0007165 signal transduction; GO:0007166 cell surface receptor signaling pathway; GO:0009987 cellular process; GO:0022610 biological adhesion; GO:0023052 signaling; GO:0050789 regulation of biological process; GO:0050794 regulation of cellular process; GO:0050896 response to stimulus; GO:0051716 cellular response to stimulus; GO:0065007 b…	GO:0005623 cell; GO:0005886 plasma membrane; GO:0005887 integral component of plasma membrane; GO:0009897 external side of plasma membrane; GO:0009986 cell surface; GO:0016020 membrane; GO:0016021 integral component of membrane; GO:0031224 intrinsic component of membrane; GO:0031226 intrinsic component of plasma membrane; GO:0071944 cell periphery; GO:0098552 side of membrane;	GO:0015026 coreceptor activity; GO:0038023 signaling receptor activity; GO:0060089 molecular transducer activity;	PF08205; PF13927; PF13895	CD80-like C2-set immunoglobulin domain ; Immunoglobulin domain; Immunoglobulin domain	T	KOG4475	FOG: Immunoglobin and related proteins
P35550	rRNA 2'-O-methyltransferase fibrillarin OS=Mus musculus OX=10090 GN=Fbl PE=1 SV=2	Fbl	1.7076	0.000115705	Up	34.306	34.6	11	8	0.758146	0.731672	0.726177	1.310223	1.294047	1.179735	nucleus	K14563	NOP1; rRNA 2'-O-methyltransferase fibrillarin [EC:2.1.1.-]	mmu03008 Ribosome biogenesis in eukaryotes	GO:0000154 rRNA modification; GO:0000494 box C/D snoRNA 3'-end processing; GO:0001510 RNA methylation; GO:0006139 nucleobase-containing compound metabolic process; GO:0006325 chromatin organization; GO:0006364 rRNA processing; GO:0006396 RNA processing; GO:0006403 RNA localization; GO:0006464 cellular protein modification process; GO:0006479 protein methylation; GO:0006725 cellular aromatic compo…	GO:0001650 fibrillar center; GO:0001651 dense fibrillar component; GO:0001652 granular component; GO:0005622 intracellular; GO:0005623 cell; GO:0005634 nucleus; GO:0005654 nucleoplasm; GO:0005694 chromosome; GO:0005730 nucleolus; GO:0005732 small nucleolar ribonucleoprotein complex; GO:0015030 Cajal body; GO:0016604 nuclear body; GO:0030684 preribosome; GO:0031428 box C/D snoRNP complex; GO:00319…	GO:0001085 RNA polymerase II transcription factor binding; GO:0001091 RNA polymerase II general transcription initiation factor binding; GO:0001094 TFIID-class transcription factor complex binding; GO:0001098 basal transcription machinery binding; GO:0001099 basal RNA polymerase II transcription machinery binding; GO:0003676 nucleic acid binding; GO:0003723 RNA binding; GO:0003824 catalytic activ…	PF01269	Fibrillarin	J	KOG1596	Fibrillarin and related nucleolar RNA-binding proteins
P35737	Class II histocompatibility antigen, M beta 1 chain OS=Mus musculus OX=10090 GN=H2-DMb1 PE=2 SV=1	H2-DMb1	0.6403	6.06498E-05	Down	28.899	13.4	3	3	1.233133	1.234678	1.190037	0.780875	0.810669	0.750608	plasma membrane	K06752	MHC2; MHC class II antigen	mmu04612 Antigen processing and presentation; mmu05310 Asthma; mmu05166 Human T-cell leukemia virus 1 infection; mmu05320 Autoimmune thyroid disease; mmu04658 Th1 and Th2 cell differentiation; mmu04672 Intestinal immune network for IgA production; mmu05332 Graft-versus-host disease; mmu05145 Toxoplasmosis; mmu05169 Epstein-Barr virus infection; mmu04659 Th17 cell differentiation; mmu04640 Hematop…	GO:0002376 immune system process; GO:0002396 MHC protein complex assembly; GO:0002399 MHC class II protein complex assembly; GO:0002478 antigen processing and presentation of exogenous peptide antigen; GO:0002495 antigen processing and presentation of peptide antigen via MHC class II; GO:0002501 peptide antigen assembly with MHC protein complex; GO:0002503 peptide antigen assembly with MHC class …	GO:0000323 lytic vacuole; GO:0005622 intracellular; GO:0005623 cell; GO:0005737 cytoplasm; GO:0005764 lysosome; GO:0005765 lysosomal membrane; GO:0005773 vacuole; GO:0005774 vacuolar membrane; GO:0005886 plasma membrane; GO:0016020 membrane; GO:0031090 organelle membrane; GO:0032991 protein-containing complex; GO:0042611 MHC protein complex; GO:0042613 MHC class II protein complex; GO:0043226 org…	GO:0005488 binding; GO:0023023 MHC protein complex binding; GO:0023026 MHC class II protein complex binding; GO:0044877 protein-containing complex binding;	PF00969; PF07654	Class II histocompatibility antigen, beta domain; Immunoglobulin C1-set domain
P35979	60S ribosomal protein L12 OS=Mus musculus OX=10090 GN=Rpl12 PE=1 SV=2	Rpl12	1.5913	1.334E-06	Up	17.804	59.4	7	7	0.764408	0.766562	0.784455	1.214668	1.230553	1.239354	cytoplasm	K02870	RP-L12e; large subunit ribosomal protein L12e	mmu03010 Ribosome; mmu05171 Coronavirus disease - COVID-19	GO:0000027 ribosomal large subunit assembly; GO:0000184 nuclear-transcribed mRNA catabolic process, nonsense-mediated decay; GO:0000956 nuclear-transcribed mRNA catabolic process; GO:0006139 nucleobase-containing compound metabolic process; GO:0006401 RNA catabolic process; GO:0006402 mRNA catabolic process; GO:0006412 translation; GO:0006413 translational initiation; GO:0006518 peptide metabolic…	GO:0005622 intracellular; GO:0005623 cell; GO:0005634 nucleus; GO:0005730 nucleolus; GO:0005737 cytoplasm; GO:0005829 cytosol; GO:0005840 ribosome; GO:0015934 large ribosomal subunit; GO:0022625 cytosolic large ribosomal subunit; GO:0022626 cytosolic ribosome; GO:0031974 membrane-enclosed lumen; GO:0031981 nuclear lumen; GO:0032991 protein-containing complex; GO:0043226 organelle; GO:0043227 memb…	GO:0003676 nucleic acid binding; GO:0003723 RNA binding; GO:0003735 structural constituent of ribosome; GO:0005198 structural molecule activity; GO:0005488 binding; GO:0019843 rRNA binding; GO:0070180 large ribosomal subunit rRNA binding; GO:0097159 organic cyclic compound binding; GO:1901363 heterocyclic compound binding;	PF03946; PF00298	Ribosomal protein L11, N-terminal domain; Ribosomal protein L11, RNA binding domain	J	KOG0886	40S ribosomal protein S2
P35980	60S ribosomal protein L18 OS=Mus musculus OX=10090 GN=Rpl18 PE=1 SV=3	Rpl18	5.2037	2.69594E-07	Up	21.644	33.5	6	6	0.326446	0.314454	0.326263	1.681924	1.734996	1.615917	cytoplasm	K02883	RP-L18e; large subunit ribosomal protein L18e	mmu03010 Ribosome; mmu05171 Coronavirus disease - COVID-19	GO:0001889 liver development; GO:0002181 cytoplasmic translation; GO:0006412 translation; GO:0006518 peptide metabolic process; GO:0006807 nitrogen compound metabolic process; GO:0007275 multicellular organism development; GO:0008152 metabolic process; GO:0009058 biosynthetic process; GO:0009059 macromolecule biosynthetic process; GO:0009987 cellular process; GO:0010467 gene expression; GO:001953…	GO:0005622 intracellular; GO:0005623 cell; GO:0005634 nucleus; GO:0005730 nucleolus; GO:0005737 cytoplasm; GO:0005783 endoplasmic reticulum; GO:0005829 cytosol; GO:0005840 ribosome; GO:0005844 polysome; GO:0012505 endomembrane system; GO:0015934 large ribosomal subunit; GO:0022625 cytosolic large ribosomal subunit; GO:0022626 cytosolic ribosome; GO:0031974 membrane-enclosed lumen; GO:0031981 nucl…	GO:0003676 nucleic acid binding; GO:0003723 RNA binding; GO:0003735 structural constituent of ribosome; GO:0005198 structural molecule activity; GO:0005488 binding; GO:0097159 organic cyclic compound binding; GO:1901363 heterocyclic compound binding;			J	KOG1714	60s ribosomal protein L18
P36552	Oxygen-dependent coproporphyrinogen-III oxidase, mitochondrial OS=Mus musculus OX=10090 GN=Cpox PE=1 SV=2	Cpox	5.602	7.03494E-06	Up	49.714	33.9	12	12	0.304871	0.329187	0.274761	1.637864	1.685855	1.767461	nucleus	K00228	CPOX; coproporphyrinogen III oxidase [EC:1.3.3.3]	mmu01100 Metabolic pathways; mmu00860 Porphyrin and chlorophyll metabolism; mmu01240 Biosynthesis of cofactors	GO:0006725 cellular aromatic compound metabolic process; GO:0006778 porphyrin-containing compound metabolic process; GO:0006779 porphyrin-containing compound biosynthetic process; GO:0006782 protoporphyrinogen IX biosynthetic process; GO:0006783 heme biosynthetic process; GO:0006807 nitrogen compound metabolic process; GO:0006810 transport; GO:0006811 ion transport; GO:0006812 cation transport; G…	GO:0005622 intracellular; GO:0005623 cell; GO:0005737 cytoplasm; GO:0005739 mitochondrion; GO:0005740 mitochondrial envelope; GO:0005743 mitochondrial inner membrane; GO:0005758 mitochondrial intermembrane space; GO:0005829 cytosol; GO:0016020 membrane; GO:0019866 organelle inner membrane; GO:0031090 organelle membrane; GO:0031966 mitochondrial membrane; GO:0031967 organelle envelope; GO:0031970 …	GO:0003824 catalytic activity; GO:0004109 coproporphyrinogen oxidase activity; GO:0005198 structural molecule activity; GO:0005212 structural constituent of eye lens; GO:0005215 transporter activity; GO:0005391 sodium:potassium-exchanging ATPase activity; GO:0005488 binding; GO:0005515 protein binding; GO:0008324 cation transmembrane transporter activity; GO:0008556 potassium transmembrane transp…			H	KOG1518	Coproporphyrinogen III oxidase CPO/HEM13
P37913	DNA ligase 1 OS=Mus musculus OX=10090 GN=Lig1 PE=1 SV=2	Lig1	6.0721	0.000156064	Up	102.29	9.9	8	8	0.252698	0.241954		1.597992	1.569416	1.33794	nucleus	K10747	LIG1; DNA ligase 1 [EC:6.5.1.1 6.5.1.6 6.5.1.7]	mmu03430 Mismatch repair; mmu03030 DNA replication; mmu03420 Nucleotide excision repair; mmu03410 Base excision repair	GO:0000278 mitotic cell cycle; GO:0000302 response to reactive oxygen species; GO:0000726 non-recombinational repair; GO:0006139 nucleobase-containing compound metabolic process; GO:0006259 DNA metabolic process; GO:0006260 DNA replication; GO:0006261 DNA-dependent DNA replication; GO:0006266 DNA ligation; GO:0006271 DNA strand elongation involved in DNA replication; GO:0006273 lagging strand elo…	GO:0005622 intracellular; GO:0005623 cell; GO:0005634 nucleus; GO:0005654 nucleoplasm; GO:0005737 cytoplasm; GO:0005739 mitochondrion; GO:0031974 membrane-enclosed lumen; GO:0031981 nuclear lumen; GO:0043226 organelle; GO:0043227 membrane-bounded organelle; GO:0043229 intracellular organelle; GO:0043231 intracellular membrane-bounded organelle; GO:0043233 organelle lumen; GO:0070013 intracellular…	GO:0003676 nucleic acid binding; GO:0003677 DNA binding; GO:0003824 catalytic activity; GO:0003909 DNA ligase activity; GO:0003910 DNA ligase (ATP) activity; GO:0005488 binding; GO:0016874 ligase activity; GO:0016886 ligase activity, forming phosphoric ester bonds; GO:0097159 organic cyclic compound binding; GO:0140097 catalytic activity, acting on DNA; GO:1901363 heterocyclic compound binding;	PF01068	ATP dependent DNA ligase domain	L	KOG0967	ATP-dependent DNA ligase I
P39655	Polyunsaturated fatty acid lipoxygenase ALOX12 OS=Mus musculus OX=10090 GN=Alox12 PE=1 SV=4	Alox12	0.5785	0.000661672	Down	75.389	18.9	10	10	1.217133	1.273222	1.310808	0.709808	0.810226	0.678803	mitochondria	K00458	ALOX12; arachidonate 12-lipoxygenase [EC:1.13.11.31]	mmu01100 Metabolic pathways; mmu04726 Serotonergic synapse; mmu01523 Antifolate resistance; mmu00590 Arachidonic acid metabolism; mmu04750 Inflammatory mediator regulation of TRP channels	GO:0001676 long-chain fatty acid metabolic process; GO:0003008 system process; GO:0003013 circulatory system process; GO:0003018 vascular process in circulatory system; GO:0003254 regulation of membrane depolarization; GO:0006082 organic acid metabolic process; GO:0006629 lipid metabolic process; GO:0006631 fatty acid metabolic process; GO:0006633 fatty acid biosynthetic process; GO:0006636 unsat…	GO:0005622 intracellular; GO:0005623 cell; GO:0005737 cytoplasm; GO:0005829 cytosol; GO:0005886 plasma membrane; GO:0016020 membrane; GO:0042383 sarcolemma; GO:0071944 cell periphery;	GO:0003824 catalytic activity; GO:0004052 arachidonate 12(S)-lipoxygenase activity; GO:0016165 linoleate 13S-lipoxygenase activity; GO:0016491 oxidoreductase activity; GO:0016701 oxidoreductase activity, acting on single donors with incorporation of molecular oxygen; GO:0016702 oxidoreductase activity, acting on single donors with incorporation of molecular oxygen, incorporation of two atoms of o…	PF01477; PF00305	PLAT/LH2 domain; Lipoxygenase
P39749	Flap endonuclease 1 OS=Mus musculus OX=10090 GN=Fen1 PE=1 SV=1	Fen1	1.8285	1.03053E-05	Up	42.314	17.7	6	6	0.699236	0.714341	0.707709	1.280252	1.253219	1.345243	nucleus	K04799	FEN1; flap endonuclease-1 [EC:3.-.-.-]	mmu03030 DNA replication; mmu03450 Non-homologous end-joining; mmu03410 Base excision repair	GO:0000723 telomere maintenance; GO:0000724 double-strand break repair via homologous recombination; GO:0000725 recombinational repair; GO:0003008 system process; GO:0006139 nucleobase-containing compound metabolic process; GO:0006259 DNA metabolic process; GO:0006260 DNA replication; GO:0006261 DNA-dependent DNA replication; GO:0006271 DNA strand elongation involved in DNA replication; GO:000627…	GO:0005622 intracellular; GO:0005623 cell; GO:0005634 nucleus; GO:0005654 nucleoplasm; GO:0005730 nucleolus; GO:0005737 cytoplasm; GO:0005739 mitochondrion; GO:0031974 membrane-enclosed lumen; GO:0031981 nuclear lumen; GO:0032991 protein-containing complex; GO:0043226 organelle; GO:0043227 membrane-bounded organelle; GO:0043228 non-membrane-bounded organelle; GO:0043229 intracellular organelle; G…	GO:0000287 magnesium ion binding; GO:0003676 nucleic acid binding; GO:0003677 DNA binding; GO:0003684 damaged DNA binding; GO:0003690 double-stranded DNA binding; GO:0003824 catalytic activity; GO:0004518 nuclease activity; GO:0004519 endonuclease activity; GO:0004520 endodeoxyribonuclease activity; GO:0004521 endoribonuclease activity; GO:0004523 RNA-DNA hybrid ribonuclease activity; GO:0004527 …			L	KOG2519	5'-3' exonuclease
P41105	60S ribosomal protein L28 OS=Mus musculus OX=10090 GN=Rpl28 PE=1 SV=2	Rpl28	4.6431	8.1917E-07	Up	15.733	46	7	7	0.355905	0.336575	0.370764	1.673339	1.620369	1.643047	mitochondria	K02903	RP-L28e; large subunit ribosomal protein L28e	mmu03010 Ribosome; mmu05171 Coronavirus disease - COVID-19	GO:0006412 translation; GO:0006518 peptide metabolic process; GO:0006807 nitrogen compound metabolic process; GO:0008152 metabolic process; GO:0009058 biosynthetic process; GO:0009059 macromolecule biosynthetic process; GO:0009987 cellular process; GO:0010467 gene expression; GO:0019538 protein metabolic process; GO:0034641 cellular nitrogen compound metabolic process; GO:0034645 cellular macromo…	GO:0005622 intracellular; GO:0005623 cell; GO:0005737 cytoplasm; GO:0005829 cytosol; GO:0005840 ribosome; GO:0015934 large ribosomal subunit; GO:0022625 cytosolic large ribosomal subunit; GO:0022626 cytosolic ribosome; GO:0030425 dendrite; GO:0032991 protein-containing complex; GO:0035770 ribonucleoprotein granule; GO:0036464 cytoplasmic ribonucleoprotein granule; GO:0036477 somatodendritic compa…	GO:0003735 structural constituent of ribosome; GO:0005198 structural molecule activity;			J	KOG3412	60S ribosomal protein L28
P41216	Long-chain-fatty-acid--CoA ligase 1 OS=Mus musculus OX=10090 GN=Acsl1 PE=1 SV=2	Acsl1	2.1845	0.000215643	Up	77.951	14.6	8	7	0.604633	0.585602	0.693864	1.340741	1.314654	1.460506	cytoplasm	K01897	ACSL; long-chain acyl-CoA synthetase [EC:6.2.1.3]	mmu04920 Adipocytokine signaling pathway; mmu04146 Peroxisome; mmu03320 PPAR signaling pathway; mmu04714 Thermogenesis; mmu01100 Metabolic pathways; mmu00071 Fatty acid degradation; mmu01212 Fatty acid metabolism; mmu04216 Ferroptosis; mmu00061 Fatty acid biosynthesis	GO:0001101 response to acid chemical; GO:0001676 long-chain fatty acid metabolic process; GO:0001932 regulation of protein phosphorylation; GO:0001934 positive regulation of protein phosphorylation; GO:0006082 organic acid metabolic process; GO:0006139 nucleobase-containing compound metabolic process; GO:0006163 purine nucleotide metabolic process; GO:0006164 purine nucleotide biosynthetic proces…	GO:0005622 intracellular; GO:0005623 cell; GO:0005737 cytoplasm; GO:0005739 mitochondrion; GO:0005740 mitochondrial envelope; GO:0005741 mitochondrial outer membrane; GO:0005777 peroxisome; GO:0005778 peroxisomal membrane; GO:0005783 endoplasmic reticulum; GO:0005789 endoplasmic reticulum membrane; GO:0005886 plasma membrane; GO:0012505 endomembrane system; GO:0016020 membrane; GO:0019867 outer m…	GO:0003824 catalytic activity; GO:0003987 acetate-CoA ligase activity; GO:0004467 long-chain fatty acid-CoA ligase activity; GO:0015645 fatty acid ligase activity; GO:0016405 CoA-ligase activity; GO:0016874 ligase activity; GO:0016877 ligase activity, forming carbon-sulfur bonds; GO:0016878 acid-thiol ligase activity;	PF13193	Domain of unknown function (DUF4009)	I	KOG1256	Long-chain acyl-CoA synthetases (AMP-forming)
P41245	Matrix metalloproteinase-9 OS=Mus musculus OX=10090 GN=Mmp9 PE=1 SV=2	Mmp9	0.4774	0.010767019	Down	80.534	11.1	7	7	1.394085	1.29915	1.367916	0.4493	0.753063	0.736486	extracellular	K01403	MMP9; matrix metalloproteinase-9 (gelatinase B) [EC:3.4.24.35]	mmu05206 MicroRNAs in cancer; mmu05418 Fluid shear stress and atherosclerosis; mmu05161 Hepatitis B; mmu04657 IL-17 signaling pathway; mmu01522 Endocrine resistance; mmu05202 Transcriptional misregulation in cancer; mmu05219 Bladder cancer; mmu04668 TNF signaling pathway; mmu05205 Proteoglycans in cancer; mmu04670 Leukocyte transendothelial migration; mmu05215 Prostate cancer; mmu04926 Relaxin si…	GO:0000003 reproduction; GO:0000302 response to reactive oxygen species; GO:0001101 response to acid chemical; GO:0001501 skeletal system development; GO:0001503 ossification; GO:0001655 urogenital system development; GO:0001666 response to hypoxia; GO:0001704 formation of primary germ layer; GO:0001706 endoderm formation; GO:0001775 cell activation; GO:0001822 kidney development; GO:0001932 regu…	GO:0005576 extracellular region; GO:0005615 extracellular space; GO:0005622 intracellular; GO:0005623 cell; GO:0005737 cytoplasm; GO:0012505 endomembrane system; GO:0030141 secretory granule; GO:0031410 cytoplasmic vesicle; GO:0031974 membrane-enclosed lumen; GO:0031982 vesicle; GO:0032991 protein-containing complex; GO:0043226 organelle; GO:0043227 membrane-bounded organelle; GO:0043229 intracel…	GO:0001968 fibronectin binding; GO:0003824 catalytic activity; GO:0004175 endopeptidase activity; GO:0004222 metalloendopeptidase activity; GO:0004252 serine-type endopeptidase activity; GO:0005488 binding; GO:0005515 protein binding; GO:0005518 collagen binding; GO:0008233 peptidase activity; GO:0008236 serine-type peptidase activity; GO:0008237 metallopeptidase activity; GO:0008270 zinc ion bin…	PF01471; PF00413; PF00040	Putative peptidoglycan binding domain; Matrixin; Fibronectin type II domain	OW	KOG1565	Gelatinase A and related matrix metalloproteases
P43274	Histone H1.4 OS=Mus musculus OX=10090 GN=H1-4 PE=1 SV=2	H1-4	4.2255	6.18889E-07	Up	21.977	21.9	4	2	0.381599	0.384025	0.382596	1.577931	1.572283	1.701565	nucleus	K11275			GO:0000122 negative regulation of transcription by RNA polymerase II; GO:0006323 DNA packaging; GO:0006325 chromatin organization; GO:0006333 chromatin assembly or disassembly; GO:0006355 regulation of transcription, DNA-templated; GO:0006357 regulation of transcription by RNA polymerase II; GO:0006464 cellular protein modification process; GO:0006479 protein methylation; GO:0006807 nitrogen comp…	GO:0000228 nuclear chromosome; GO:0000785 chromatin; GO:0000786 nucleosome; GO:0000788 nuclear nucleosome; GO:0000790 nuclear chromatin; GO:0000791 euchromatin; GO:0000792 heterochromatin; GO:0005622 intracellular; GO:0005623 cell; GO:0005634 nucleus; GO:0005694 chromosome; GO:0005719 nuclear euchromatin; GO:0005720 nuclear heterochromatin; GO:0031974 membrane-enclosed lumen; GO:0031981 nuclear l…	GO:0000166 nucleotide binding; GO:0001882 nucleoside binding; GO:0001883 purine nucleoside binding; GO:0003676 nucleic acid binding; GO:0003677 DNA binding; GO:0003682 chromatin binding; GO:0003690 double-stranded DNA binding; GO:0005488 binding; GO:0005509 calcium ion binding; GO:0005524 ATP binding; GO:0005525 GTP binding; GO:0008144 drug binding; GO:0016208 AMP binding; GO:0017076 purine nucle…	PF00538	linker histone H1 and H5 family	B	KOG4012	Histone H1
P43275	Histone H1.1 OS=Mus musculus OX=10090 GN=H1-1 PE=1 SV=2	H1-1	5.1289	2.36147E-06	Up	21.785	28.6	7	6	0.318139	0.314232	0.346603	1.59293	1.679311	1.748785	nucleus	K11275			GO:0000003 reproduction; GO:0007276 gamete generation; GO:0007283 spermatogenesis; GO:0019953 sexual reproduction; GO:0022414 reproductive process; GO:0030100 regulation of endocytosis; GO:0032501 multicellular organismal process; GO:0032504 multicellular organism reproduction; GO:0032879 regulation of localization; GO:0044703 multi-organism reproductive process; GO:0045807 positive regulation of…	GO:0000228 nuclear chromosome; GO:0000785 chromatin; GO:0000790 nuclear chromatin; GO:0000791 euchromatin; GO:0005622 intracellular; GO:0005623 cell; GO:0005634 nucleus; GO:0005694 chromosome; GO:0005719 nuclear euchromatin; GO:0009986 cell surface; GO:0031974 membrane-enclosed lumen; GO:0031981 nuclear lumen; GO:0031982 vesicle; GO:0043226 organelle; GO:0043227 membrane-bounded organelle; GO:004…	GO:0003676 nucleic acid binding; GO:0003677 DNA binding; GO:0003682 chromatin binding; GO:0005488 binding; GO:0005539 glycosaminoglycan binding; GO:0008201 heparin binding; GO:0031490 chromatin DNA binding; GO:0043167 ion binding; GO:0043168 anion binding; GO:0097159 organic cyclic compound binding; GO:0097367 carbohydrate derivative binding; GO:1901363 heterocyclic compound binding; GO:1901681 s…	PF00538	linker histone H1 and H5 family	B	KOG4012	Histone H1
P43276	Histone H1.5 OS=Mus musculus OX=10090 GN=H1-5 PE=1 SV=2	H1-5	6.2706	4.01778E-07	Up	22.576	17.9	4	4	0.289816	0.27063	0.2648	1.764573	1.710304	1.699877	nucleus	K11275			GO:0000122 negative regulation of transcription by RNA polymerase II; GO:0001558 regulation of cell growth; GO:0006325 chromatin organization; GO:0006355 regulation of transcription, DNA-templated; GO:0006357 regulation of transcription by RNA polymerase II; GO:0006996 organelle organization; GO:0007275 multicellular organism development; GO:0007517 muscle organ development; GO:0008104 protein lo…	GO:0000228 nuclear chromosome; GO:0000785 chromatin; GO:0000790 nuclear chromatin; GO:0000792 heterochromatin; GO:0005622 intracellular; GO:0005623 cell; GO:0005634 nucleus; GO:0005694 chromosome; GO:0005720 nuclear heterochromatin; GO:0031974 membrane-enclosed lumen; GO:0031981 nuclear lumen; GO:0043226 organelle; GO:0043227 membrane-bounded organelle; GO:0043228 non-membrane-bounded organelle; …	GO:0003676 nucleic acid binding; GO:0003677 DNA binding; GO:0003682 chromatin binding; GO:0005488 binding; GO:0005515 protein binding; GO:0019899 enzyme binding; GO:0031490 chromatin DNA binding; GO:0042826 histone deacetylase binding; GO:0097159 organic cyclic compound binding; GO:1901363 heterocyclic compound binding;	PF00538	linker histone H1 and H5 family	B	KOG4012	Histone H1
P43277	Histone H1.3 OS=Mus musculus OX=10090 GN=H1-3 PE=1 SV=2	H1-3	8.6982	6.4141E-07	Up	22.099	26.2	6	1	0.202803	0.205854	0.210012	1.70489	1.929187	1.747253	nucleus	K11275			GO:0000122 negative regulation of transcription by RNA polymerase II; GO:0006323 DNA packaging; GO:0006325 chromatin organization; GO:0006333 chromatin assembly or disassembly; GO:0006355 regulation of transcription, DNA-templated; GO:0006357 regulation of transcription by RNA polymerase II; GO:0006464 cellular protein modification process; GO:0006479 protein methylation; GO:0006807 nitrogen comp…	GO:0000228 nuclear chromosome; GO:0000785 chromatin; GO:0000790 nuclear chromatin; GO:0000791 euchromatin; GO:0005622 intracellular; GO:0005623 cell; GO:0005634 nucleus; GO:0005694 chromosome; GO:0005719 nuclear euchromatin; GO:0031974 membrane-enclosed lumen; GO:0031981 nuclear lumen; GO:0043226 organelle; GO:0043227 membrane-bounded organelle; GO:0043228 non-membrane-bounded organelle; GO:00432…	GO:0003676 nucleic acid binding; GO:0003677 DNA binding; GO:0003682 chromatin binding; GO:0005488 binding; GO:0031490 chromatin DNA binding; GO:0097159 organic cyclic compound binding; GO:1901363 heterocyclic compound binding;	PF00538	linker histone H1 and H5 family	B	KOG4012	Histone H1
P46061	Ran GTPase-activating protein 1 OS=Mus musculus OX=10090 GN=Rangap1 PE=1 SV=2	Rangap1	1.608	8.37377E-06	Up	63.53	29.5	14	14	0.769933	0.749409	0.781263	1.207471	1.252663	1.239261	cytoplasm	K14319	RANGAP1; Ran GTPase-activating protein 1	mmu03013 RNA transport	GO:0007154 cell communication; GO:0007165 signal transduction; GO:0008104 protein localization; GO:0009719 response to endogenous stimulus; GO:0009725 response to hormone; GO:0009987 cellular process; GO:0010033 response to organic substance; GO:0010243 response to organonitrogen compound; GO:0023052 signaling; GO:0032386 regulation of intracellular transport; GO:0032387 negative regulation of in…	GO:0005622 intracellular; GO:0005623 cell; GO:0005634 nucleus; GO:0005635 nuclear envelope; GO:0005643 nuclear pore; GO:0005737 cytoplasm; GO:0005819 spindle; GO:0005829 cytosol; GO:0005856 cytoskeleton; GO:0012505 endomembrane system; GO:0015630 microtubule cytoskeleton; GO:0016020 membrane; GO:0016234 inclusion body; GO:0016235 aggresome; GO:0030424 axon; GO:0030425 dendrite; GO:0031090 organel…	GO:0003676 nucleic acid binding; GO:0003723 RNA binding; GO:0005096 GTPase activator activity; GO:0005488 binding; GO:0005515 protein binding; GO:0008047 enzyme activator activity; GO:0008536 Ran GTPase binding; GO:0017016 Ras GTPase binding; GO:0019899 enzyme binding; GO:0030234 enzyme regulator activity; GO:0030695 GTPase regulator activity; GO:0031267 small GTPase binding; GO:0031625 ubiquitin…	PF07834	RanGAP1 C-terminal domain	ATY	KOG1909	Ran GTPase-activating protein
P47753	F-actin-capping protein subunit alpha-1 OS=Mus musculus OX=10090 GN=Capza1 PE=1 SV=4	Capza1	0.5845	8.53274E-06	Down	32.939	54.5	11	9	1.227643	1.285866	1.273067	0.720073	0.745606	0.747746	cytoplasm				GO:0008064 regulation of actin polymerization or depolymerization; GO:0009987 cellular process; GO:0010639 negative regulation of organelle organization; GO:0016043 cellular component organization; GO:0022607 cellular component assembly; GO:0030832 regulation of actin filament length; GO:0030833 regulation of actin filament polymerization; GO:0030834 regulation of actin filament depolymerization;…	GO:0005622 intracellular; GO:0005623 cell; GO:0005737 cytoplasm; GO:0005856 cytoskeleton; GO:0005903 brush border; GO:0005911 cell-cell junction; GO:0005938 cell cortex; GO:0008290 F-actin capping protein complex; GO:0015629 actin cytoskeleton; GO:0016020 membrane; GO:0030054 cell junction; GO:0030863 cortical cytoskeleton; GO:0032991 protein-containing complex; GO:0043226 organelle; GO:0043228 n…				Z	KOG0836	F-actin capping protein, alpha subunit
P47857	ATP-dependent 6-phosphofructokinase, muscle type OS=Mus musculus OX=10090 GN=Pfkm PE=1 SV=3	Pfkm	1.5679	0.000169292	Up	85.268	15.1	10	6	0.82811	0.741539	0.766918	1.222726	1.23205	1.208657	cytoplasm	K00850	pfkA; 6-phosphofructokinase 1 [EC:2.7.1.11]	mmu01230 Biosynthesis of amino acids; mmu01200 Carbon metabolism; mmu00030 Pentose phosphate pathway; mmu05230 Central carbon metabolism in cancer; mmu04922 Glucagon signaling pathway; mmu01100 Metabolic pathways; mmu00051 Fructose and mannose metabolism; mmu04919 Thyroid hormone signaling pathway; mmu04152 AMPK signaling pathway; mmu00052 Galactose metabolism; mmu00010 Glycolysis / Gluconeogenes…	GO:0000272 polysaccharide catabolic process; GO:0001678 cellular glucose homeostasis; GO:0002791 regulation of peptide secretion; GO:0002793 positive regulation of peptide secretion; GO:0005975 carbohydrate metabolic process; GO:0005976 polysaccharide metabolic process; GO:0005977 glycogen metabolic process; GO:0005980 glycogen catabolic process; GO:0005996 monosaccharide metabolic process; GO:00…	GO:0005622 intracellular; GO:0005623 cell; GO:0005634 nucleus; GO:0005737 cytoplasm; GO:0005829 cytosol; GO:0005886 plasma membrane; GO:0005929 cilium; GO:0005945 6-phosphofructokinase complex; GO:0016020 membrane; GO:0016324 apical plasma membrane; GO:0031514 motile cilium; GO:0032991 protein-containing complex; GO:0036126 sperm flagellum; GO:0042995 cell projection; GO:0043226 organelle; GO:004…	GO:0000166 nucleotide binding; GO:0003824 catalytic activity; GO:0003872 6-phosphofructokinase activity; GO:0005488 binding; GO:0005515 protein binding; GO:0005524 ATP binding; GO:0008022 protein C-terminus binding; GO:0008144 drug binding; GO:0008443 phosphofructokinase activity; GO:0016208 AMP binding; GO:0016301 kinase activity; GO:0016740 transferase activity; GO:0016772 transferase activity,…	PF00365	Phosphofructokinase	F	KOG2440	Pyrophosphate-dependent phosphofructo-1-kinase
P47911	60S ribosomal protein L6 OS=Mus musculus OX=10090 GN=Rpl6 PE=1 SV=3	Rpl6	4.9528	6.0297E-08	Up	33.509	31.1	10	10	0.342512	0.339348	0.326068	1.653889	1.68193	1.656254	nucleus	K02934	RP-L6e; large subunit ribosomal protein L6e	mmu03010 Ribosome; mmu05171 Coronavirus disease - COVID-19	GO:0000027 ribosomal large subunit assembly; GO:0002181 cytoplasmic translation; GO:0006412 translation; GO:0006518 peptide metabolic process; GO:0006807 nitrogen compound metabolic process; GO:0006996 organelle organization; GO:0008152 metabolic process; GO:0009058 biosynthetic process; GO:0009059 macromolecule biosynthetic process; GO:0009987 cellular process; GO:0010467 gene expression; GO:001…	GO:0005622 intracellular; GO:0005623 cell; GO:0005634 nucleus; GO:0005730 nucleolus; GO:0005737 cytoplasm; GO:0005783 endoplasmic reticulum; GO:0005789 endoplasmic reticulum membrane; GO:0005791 rough endoplasmic reticulum; GO:0005829 cytosol; GO:0005840 ribosome; GO:0005844 polysome; GO:0012505 endomembrane system; GO:0015934 large ribosomal subunit; GO:0016020 membrane; GO:0022625 cytosolic lar…	GO:0000049 tRNA binding; GO:0003676 nucleic acid binding; GO:0003723 RNA binding; GO:0003729 mRNA binding; GO:0003735 structural constituent of ribosome; GO:0005198 structural molecule activity; GO:0005488 binding; GO:0019843 rRNA binding; GO:0097159 organic cyclic compound binding; GO:1901363 heterocyclic compound binding; GO:1990932 5.8S rRNA binding;	PF03868	Ribosomal protein L6, N-terminal domain	J	KOG1694	60s ribosomal protein L6
P47915	60S ribosomal protein L29 OS=Mus musculus OX=10090 GN=Rpl29 PE=1 SV=2	Rpl29	7.6624	0.000483713	Up	17.587	11.9	2	2	0.225904	0.234437	0.232308	2.279895	1.840775	1.186681	nucleus	K02905	RP-L29e; large subunit ribosomal protein L29e	mmu03010 Ribosome; mmu05171 Coronavirus disease - COVID-19	GO:0002181 cytoplasmic translation; GO:0006412 translation; GO:0006518 peptide metabolic process; GO:0006807 nitrogen compound metabolic process; GO:0007155 cell adhesion; GO:0008152 metabolic process; GO:0008283 cell population proliferation; GO:0009058 biosynthetic process; GO:0009059 macromolecule biosynthetic process; GO:0009987 cellular process; GO:0010467 gene expression; GO:0019538 protein…	GO:0005622 intracellular; GO:0005623 cell; GO:0005737 cytoplasm; GO:0005829 cytosol; GO:0005840 ribosome; GO:0005844 polysome; GO:0015934 large ribosomal subunit; GO:0016020 membrane; GO:0019898 extrinsic component of membrane; GO:0022625 cytosolic large ribosomal subunit; GO:0022626 cytosolic ribosome; GO:0032991 protein-containing complex; GO:0042788 polysomal ribosome; GO:0043226 organelle; GO…	GO:0003735 structural constituent of ribosome; GO:0005198 structural molecule activity; GO:0005488 binding; GO:0005539 glycosaminoglycan binding; GO:0008201 heparin binding; GO:0043167 ion binding; GO:0043168 anion binding; GO:0097367 carbohydrate derivative binding; GO:1901681 sulfur compound binding;			J	KOG3504	60S ribosomal protein L29
P47962	60S ribosomal protein L5 OS=Mus musculus OX=10090 GN=Rpl5 PE=1 SV=3	Rpl5	2.2702	2.20737E-06	Up	34.4	31.3	10	10	0.606588	0.620997	0.60718	1.432341	1.390275	1.342618	nucleus	K02932	RP-L5e; large subunit ribosomal protein L5e	mmu03010 Ribosome; mmu05171 Coronavirus disease - COVID-19	GO:0000027 ribosomal large subunit assembly; GO:0006139 nucleobase-containing compound metabolic process; GO:0006364 rRNA processing; GO:0006396 RNA processing; GO:0006412 translation; GO:0006417 regulation of translation; GO:0006518 peptide metabolic process; GO:0006725 cellular aromatic compound metabolic process; GO:0006807 nitrogen compound metabolic process; GO:0006996 organelle organization…	GO:0005622 intracellular; GO:0005623 cell; GO:0005634 nucleus; GO:0005654 nucleoplasm; GO:0005730 nucleolus; GO:0005737 cytoplasm; GO:0005783 endoplasmic reticulum; GO:0005829 cytosol; GO:0005840 ribosome; GO:0012505 endomembrane system; GO:0015934 large ribosomal subunit; GO:0017101 aminoacyl-tRNA synthetase multienzyme complex; GO:0022625 cytosolic large ribosomal subunit; GO:0022626 cytosolic …	GO:0003676 nucleic acid binding; GO:0003723 RNA binding; GO:0003729 mRNA binding; GO:0003730 mRNA 3'-UTR binding; GO:0003735 structural constituent of ribosome; GO:0004857 enzyme inhibitor activity; GO:0005198 structural molecule activity; GO:0005488 binding; GO:0005515 protein binding; GO:0008097 5S rRNA binding; GO:0019843 rRNA binding; GO:0019899 enzyme binding; GO:0030234 enzyme regulator act…	PF14204	Ribosomal L18 C-terminal region	J	KOG0875	60S ribosomal protein L5
P47963	60S ribosomal protein L13 OS=Mus musculus OX=10090 GN=Rpl13 PE=1 SV=3	Rpl13	5.33	1.69803E-06	Up	24.305	33.6	7	7	0.3279	0.306753	0.31321	1.602684	1.656811	1.792642	cytoplasm	K02873	RP-L13e; large subunit ribosomal protein L13e	mmu03010 Ribosome; mmu05171 Coronavirus disease - COVID-19	GO:0000184 nuclear-transcribed mRNA catabolic process, nonsense-mediated decay; GO:0000956 nuclear-transcribed mRNA catabolic process; GO:0006139 nucleobase-containing compound metabolic process; GO:0006401 RNA catabolic process; GO:0006402 mRNA catabolic process; GO:0006412 translation; GO:0006413 translational initiation; GO:0006518 peptide metabolic process; GO:0006605 protein targeting; GO:00…	GO:0005622 intracellular; GO:0005623 cell; GO:0005634 nucleus; GO:0005730 nucleolus; GO:0005737 cytoplasm; GO:0005783 endoplasmic reticulum; GO:0005829 cytosol; GO:0005840 ribosome; GO:0012505 endomembrane system; GO:0015934 large ribosomal subunit; GO:0022625 cytosolic large ribosomal subunit; GO:0022626 cytosolic ribosome; GO:0031974 membrane-enclosed lumen; GO:0031981 nuclear lumen; GO:0032991…	GO:0003676 nucleic acid binding; GO:0003723 RNA binding; GO:0003735 structural constituent of ribosome; GO:0005198 structural molecule activity; GO:0005488 binding; GO:0097159 organic cyclic compound binding; GO:1901363 heterocyclic compound binding;			J	KOG3295	60S Ribosomal protein L13
P48774	Glutathione S-transferase Mu 5 OS=Mus musculus OX=10090 GN=Gstm5 PE=1 SV=1	Gstm5	2.2798	0.000176281	Up	26.635	25.9	6	5	0.640484	0.619654	0.569246	1.268601	1.393619	1.508396	cytoplasm	K00799	GST; glutathione S-transferase [EC:2.5.1.18]	mmu05204 Chemical carcinogenesis; mmu05418 Fluid shear stress and atherosclerosis; mmu01100 Metabolic pathways; mmu00983 Drug metabolism - other enzymes; mmu00480 Glutathione metabolism; mmu01524 Platinum drug resistance; mmu05225 Hepatocellular carcinoma; mmu00982 Drug metabolism - cytochrome P450; mmu00980 Metabolism of xenobiotics by cytochrome P450; mmu05200 Pathways in cancer	GO:0001885 endothelial cell development; GO:0002064 epithelial cell development; GO:0003158 endothelium development; GO:0006518 peptide metabolic process; GO:0006575 cellular modified amino acid metabolic process; GO:0006725 cellular aromatic compound metabolic process; GO:0006749 glutathione metabolic process; GO:0006790 sulfur compound metabolic process; GO:0006805 xenobiotic metabolic process;…	GO:0005576 extracellular region; GO:0005622 intracellular; GO:0005623 cell; GO:0005737 cytoplasm; GO:0005829 cytosol; GO:0005929 cilium; GO:0031514 motile cilium; GO:0035686 sperm fibrous sheath; GO:0036126 sperm flagellum; GO:0042995 cell projection; GO:0043226 organelle; GO:0045171 intercellular bridge; GO:0097729 9+2 motile cilium; GO:0120025 plasma membrane bounded cell projection;	GO:0003824 catalytic activity; GO:0004364 glutathione transferase activity; GO:0005488 binding; GO:0005515 protein binding; GO:0016740 transferase activity; GO:0016765 transferase activity, transferring alkyl or aryl (other than methyl) groups; GO:0019899 enzyme binding; GO:0033218 amide binding; GO:0042277 peptide binding; GO:0042802 identical protein binding; GO:0042803 protein homodimerization…	PF02798; PF00043	Glutathione S-transferase, N-terminal domain; Glutathione S-transferase, C-terminal domain	O	KOG1695	Glutathione S-transferase
P49222	Protein 4.2 OS=Mus musculus OX=10090 GN=Epb42 PE=1 SV=3	Epb42	1.5846	9.60542E-05	Up	76.755	19	12	11	0.775951	0.783777	0.761713	1.260939	1.259222	1.158398	nucleus				GO:0000902 cell morphogenesis; GO:0002376 immune system process; GO:0002520 immune system development; GO:0006807 nitrogen compound metabolic process; GO:0006996 organelle organization; GO:0007010 cytoskeleton organization; GO:0007275 multicellular organism development; GO:0008152 metabolic process; GO:0009653 anatomical structure morphogenesis; GO:0009987 cellular process; GO:0016043 cellular co…	GO:0005622 intracellular; GO:0005623 cell; GO:0005737 cytoplasm; GO:0005856 cytoskeleton; GO:0005886 plasma membrane; GO:0005938 cell cortex; GO:0016020 membrane; GO:0030863 cortical cytoskeleton; GO:0043226 organelle; GO:0043228 non-membrane-bounded organelle; GO:0043229 intracellular organelle; GO:0043232 intracellular non-membrane-bounded organelle; GO:0071944 cell periphery; GO:0099568 cytopl…	GO:0000166 nucleotide binding; GO:0005198 structural molecule activity; GO:0005200 structural constituent of cytoskeleton; GO:0005488 binding; GO:0005524 ATP binding; GO:0008144 drug binding; GO:0017076 purine nucleotide binding; GO:0030554 adenyl nucleotide binding; GO:0032553 ribonucleotide binding; GO:0032555 purine ribonucleotide binding; GO:0032559 adenyl ribonucleotide binding; GO:0035639 p…	PF00868; PF00927	Transglutaminase family; Transglutaminase family, C-terminal ig like domain
P49290	Eosinophil peroxidase OS=Mus musculus OX=10090 GN=Epx PE=1 SV=2	Epx	7.275	0.000472433	Up	81.379	19.8	13	11	0.294274	0.200771	0.230027	1.381009	1.593595	2.300324	extracellular	K10788	EPX; eosinophil peroxidase [EC:1.11.1.7]	mmu05310 Asthma	GO:0001775 cell activation; GO:0001817 regulation of cytokine production; GO:0001818 negative regulation of cytokine production; GO:0001819 positive regulation of cytokine production; GO:0002215 defense response to nematode; GO:0002252 immune effector process; GO:0002263 cell activation involved in immune response; GO:0002274 myeloid leukocyte activation; GO:0002275 myeloid cell activation involv…	GO:0005576 extracellular region; GO:0005615 extracellular space; GO:0005622 intracellular; GO:0005623 cell; GO:0005737 cytoplasm; GO:0012505 endomembrane system; GO:0030141 secretory granule; GO:0031410 cytoplasmic vesicle; GO:0031974 membrane-enclosed lumen; GO:0031982 vesicle; GO:0031983 vesicle lumen; GO:0034774 secretory granule lumen; GO:0043226 organelle; GO:0043227 membrane-bounded organel…	GO:0003824 catalytic activity; GO:0004601 peroxidase activity; GO:0016209 antioxidant activity; GO:0016491 oxidoreductase activity; GO:0016684 oxidoreductase activity, acting on peroxide as acceptor;	PF03098	Animal haem peroxidase	S	KOG2408	Peroxidase/oxygenase
P49586	Choline-phosphate cytidylyltransferase A OS=Mus musculus OX=10090 GN=Pcyt1a PE=1 SV=1	Pcyt1a	2.134	0.000445108	Up	41.666	12.8	4	4	0.576872	0.640721	0.696907	1.258217	1.47522	1.352062	nucleus	K00968	PCYT1; choline-phosphate cytidylyltransferase [EC:2.7.7.15]	mmu01100 Metabolic pathways; mmu00440 Phosphonate and phosphinate metabolism; mmu05231 Choline metabolism in cancer; mmu00564 Glycerophospholipid metabolism	GO:0006629 lipid metabolic process; GO:0006644 phospholipid metabolic process; GO:0006650 glycerophospholipid metabolic process; GO:0006656 phosphatidylcholine biosynthetic process; GO:0006657 CDP-choline pathway; GO:0006793 phosphorus metabolic process; GO:0006796 phosphate-containing compound metabolic process; GO:0006807 nitrogen compound metabolic process; GO:0008152 metabolic process; GO:000…	GO:0005622 intracellular; GO:0005623 cell; GO:0005634 nucleus; GO:0005635 nuclear envelope; GO:0005737 cytoplasm; GO:0005783 endoplasmic reticulum; GO:0005789 endoplasmic reticulum membrane; GO:0005886 plasma membrane; GO:0012505 endomembrane system; GO:0016020 membrane; GO:0019898 extrinsic component of membrane; GO:0031967 organelle envelope; GO:0031975 envelope; GO:0031984 organelle subcompart…	GO:0003824 catalytic activity; GO:0004105 choline-phosphate cytidylyltransferase activity; GO:0005488 binding; GO:0005515 protein binding; GO:0005516 calmodulin binding; GO:0005543 phospholipid binding; GO:0008289 lipid binding; GO:0016740 transferase activity; GO:0016772 transferase activity, transferring phosphorus-containing groups; GO:0016779 nucleotidyltransferase activity; GO:0031210 phosph…	PF01467	Cytidylyltransferase	I	KOG2804	Phosphorylcholine transferase/cholinephosphate cytidylyltransferase
P49615	Cyclin-dependent-like kinase 5 OS=Mus musculus OX=10090 GN=Cdk5 PE=1 SV=1	Cdk5	0.4995	0.035222753	Down	33.288	10.6	3	2		1.231977	1.435567	0.739603		0.592853	extracellular	K02090	CDK5; cyclin-dependent kinase 5 [EC:2.7.11.22]	mmu04360 Axon guidance; mmu05022 Pathways of neurodegeneration - multiple diseases; mmu05030 Cocaine addiction; mmu05010 Alzheimer disease	GO:0000226 microtubule cytoskeleton organization; GO:0000902 cell morphogenesis; GO:0000904 cell morphogenesis involved in differentiation; GO:0001505 regulation of neurotransmitter levels; GO:0001558 regulation of cell growth; GO:0001764 neuron migration; GO:0001932 regulation of protein phosphorylation; GO:0001934 positive regulation of protein phosphorylation; GO:0001963 synaptic transmission,…	GO:0005622 intracellular; GO:0005623 cell; GO:0005634 nucleus; GO:0005654 nucleoplasm; GO:0005737 cytoplasm; GO:0005829 cytosol; GO:0005856 cytoskeleton; GO:0005886 plasma membrane; GO:0014069 postsynaptic density; GO:0016020 membrane; GO:0016533 protein kinase 5 complex; GO:0030027 lamellipodium; GO:0030054 cell junction; GO:0030175 filopodium; GO:0030424 axon; GO:0030425 dendrite; GO:0030426 gr…	GO:0002039 p53 binding; GO:0003824 catalytic activity; GO:0004672 protein kinase activity; GO:0004674 protein serine/threonine kinase activity; GO:0004693 cyclin-dependent protein serine/threonine kinase activity; GO:0005102 signaling receptor binding; GO:0005176 ErbB-2 class receptor binding; GO:0005488 binding; GO:0005515 protein binding; GO:0008092 cytoskeletal protein binding; GO:0016301 kina…	PF00069	Protein kinase domain	T	KOG0662	Cyclin-dependent kinase CDK5
P49717	DNA replication licensing factor MCM4 OS=Mus musculus OX=10090 GN=Mcm4 PE=1 SV=1	Mcm4	2.9979	1.46034E-06	Up	96.735	19.7	16	16	0.483753	0.492775	0.524273	1.495075	1.505896	1.498228	nucleus	K02212	MCM4; DNA replication licensing factor MCM4 [EC:3.6.4.12]	mmu03030 DNA replication; mmu04110 Cell cycle	GO:0000082 G1/S transition of mitotic cell cycle; GO:0000278 mitotic cell cycle; GO:0006139 nucleobase-containing compound metabolic process; GO:0006259 DNA metabolic process; GO:0006260 DNA replication; GO:0006261 DNA-dependent DNA replication; GO:0006268 DNA unwinding involved in DNA replication; GO:0006725 cellular aromatic compound metabolic process; GO:0006807 nitrogen compound metabolic pro…	GO:0005622 intracellular; GO:0005623 cell; GO:0005634 nucleus; GO:0005654 nucleoplasm; GO:0031974 membrane-enclosed lumen; GO:0031981 nuclear lumen; GO:0032991 protein-containing complex; GO:0042555 MCM complex; GO:0043226 organelle; GO:0043227 membrane-bounded organelle; GO:0043229 intracellular organelle; GO:0043231 intracellular membrane-bounded organelle; GO:0043233 organelle lumen; GO:007001…	GO:0003676 nucleic acid binding; GO:0003677 DNA binding; GO:0003697 single-stranded DNA binding; GO:0005488 binding; GO:0097159 organic cyclic compound binding; GO:1901363 heterocyclic compound binding;	PF00493	MCM2/3/5 family	L	KOG0478	DNA replication licensing factor, MCM4 component
P49718	DNA replication licensing factor MCM5 OS=Mus musculus OX=10090 GN=Mcm5 PE=1 SV=2	Mcm5	3.8134	1.08482E-06	Up	82.406	23.6	16	16	0.402715	0.416232	0.427561	1.540862	1.652397	1.560232	nucleus	K02209	MCM5; DNA replication licensing factor MCM5 [EC:3.6.4.12]	mmu03030 DNA replication; mmu04110 Cell cycle	GO:0000082 G1/S transition of mitotic cell cycle; GO:0000278 mitotic cell cycle; GO:0006139 nucleobase-containing compound metabolic process; GO:0006259 DNA metabolic process; GO:0006260 DNA replication; GO:0006725 cellular aromatic compound metabolic process; GO:0006807 nitrogen compound metabolic process; GO:0007049 cell cycle; GO:0008152 metabolic process; GO:0009058 biosynthetic process; GO:0…	GO:0005622 intracellular; GO:0005623 cell; GO:0005634 nucleus; GO:0005654 nucleoplasm; GO:0031974 membrane-enclosed lumen; GO:0031981 nuclear lumen; GO:0032991 protein-containing complex; GO:0042555 MCM complex; GO:0043226 organelle; GO:0043227 membrane-bounded organelle; GO:0043229 intracellular organelle; GO:0043231 intracellular membrane-bounded organelle; GO:0043233 organelle lumen; GO:007001…		PF00493	MCM2/3/5 family	L	KOG0481	DNA replication licensing factor, MCM5 component
P49813	Tropomodulin-1 OS=Mus musculus OX=10090 GN=Tmod1 PE=1 SV=2	Tmod1	2.3311	0.032424687	Up	40.466	18.1	6	5	0.459656	0.652293		1.675354	1.140819	1.071878	cytoplasm	K10370			GO:0001654 eye development; GO:0002064 epithelial cell development; GO:0002088 lens development in camera-type eye; GO:0003008 system process; GO:0003012 muscle system process; GO:0006928 movement of cell or subcellular component; GO:0006936 muscle contraction; GO:0006996 organelle organization; GO:0007010 cytoskeleton organization; GO:0007015 actin filament organization; GO:0007275 multicellular…	GO:0005622 intracellular; GO:0005623 cell; GO:0005634 nucleus; GO:0005737 cytoplasm; GO:0005829 cytosol; GO:0005856 cytoskeleton; GO:0005865 striated muscle thin filament; GO:0005884 actin filament; GO:0005938 cell cortex; GO:0015629 actin cytoskeleton; GO:0016020 membrane; GO:0030016 myofibril; GO:0030017 sarcomere; GO:0030863 cortical cytoskeleton; GO:0036379 myofilament; GO:0043226 organelle; …	GO:0003779 actin binding; GO:0005488 binding; GO:0005515 protein binding; GO:0005523 tropomyosin binding; GO:0008092 cytoskeletal protein binding;			Z	KOG3735	Tropomodulin and leiomodulin
P49935	Pro-cathepsin H OS=Mus musculus OX=10090 GN=Ctsh PE=1 SV=2	Ctsh	0.2379	0.000889309	Down	37.17	3.9	1	1	1.215507	1.587896	1.512076	0.33903		0.345491	extracellular	K01366	CTSH; cathepsin H [EC:3.4.22.16]	mmu04210 Apoptosis; mmu04142 Lysosome	GO:0000003 reproduction; GO:0000165 MAPK cascade; GO:0001101 response to acid chemical; GO:0001655 urogenital system development; GO:0001656 metanephros development; GO:0001763 morphogenesis of a branching structure; GO:0001775 cell activation; GO:0001822 kidney development; GO:0001894 tissue homeostasis; GO:0001906 cell killing; GO:0001909 leukocyte mediated cytotoxicity; GO:0001913 T cell media…	GO:0000323 lytic vacuole; GO:0001520 outer dense fiber; GO:0001669 acrosomal vesicle; GO:0005576 extracellular region; GO:0005615 extracellular space; GO:0005622 intracellular; GO:0005623 cell; GO:0005737 cytoplasm; GO:0005764 lysosome; GO:0005768 endosome; GO:0005770 late endosome; GO:0005771 multivesicular body; GO:0005773 vacuole; GO:0005829 cytosol; GO:0005856 cytoskeleton; GO:0005929 cilium;…	GO:0003824 catalytic activity; GO:0004175 endopeptidase activity; GO:0004177 aminopeptidase activity; GO:0004197 cysteine-type endopeptidase activity; GO:0004252 serine-type endopeptidase activity; GO:0004888 transmembrane signaling receptor activity; GO:0005488 binding; GO:0005515 protein binding; GO:0008047 enzyme activator activity; GO:0008233 peptidase activity; GO:0008234 cysteine-type pepti…	PF08246; PF00112	Cathepsin propeptide inhibitor domain (I29); Papain family cysteine protease	O	KOG1543	Cysteine proteinase Cathepsin L
P51410	60S ribosomal protein L9 OS=Mus musculus OX=10090 GN=Rpl9 PE=2 SV=2	Rpl9	2.0407	2.86988E-06	Up	21.881	17.7	4	4	0.662313	0.647807	0.663121	1.372256	1.357163	1.29734	cytoplasm	K02940	RP-L9e; large subunit ribosomal protein L9e	mmu03010 Ribosome; mmu05171 Coronavirus disease - COVID-19	GO:0002181 cytoplasmic translation; GO:0006412 translation; GO:0006518 peptide metabolic process; GO:0006807 nitrogen compound metabolic process; GO:0008152 metabolic process; GO:0009058 biosynthetic process; GO:0009059 macromolecule biosynthetic process; GO:0009987 cellular process; GO:0010467 gene expression; GO:0019538 protein metabolic process; GO:0034641 cellular nitrogen compound metabolic …	GO:0005622 intracellular; GO:0005623 cell; GO:0005737 cytoplasm; GO:0005829 cytosol; GO:0005840 ribosome; GO:0015934 large ribosomal subunit; GO:0022625 cytosolic large ribosomal subunit; GO:0022626 cytosolic ribosome; GO:0032991 protein-containing complex; GO:0043226 organelle; GO:0043228 non-membrane-bounded organelle; GO:0043229 intracellular organelle; GO:0043232 intracellular non-membrane-bo…	GO:0003676 nucleic acid binding; GO:0003723 RNA binding; GO:0003735 structural constituent of ribosome; GO:0005198 structural molecule activity; GO:0005488 binding; GO:0097159 organic cyclic compound binding; GO:1901363 heterocyclic compound binding;	PF00347	Ribosomal protein L6	J	KOG3255	60S ribosomal protein L9
P52633	Signal transducer and transcription activator 6 OS=Mus musculus OX=10090 GN=Stat6 PE=1 SV=2	Stat6	0.4918	0.001551928	Down	93.496	8.6	6	6	1.336155	1.403936	1.282026	0.717413	0.546785	0.713685	cytoplasm	K11225	STAT6; signal transducer and activator of transcription 6	mmu04659 Th17 cell differentiation; mmu04630 JAK-STAT signaling pathway; mmu04217 Necroptosis; mmu05161 Hepatitis B; mmu04658 Th1 and Th2 cell differentiation; mmu05321 Inflammatory bowel disease; mmu05200 Pathways in cancer	GO:0000018 regulation of DNA recombination; GO:0000122 negative regulation of transcription by RNA polymerase II; GO:0000302 response to reactive oxygen species; GO:0001775 cell activation; GO:0001817 regulation of cytokine production; GO:0001819 positive regulation of cytokine production; GO:0002250 adaptive immune response; GO:0002252 immune effector process; GO:0002263 cell activation involved…	GO:0000228 nuclear chromosome; GO:0000785 chromatin; GO:0000790 nuclear chromatin; GO:0005622 intracellular; GO:0005623 cell; GO:0005634 nucleus; GO:0005635 nuclear envelope; GO:0005654 nucleoplasm; GO:0005694 chromosome; GO:0005737 cytoplasm; GO:0005829 cytosol; GO:0012505 endomembrane system; GO:0016020 membrane; GO:0031090 organelle membrane; GO:0031965 nuclear membrane; GO:0031967 organelle e…	GO:0000976 transcription regulatory region sequence-specific DNA binding; GO:0000977 RNA polymerase II transcription regulatory region sequence-specific DNA binding; GO:0000978 RNA polymerase II cis-regulatory region sequence-specific DNA binding; GO:0000981 DNA-binding transcription factor activity, RNA polymerase II-specific; GO:0000987 cis-regulatory region sequence-specific DNA binding; GO:00…	PF02865; PF02864; PF00017	STAT protein, protein interaction domain; STAT protein, DNA binding domain; SH2 domain	K	KOG3667	STAT protein
P53026	60S ribosomal protein L10a OS=Mus musculus OX=10090 GN=Rpl10a PE=1 SV=3	Rpl10a	3.0724	9.03967E-07	Up	24.916	35	8	8	0.511814	0.486034	0.475502	1.505567	1.501127	1.519955	cytoplasm,nucleus	K02865	RP-L10Ae; large subunit ribosomal protein L10Ae	mmu03010 Ribosome; mmu05171 Coronavirus disease - COVID-19	GO:0000184 nuclear-transcribed mRNA catabolic process, nonsense-mediated decay; GO:0000470 maturation of LSU-rRNA; GO:0000956 nuclear-transcribed mRNA catabolic process; GO:0002181 cytoplasmic translation; GO:0006139 nucleobase-containing compound metabolic process; GO:0006364 rRNA processing; GO:0006396 RNA processing; GO:0006401 RNA catabolic process; GO:0006402 mRNA catabolic process; GO:00064…	GO:0005622 intracellular; GO:0005623 cell; GO:0005737 cytoplasm; GO:0005829 cytosol; GO:0005840 ribosome; GO:0005844 polysome; GO:0015934 large ribosomal subunit; GO:0022625 cytosolic large ribosomal subunit; GO:0022626 cytosolic ribosome; GO:0032991 protein-containing complex; GO:0042788 polysomal ribosome; GO:0043226 organelle; GO:0043228 non-membrane-bounded organelle; GO:0043229 intracellular…	GO:0003676 nucleic acid binding; GO:0003723 RNA binding; GO:0003735 structural constituent of ribosome; GO:0005198 structural molecule activity; GO:0005488 binding; GO:0097159 organic cyclic compound binding; GO:1901363 heterocyclic compound binding;	PF00687	Ribosomal protein L1p/L10e family	J	KOG1570	60S ribosomal protein L10A
P53395	Lipoamide acyltransferase component of branched-chain alpha-keto acid dehydrogenase complex, mitochondrial OS=Mus musculus OX=10090 GN=Dbt PE=1 SV=2	Dbt	0.6603	0.045833688	Down	53.246	11.8	5	5	1.054995	1.369994	1.046813	0.813999	0.714199		mitochondria	K09699	DBT; 2-oxoisovalerate dehydrogenase E2 component (dihydrolipoyl transacylase) [EC:2.3.1.168]	mmu01100 Metabolic pathways; mmu00640 Propanoate metabolism; mmu00280 Valine, leucine and isoleucine degradation		GO:0005622 intracellular; GO:0005623 cell; GO:0005737 cytoplasm; GO:0005739 mitochondrion; GO:0005759 mitochondrial matrix; GO:0005947 mitochondrial alpha-ketoglutarate dehydrogenase complex; GO:0009295 nucleoid; GO:0030062 mitochondrial tricarboxylic acid cycle enzyme complex; GO:0031974 membrane-enclosed lumen; GO:0032991 protein-containing complex; GO:0042645 mitochondrial nucleoid; GO:0043226…	GO:0005488 binding; GO:0005515 protein binding; GO:0019899 enzyme binding; GO:0031625 ubiquitin protein ligase binding; GO:0044389 ubiquitin-like protein ligase binding;	PF00364; PF00198	Biotin-requiring enzyme; 2-oxoacid dehydrogenases acyltransferase (catalytic domain)	C	KOG0558	Dihydrolipoamide transacylase (alpha-keto acid dehydrogenase E2 subunit)
P53657	Pyruvate kinase PKLR OS=Mus musculus OX=10090 GN=Pklr PE=1 SV=1	Pklr	3.4545	2.43166E-05	Up	62.308	25.4	12	11	0.499673	0.426707	0.420571	1.559596	1.570071	1.523382	cytoplasm	K12406	PKLR; pyruvate kinase isozymes R/L [EC:2.7.1.40]	mmu00620 Pyruvate metabolism; mmu01230 Biosynthesis of amino acids; mmu01200 Carbon metabolism; mmu01100 Metabolic pathways; mmu00230 Purine metabolism; mmu04930 Type II diabetes mellitus; mmu04950 Maturity onset diabetes of the young; mmu00010 Glycolysis / Gluconeogenesis; mmu01240 Biosynthesis of cofactors; mmu04932 Non-alcoholic fatty liver disease; mmu04910 Insulin signaling pathway	GO:0001666 response to hypoxia; GO:0005975 carbohydrate metabolic process; GO:0005996 monosaccharide metabolic process; GO:0006006 glucose metabolic process; GO:0006007 glucose catabolic process; GO:0006082 organic acid metabolic process; GO:0006090 pyruvate metabolic process; GO:0006091 generation of precursor metabolites and energy; GO:0006096 glycolytic process; GO:0006139 nucleobase-containin…	GO:0005622 intracellular; GO:0005623 cell; GO:0005737 cytoplasm; GO:0005829 cytosol;	GO:0003824 catalytic activity; GO:0004743 pyruvate kinase activity; GO:0016740 transferase activity; GO:0016772 transferase activity, transferring phosphorus-containing groups; GO:0016773 phosphotransferase activity, alcohol group as acceptor;	PF02887	Pyruvate kinase, alpha/beta domain	G	KOG2323	Pyruvate kinase
P53986	Monocarboxylate transporter 1 OS=Mus musculus OX=10090 GN=Slc16a1 PE=1 SV=1	Slc16a1	1.5776	4.22202E-06	Up	53.267	19.3	9	9	0.761531	0.781908	0.78433	1.244208	1.22341	1.204612	plasma membrane	K08179			GO:0000226 microtubule cytoskeleton organization; GO:0002376 immune system process; GO:0002791 regulation of peptide secretion; GO:0006082 organic acid metabolic process; GO:0006090 pyruvate metabolic process; GO:0006629 lipid metabolic process; GO:0006810 transport; GO:0006811 ion transport; GO:0006820 anion transport; GO:0006928 movement of cell or subcellular component; GO:0006996 organelle or…	GO:0005622 intracellular; GO:0005623 cell; GO:0005813 centrosome; GO:0005815 microtubule organizing center; GO:0005856 cytoskeleton; GO:0005886 plasma membrane; GO:0005887 integral component of plasma membrane; GO:0015630 microtubule cytoskeleton; GO:0016020 membrane; GO:0016021 integral component of membrane; GO:0030054 cell junction; GO:0031224 intrinsic component of membrane; GO:0031226 intrin…	GO:0005215 transporter activity; GO:0005342 organic acid transmembrane transporter activity; GO:0005488 binding; GO:0005515 protein binding; GO:0008028 monocarboxylic acid transmembrane transporter activity; GO:0008509 anion transmembrane transporter activity; GO:0008514 organic anion transmembrane transporter activity; GO:0015075 ion transmembrane transporter activity; GO:0015129 lactate transme…			G	KOG2504	Monocarboxylate transporter
P54227	Stathmin OS=Mus musculus OX=10090 GN=Stmn1 PE=1 SV=2	Stmn1	2.4361	5.63043E-05	Up	17.274	35.6	6	5	0.577287	0.603013	0.565859	1.29275	1.462438	1.498652	nucleus	K04381	STMN1; stathmin	mmu05206 MicroRNAs in cancer; mmu04010 MAPK signaling pathway	GO:0000226 microtubule cytoskeleton organization; GO:0000278 mitotic cell cycle; GO:0000281 mitotic cytokinesis; GO:0000902 cell morphogenesis; GO:0000904 cell morphogenesis involved in differentiation; GO:0000910 cytokinesis; GO:0006996 organelle organization; GO:0007010 cytoskeleton organization; GO:0007017 microtubule-based process; GO:0007019 microtubule depolymerization; GO:0007049 cell cycl…	GO:0005622 intracellular; GO:0005623 cell; GO:0005737 cytoplasm; GO:0005829 cytosol; GO:0005856 cytoskeleton; GO:0016020 membrane; GO:0042995 cell projection; GO:0043005 neuron projection; GO:0043226 organelle; GO:0043228 non-membrane-bounded organelle; GO:0043229 intracellular organelle; GO:0043232 intracellular non-membrane-bounded organelle; GO:0120025 plasma membrane bounded cell projection;	GO:0005488 binding; GO:0005515 protein binding; GO:0008092 cytoskeletal protein binding; GO:0015631 tubulin binding;			Z	KOG1280	Uncharacterized conserved protein containing ZZ-type Zn-finger
P54869	Hydroxymethylglutaryl-CoA synthase, mitochondrial OS=Mus musculus OX=10090 GN=Hmgcs2 PE=1 SV=2	Hmgcs2	0.3704	1.73675E-05	Down	56.822	20.9	10	9	1.4485	1.456345	1.473381	0.516731	0.519465	0.585578	mitochondria	K01641	E2.3.3.10; hydroxymethylglutaryl-CoA synthase [EC:2.3.3.10]	mmu00650 Butanoate metabolism; mmu00900 Terpenoid backbone biosynthesis; mmu03320 PPAR signaling pathway; mmu01100 Metabolic pathways; mmu00072 Synthesis and degradation of ketone bodies; mmu00280 Valine, leucine and isoleucine degradation	GO:0001101 response to acid chemical; GO:0001655 urogenital system development; GO:0001822 kidney development; GO:0001889 liver development; GO:0002237 response to molecule of bacterial origin; GO:0006091 generation of precursor metabolites and energy; GO:0006950 response to stress; GO:0007275 multicellular organism development; GO:0007399 nervous system development; GO:0007417 central nervous sy…	GO:0005622 intracellular; GO:0005623 cell; GO:0005737 cytoplasm; GO:0005739 mitochondrion; GO:0005759 mitochondrial matrix; GO:0031974 membrane-enclosed lumen; GO:0043226 organelle; GO:0043227 membrane-bounded organelle; GO:0043229 intracellular organelle; GO:0043231 intracellular membrane-bounded organelle; GO:0043233 organelle lumen; GO:0070013 intracellular organelle lumen;	GO:0003824 catalytic activity; GO:0004421 hydroxymethylglutaryl-CoA synthase activity; GO:0016740 transferase activity; GO:0016746 transferase activity, transferring acyl groups; GO:0046912 transferase activity, transferring acyl groups, acyl groups converted into alkyl on transfer;	PF01154; PF08540	Hydroxymethylglutaryl-coenzyme A synthase N terminal; Hydroxymethylglutaryl-coenzyme A synthase C terminal	I	KOG1393	Hydroxymethylglutaryl-CoA synthase
P56400	Platelet glycoprotein Ib beta chain OS=Mus musculus OX=10090 GN=Gp1bb PE=1 SV=1	Gp1bb	0.6468	0.000561621	Down	21.763	22.8	4	4	1.187686	1.209727	1.246086	0.800912	0.831667	0.723922	extracellular	K06262	GP1BB; platelet glycoprotein Ib beta chain	mmu04640 Hematopoietic cell lineage; mmu04512 ECM-receptor interaction; mmu04611 Platelet activation	GO:0001775 cell activation; GO:0006807 nitrogen compound metabolic process; GO:0006950 response to stress; GO:0007154 cell communication; GO:0007155 cell adhesion; GO:0007165 signal transduction; GO:0007166 cell surface receptor signaling pathway; GO:0007596 blood coagulation; GO:0007597 blood coagulation, intrinsic pathway; GO:0007599 hemostasis; GO:0008152 metabolic process; GO:0009611 response…	GO:0005623 cell; GO:0005886 plasma membrane; GO:0005887 integral component of plasma membrane; GO:0016020 membrane; GO:0016021 integral component of membrane; GO:0031224 intrinsic component of membrane; GO:0031226 intrinsic component of plasma membrane; GO:0071944 cell periphery;	GO:0004888 transmembrane signaling receptor activity; GO:0005488 binding; GO:0005515 protein binding; GO:0038023 signaling receptor activity; GO:0042802 identical protein binding; GO:0060089 molecular transducer activity;			S	KOG0619	FOG: Leucine rich repeat
P56542	Deoxyribonuclease-2-alpha OS=Mus musculus OX=10090 GN=Dnase2 PE=1 SV=1	Dnase2	1.7396	8.11257E-06	Up	38.81	15.6	5	5	0.711496	0.750382	0.72825	1.278599	1.288504	1.242769	extracellular	K01158	DNASE2; deoxyribonuclease II [EC:3.1.22.1]	mmu04142 Lysosome	GO:0000737 DNA catabolic process, endonucleolytic; GO:0002262 myeloid cell homeostasis; GO:0002376 immune system process; GO:0002520 immune system development; GO:0006139 nucleobase-containing compound metabolic process; GO:0006259 DNA metabolic process; GO:0006308 DNA catabolic process; GO:0006309 apoptotic DNA fragmentation; GO:0006725 cellular aromatic compound metabolic process; GO:0006807 ni…	GO:0000323 lytic vacuole; GO:0005622 intracellular; GO:0005623 cell; GO:0005737 cytoplasm; GO:0005764 lysosome; GO:0005773 vacuole; GO:0043226 organelle; GO:0043227 membrane-bounded organelle; GO:0043229 intracellular organelle; GO:0043231 intracellular membrane-bounded organelle;	GO:0003676 nucleic acid binding; GO:0003677 DNA binding; GO:0003824 catalytic activity; GO:0004518 nuclease activity; GO:0004519 endonuclease activity; GO:0004520 endodeoxyribonuclease activity; GO:0004531 deoxyribonuclease II activity; GO:0004536 deoxyribonuclease activity; GO:0005488 binding; GO:0016787 hydrolase activity; GO:0016788 hydrolase activity, acting on ester bonds; GO:0016889 endodeo…			L	KOG3825	Deoxyribonuclease II
P57080	Ubiquitin carboxyl-terminal hydrolase 25 OS=Mus musculus OX=10090 GN=Usp25 PE=1 SV=2	Usp25	1.6816	0.01687838	Up	121.42	10.3	8	8	0.82287	0.684777	0.729815	1.363596	1.419038	0.979904	cytoplasm	K11849	USP25; ubiquitin carboxyl-terminal hydrolase 25 [EC:3.4.19.12]	mmu04657 IL-17 signaling pathway	GO:0006464 cellular protein modification process; GO:0006508 proteolysis; GO:0006511 ubiquitin-dependent protein catabolic process; GO:0006807 nitrogen compound metabolic process; GO:0008152 metabolic process; GO:0009056 catabolic process; GO:0009057 macromolecule catabolic process; GO:0009892 negative regulation of metabolic process; GO:0009894 regulation of catabolic process; GO:0009895 negativ…	GO:0000502 proteasome complex; GO:0005622 intracellular; GO:0005623 cell; GO:0005737 cytoplasm; GO:0005783 endoplasmic reticulum; GO:0005829 cytosol; GO:0012505 endomembrane system; GO:0032991 protein-containing complex; GO:0043226 organelle; GO:0043227 membrane-bounded organelle; GO:0043229 intracellular organelle; GO:0043231 intracellular membrane-bounded organelle; GO:1902494 catalytic complex…	GO:0003824 catalytic activity; GO:0004843 thiol-dependent ubiquitin-specific protease activity; GO:0005488 binding; GO:0005515 protein binding; GO:0008233 peptidase activity; GO:0008234 cysteine-type peptidase activity; GO:0016787 hydrolase activity; GO:0019783 ubiquitin-like protein-specific protease activity; GO:0019899 enzyme binding; GO:0031625 ubiquitin protein ligase binding; GO:0032182 ubi…			O	KOG1863	Ubiquitin carboxyl-terminal hydrolase
P57784	U2 small nuclear ribonucleoprotein A' OS=Mus musculus OX=10090 GN=Snrpa1 PE=1 SV=2	Snrpa1	1.5156	0.002270208	Up	28.357	21.2	5	5	0.781196	0.860202	0.74368	1.11186	1.283871	1.219191	cytoplasm,nucleus	K11092	SNRPA1; U2 small nuclear ribonucleoprotein A'	mmu03040 Spliceosome	GO:0000003 reproduction; GO:0000375 RNA splicing, via transesterification reactions; GO:0000377 RNA splicing, via transesterification reactions with bulged adenosine as nucleophile; GO:0000398 mRNA splicing, via spliceosome; GO:0006139 nucleobase-containing compound metabolic process; GO:0006396 RNA processing; GO:0006397 mRNA processing; GO:0006725 cellular aromatic compound metabolic process; G…	GO:0005622 intracellular; GO:0005623 cell; GO:0005634 nucleus; GO:0005654 nucleoplasm; GO:0005681 spliceosomal complex; GO:0005684 U2-type spliceosomal complex; GO:0005686 U2 snRNP; GO:0016604 nuclear body; GO:0016607 nuclear speck; GO:0030532 small nuclear ribonucleoprotein complex; GO:0031974 membrane-enclosed lumen; GO:0031981 nuclear lumen; GO:0032991 protein-containing complex; GO:0043226 or…	GO:0003676 nucleic acid binding; GO:0003723 RNA binding; GO:0005488 binding; GO:0017069 snRNA binding; GO:0030620 U2 snRNA binding; GO:0097159 organic cyclic compound binding; GO:1901363 heterocyclic compound binding;			A	KOG1644	U2-associated snRNP A' protein
P59708	Splicing factor 3B subunit 6 OS=Mus musculus OX=10090 GN=Sf3b6 PE=1 SV=1	Sf3b6	0.6468	0.012934403	Down	14.585	32	3	3	1.02615	1.353269	1.264089	0.790117	0.86078	0.705594	nucleus	K12833	SF3B14; pre-mRNA branch site protein p14	mmu03040 Spliceosome	GO:0000375 RNA splicing, via transesterification reactions; GO:0000377 RNA splicing, via transesterification reactions with bulged adenosine as nucleophile; GO:0000398 mRNA splicing, via spliceosome; GO:0001701 in utero embryonic development; GO:0001824 blastocyst development; GO:0001825 blastocyst formation; GO:0006139 nucleobase-containing compound metabolic process; GO:0006396 RNA processing; …	GO:0005622 intracellular; GO:0005623 cell; GO:0005634 nucleus; GO:0005654 nucleoplasm; GO:0005681 spliceosomal complex; GO:0005684 U2-type spliceosomal complex; GO:0005686 U2 snRNP; GO:0005689 U12-type spliceosomal complex; GO:0030532 small nuclear ribonucleoprotein complex; GO:0031974 membrane-enclosed lumen; GO:0031981 nuclear lumen; GO:0032991 protein-containing complex; GO:0043226 organelle; …		PF00076	RNA recognition motif. (a.k.a. RRM, RBD, or RNP domain)	A	KOG0114	Predicted RNA-binding protein (RRM superfamily)
P60521	Gamma-aminobutyric acid receptor-associated protein-like 2 OS=Mus musculus OX=10090 GN=Gabarapl2 PE=1 SV=1	Gabarapl2	2.076	6.92445E-05	Up	13.667	29.1	3	2	0.627401	0.704572	0.618595	1.349351	1.322213	1.377867	cytoplasm	K08341	GABARAP; GABA(A) receptor-associated protein	mmu04136 Autophagy - other; mmu04137 Mitophagy - animal; mmu04371 Apelin signaling pathway; mmu04140 Autophagy - animal; mmu04621 NOD-like receptor signaling pathway; mmu04068 FoxO signaling pathway; mmu05014 Amyotrophic lateral sclerosis; mmu05167 Kaposi sarcoma-associated herpesvirus infection; mmu04727 GABAergic synapse; mmu05022 Pathways of neurodegeneration - multiple diseases	GO:0000045 autophagosome assembly; GO:0000422 autophagy of mitochondrion; GO:0006810 transport; GO:0006891 intra-Golgi vesicle-mediated transport; GO:0006914 autophagy; GO:0006950 response to stress; GO:0006995 cellular response to nitrogen starvation; GO:0006996 organelle organization; GO:0007005 mitochondrion organization; GO:0007033 vacuole organization; GO:0007154 cell communication; GO:00081…	GO:0000139 Golgi membrane; GO:0000421 autophagosome membrane; GO:0005622 intracellular; GO:0005623 cell; GO:0005737 cytoplasm; GO:0005773 vacuole; GO:0005774 vacuolar membrane; GO:0005776 autophagosome; GO:0005794 Golgi apparatus; GO:0005829 cytosol; GO:0012505 endomembrane system; GO:0016020 membrane; GO:0031090 organelle membrane; GO:0031984 organelle subcompartment; GO:0043226 organelle; GO:00…	GO:0000149 SNARE binding; GO:0005102 signaling receptor binding; GO:0005488 binding; GO:0005515 protein binding; GO:0008017 microtubule binding; GO:0008092 cytoskeletal protein binding; GO:0015631 tubulin binding; GO:0019899 enzyme binding; GO:0031625 ubiquitin protein ligase binding; GO:0044389 ubiquitin-like protein ligase binding; GO:0048487 beta-tubulin binding; GO:0050811 GABA receptor bindi…	PF02991	Autophagy protein Atg8 ubiquitin like	Z	KOG1654	Microtubule-associated anchor protein involved in autophagy and membrane trafficking
P60867	40S ribosomal protein S20 OS=Mus musculus OX=10090 GN=Rps20 PE=1 SV=1	Rps20	2.1765	3.23839E-05	Up	13.373	25.2	3	3	0.641194	0.614719	0.632947	1.434515	1.39981	1.276815	cytoplasm	K02969	RP-S20e; small subunit ribosomal protein S20e	mmu03010 Ribosome; mmu05171 Coronavirus disease - COVID-19	GO:0002181 cytoplasmic translation; GO:0006412 translation; GO:0006518 peptide metabolic process; GO:0006807 nitrogen compound metabolic process; GO:0008152 metabolic process; GO:0009058 biosynthetic process; GO:0009059 macromolecule biosynthetic process; GO:0009987 cellular process; GO:0010467 gene expression; GO:0019538 protein metabolic process; GO:0034641 cellular nitrogen compound metabolic …	GO:0005622 intracellular; GO:0005623 cell; GO:0005737 cytoplasm; GO:0005783 endoplasmic reticulum; GO:0005789 endoplasmic reticulum membrane; GO:0005791 rough endoplasmic reticulum; GO:0005829 cytosol; GO:0005840 ribosome; GO:0012505 endomembrane system; GO:0015935 small ribosomal subunit; GO:0016020 membrane; GO:0022626 cytosolic ribosome; GO:0022627 cytosolic small ribosomal subunit; GO:0030867…	GO:0003735 structural constituent of ribosome; GO:0005198 structural molecule activity;			J	KOG0900	40S ribosomal protein S20
P61222	ATP-binding cassette sub-family E member 1 OS=Mus musculus OX=10090 GN=Abce1 PE=1 SV=1	Abce1	1.6696	4.40137E-05	Up	67.314	21.7	12	12	0.740096	0.746634	0.760772	1.196331	1.249336	1.306831	cytoplasm	K06174			GO:0000054 ribosomal subunit export from nucleus; GO:0001959 regulation of cytokine-mediated signaling pathway; GO:0002682 regulation of immune system process; GO:0006403 RNA localization; GO:0006405 RNA export from nucleus; GO:0006412 translation; GO:0006413 translational initiation; GO:0006415 translational termination; GO:0006518 peptide metabolic process; GO:0006611 protein export from nucleu…	GO:0005622 intracellular; GO:0005623 cell; GO:0005737 cytoplasm; GO:0005739 mitochondrion; GO:0005759 mitochondrial matrix; GO:0005829 cytosol; GO:0031974 membrane-enclosed lumen; GO:0043226 organelle; GO:0043227 membrane-bounded organelle; GO:0043229 intracellular organelle; GO:0043231 intracellular membrane-bounded organelle; GO:0043233 organelle lumen; GO:0070013 intracellular organelle lumen;	GO:0000166 nucleotide binding; GO:0004857 enzyme inhibitor activity; GO:0005488 binding; GO:0005506 iron ion binding; GO:0005524 ATP binding; GO:0008144 drug binding; GO:0008428 ribonuclease inhibitor activity; GO:0017076 purine nucleotide binding; GO:0030234 enzyme regulator activity; GO:0030554 adenyl nucleotide binding; GO:0032553 ribonucleotide binding; GO:0032555 purine ribonucleotide bindin…	PF00037; PF00005	4Fe-4S binding domain; ABC transporter	A	KOG0063	RNAse L inhibitor, ABC superfamily
P61255	60S ribosomal protein L26 OS=Mus musculus OX=10090 GN=Rpl26 PE=1 SV=1	Rpl26	4.3868	0.001008728	Up	17.258	23.4	5	5	0.427619	0.431796	0.254415	1.585848	1.672978	1.627345	nucleus	K02898	RP-L26e; large subunit ribosomal protein L26e	mmu03010 Ribosome; mmu05171 Coronavirus disease - COVID-19						J	KOG3401	60S ribosomal protein L26
P61358	60S ribosomal protein L27 OS=Mus musculus OX=10090 GN=Rpl27 PE=1 SV=2	Rpl27	3.1223	2.02845E-05	Up	15.798	36	4	4	0.466521	0.515555	0.473424	1.402705	1.568341	1.573454	mitochondria	K02901	RP-L27e; large subunit ribosomal protein L27e	mmu03010 Ribosome; mmu05171 Coronavirus disease - COVID-19	GO:0006139 nucleobase-containing compound metabolic process; GO:0006364 rRNA processing; GO:0006396 RNA processing; GO:0006725 cellular aromatic compound metabolic process; GO:0006807 nitrogen compound metabolic process; GO:0008152 metabolic process; GO:0009987 cellular process; GO:0010467 gene expression; GO:0016070 RNA metabolic process; GO:0016072 rRNA metabolic process; GO:0022613 ribonucleop…	GO:0005622 intracellular; GO:0005623 cell; GO:0005737 cytoplasm; GO:0005783 endoplasmic reticulum; GO:0005789 endoplasmic reticulum membrane; GO:0005791 rough endoplasmic reticulum; GO:0005829 cytosol; GO:0005840 ribosome; GO:0012505 endomembrane system; GO:0015934 large ribosomal subunit; GO:0016020 membrane; GO:0022625 cytosolic large ribosomal subunit; GO:0022626 cytosolic ribosome; GO:0030867…	GO:0003735 structural constituent of ribosome; GO:0005198 structural molecule activity;			J	KOG3418	60S ribosomal protein L27
P61514	60S ribosomal protein L37a OS=Mus musculus OX=10090 GN=Rpl37a PE=1 SV=2	Rpl37a	3.8753	2.24671E-07	Up	10.275	51.1	5	5	0.406772	0.4207	0.403231	1.613612	1.609159	1.546527	extracellular	K02921	RP-L37Ae; large subunit ribosomal protein L37Ae	mmu03010 Ribosome; mmu05171 Coronavirus disease - COVID-19	GO:0000184 nuclear-transcribed mRNA catabolic process, nonsense-mediated decay; GO:0000956 nuclear-transcribed mRNA catabolic process; GO:0006139 nucleobase-containing compound metabolic process; GO:0006401 RNA catabolic process; GO:0006402 mRNA catabolic process; GO:0006412 translation; GO:0006413 translational initiation; GO:0006518 peptide metabolic process; GO:0006605 protein targeting; GO:00…	GO:0005622 intracellular; GO:0005623 cell; GO:0005737 cytoplasm; GO:0005829 cytosol; GO:0005840 ribosome; GO:0015934 large ribosomal subunit; GO:0022625 cytosolic large ribosomal subunit; GO:0022626 cytosolic ribosome; GO:0032991 protein-containing complex; GO:0043226 organelle; GO:0043228 non-membrane-bounded organelle; GO:0043229 intracellular organelle; GO:0043232 intracellular non-membrane-bo…	GO:0003676 nucleic acid binding; GO:0003723 RNA binding; GO:0003735 structural constituent of ribosome; GO:0005198 structural molecule activity; GO:0005488 binding; GO:0019843 rRNA binding; GO:0070180 large ribosomal subunit rRNA binding; GO:0097159 organic cyclic compound binding; GO:1901363 heterocyclic compound binding;			J	KOG0402	60S ribosomal protein L37
P62046	Leucine-rich repeat and calponin homology domain-containing protein 1 OS=Mus musculus OX=10090 GN=Lrch1 PE=1 SV=2	Lrch1	0.6534	0.015931872	Down	79.075	6.9	4	4	1.222727	1.246726	1.013356	0.758022	0.759169		extracellular				GO:0002682 regulation of immune system process; GO:0002683 negative regulation of immune system process; GO:0002685 regulation of leukocyte migration; GO:0002686 negative regulation of leukocyte migration; GO:0007154 cell communication; GO:0007165 signal transduction; GO:0009987 cellular process; GO:0010033 response to organic substance; GO:0023052 signaling; GO:0030334 regulation of cell migrati…	GO:0005622 intracellular; GO:0005623 cell; GO:0005737 cytoplasm; GO:0005886 plasma membrane; GO:0016020 membrane; GO:0071944 cell periphery;		PF00307	Calponin homology (CH) domain	Z	KOG0619	FOG: Leucine rich repeat
P62082	40S ribosomal protein S7 OS=Mus musculus OX=10090 GN=Rps7 PE=2 SV=1	Rps7	1.9165	0.001593551	Up	22.127	31.4	7	7	0.706999	0.680847	0.669445	1.452655	1.381404	1.10865	cytoplasm	K02993	RP-S7e; small subunit ribosomal protein S7e	mmu03010 Ribosome; mmu05171 Coronavirus disease - COVID-19	GO:0000184 nuclear-transcribed mRNA catabolic process, nonsense-mediated decay; GO:0000956 nuclear-transcribed mRNA catabolic process; GO:0001838 embryonic epithelial tube formation; GO:0001841 neural tube formation; GO:0001843 neural tube closure; GO:0002009 morphogenesis of an epithelium; GO:0002181 cytoplasmic translation; GO:0006139 nucleobase-containing compound metabolic process; GO:0006364…	GO:0005622 intracellular; GO:0005623 cell; GO:0005634 nucleus; GO:0005654 nucleoplasm; GO:0005730 nucleolus; GO:0005737 cytoplasm; GO:0005829 cytosol; GO:0005840 ribosome; GO:0015935 small ribosomal subunit; GO:0022626 cytosolic ribosome; GO:0022627 cytosolic small ribosomal subunit; GO:0030684 preribosome; GO:0030686 90S preribosome; GO:0031974 membrane-enclosed lumen; GO:0031981 nuclear lumen; …	GO:0003676 nucleic acid binding; GO:0003723 RNA binding; GO:0003727 single-stranded RNA binding; GO:0003729 mRNA binding; GO:0003730 mRNA 3'-UTR binding; GO:0004857 enzyme inhibitor activity; GO:0005488 binding; GO:0005515 protein binding; GO:0008187 poly-pyrimidine tract binding; GO:0008266 poly(U) RNA binding; GO:0019899 enzyme binding; GO:0019900 kinase binding; GO:0019901 protein kinase bindi…			J	KOG3320	40S ribosomal protein S7
P62242	40S ribosomal protein S8 OS=Mus musculus OX=10090 GN=Rps8 PE=1 SV=2	Rps8	3.3839	7.47719E-07	Up	24.205	50	10	10	0.448614	0.468379	0.45165	1.579963	1.487627	1.563767	nucleus	K02995	RP-S8e; small subunit ribosomal protein S8e	mmu03010 Ribosome; mmu05171 Coronavirus disease - COVID-19	GO:0000184 nuclear-transcribed mRNA catabolic process, nonsense-mediated decay; GO:0000462 maturation of SSU-rRNA from tricistronic rRNA transcript (SSU-rRNA, 5.8S rRNA, LSU-rRNA); GO:0000956 nuclear-transcribed mRNA catabolic process; GO:0006139 nucleobase-containing compound metabolic process; GO:0006364 rRNA processing; GO:0006396 RNA processing; GO:0006401 RNA catabolic process; GO:0006402 mR…	GO:0005622 intracellular; GO:0005623 cell; GO:0005634 nucleus; GO:0005654 nucleoplasm; GO:0005737 cytoplasm; GO:0005783 endoplasmic reticulum; GO:0005829 cytosol; GO:0005840 ribosome; GO:0012505 endomembrane system; GO:0015935 small ribosomal subunit; GO:0022626 cytosolic ribosome; GO:0022627 cytosolic small ribosomal subunit; GO:0031974 membrane-enclosed lumen; GO:0031981 nuclear lumen; GO:00329…	GO:0003735 structural constituent of ribosome; GO:0005198 structural molecule activity;			J	KOG3283	40S ribosomal protein S8
P62245	40S ribosomal protein S15a OS=Mus musculus OX=10090 GN=Rps15a PE=1 SV=2	Rps15a	1.6674	1.24629E-07	Up	14.839	41.5	6	6	0.751921	0.749072	0.748381	1.258326	1.235355	1.256945	cytoplasm	K02957	RP-S15Ae; small subunit ribosomal protein S15Ae	mmu03010 Ribosome; mmu05171 Coronavirus disease - COVID-19	GO:0000184 nuclear-transcribed mRNA catabolic process, nonsense-mediated decay; GO:0000956 nuclear-transcribed mRNA catabolic process; GO:0006139 nucleobase-containing compound metabolic process; GO:0006401 RNA catabolic process; GO:0006402 mRNA catabolic process; GO:0006412 translation; GO:0006413 translational initiation; GO:0006518 peptide metabolic process; GO:0006605 protein targeting; GO:00…	GO:0005622 intracellular; GO:0005623 cell; GO:0005634 nucleus; GO:0005654 nucleoplasm; GO:0005737 cytoplasm; GO:0005829 cytosol; GO:0005840 ribosome; GO:0015935 small ribosomal subunit; GO:0022626 cytosolic ribosome; GO:0022627 cytosolic small ribosomal subunit; GO:0031974 membrane-enclosed lumen; GO:0031981 nuclear lumen; GO:0032991 protein-containing complex; GO:0043226 organelle; GO:0043227 me…	GO:0003735 structural constituent of ribosome; GO:0005198 structural molecule activity;	PF00410	Ribosomal protein S8	J	KOG1754	40S ribosomal protein S15/S22
P62264	40S ribosomal protein S14 OS=Mus musculus OX=10090 GN=Rps14 PE=1 SV=3	Rps14	2.9494	1.08475E-06	Up	16.273	36.4	5	5	0.511905	0.508669	0.498656	1.529052	1.432145	1.519573	cytoplasm	K02955	RP-S14e; small subunit ribosomal protein S14e	mmu03010 Ribosome; mmu05171 Coronavirus disease - COVID-19	GO:0000028 ribosomal small subunit assembly; GO:0000122 negative regulation of transcription by RNA polymerase II; GO:0000184 nuclear-transcribed mRNA catabolic process, nonsense-mediated decay; GO:0000462 maturation of SSU-rRNA from tricistronic rRNA transcript (SSU-rRNA, 5.8S rRNA, LSU-rRNA); GO:0000956 nuclear-transcribed mRNA catabolic process; GO:0002262 myeloid cell homeostasis; GO:0002376 …	GO:0005622 intracellular; GO:0005623 cell; GO:0005634 nucleus; GO:0005654 nucleoplasm; GO:0005730 nucleolus; GO:0005737 cytoplasm; GO:0005829 cytosol; GO:0005840 ribosome; GO:0015935 small ribosomal subunit; GO:0022626 cytosolic ribosome; GO:0022627 cytosolic small ribosomal subunit; GO:0031974 membrane-enclosed lumen; GO:0031981 nuclear lumen; GO:0032991 protein-containing complex; GO:0043226 or…	GO:0003676 nucleic acid binding; GO:0003723 RNA binding; GO:0003729 mRNA binding; GO:0003735 structural constituent of ribosome; GO:0005198 structural molecule activity; GO:0005488 binding; GO:0019843 rRNA binding; GO:0045182 translation regulator activity; GO:0048027 mRNA 5'-UTR binding; GO:0070181 small ribosomal subunit rRNA binding; GO:0097159 organic cyclic compound binding; GO:1901363 heter…			J	KOG0407	40S ribosomal protein S14
P62267	40S ribosomal protein S23 OS=Mus musculus OX=10090 GN=Rps23 PE=1 SV=3	Rps23	2.7843	8.96531E-06	Up	15.807	21	3	3	0.528612	0.531782	0.525109	1.529591	1.516126	1.368779	cytoplasm	K02973	RP-S23e; small subunit ribosomal protein S23e	mmu03010 Ribosome; mmu05171 Coronavirus disease - COVID-19	GO:0000184 nuclear-transcribed mRNA catabolic process, nonsense-mediated decay; GO:0000956 nuclear-transcribed mRNA catabolic process; GO:0002181 cytoplasmic translation; GO:0006139 nucleobase-containing compound metabolic process; GO:0006401 RNA catabolic process; GO:0006402 mRNA catabolic process; GO:0006412 translation; GO:0006413 translational initiation; GO:0006417 regulation of translation;…	GO:0005622 intracellular; GO:0005623 cell; GO:0005634 nucleus; GO:0005654 nucleoplasm; GO:0005737 cytoplasm; GO:0005783 endoplasmic reticulum; GO:0005789 endoplasmic reticulum membrane; GO:0005791 rough endoplasmic reticulum; GO:0005829 cytosol; GO:0005840 ribosome; GO:0005844 polysome; GO:0012505 endomembrane system; GO:0015935 small ribosomal subunit; GO:0016020 membrane; GO:0022626 cytosolic r…	GO:0003735 structural constituent of ribosome; GO:0005198 structural molecule activity; GO:0045182 translation regulator activity;			J	KOG1749	40S ribosomal protein S23
P62270	40S ribosomal protein S18 OS=Mus musculus OX=10090 GN=Rps18 PE=1 SV=3	Rps18	2.9146	3.73843E-06	Up	17.718	44.7	8	8	0.49459	0.513521	0.524609	1.512439	1.537031	1.417811	cytoplasm	K02964	RP-S18e; small subunit ribosomal protein S18e	mmu03010 Ribosome; mmu05171 Coronavirus disease - COVID-19	GO:0000184 nuclear-transcribed mRNA catabolic process, nonsense-mediated decay; GO:0000956 nuclear-transcribed mRNA catabolic process; GO:0006139 nucleobase-containing compound metabolic process; GO:0006401 RNA catabolic process; GO:0006402 mRNA catabolic process; GO:0006412 translation; GO:0006413 translational initiation; GO:0006518 peptide metabolic process; GO:0006605 protein targeting; GO:00…	GO:0005622 intracellular; GO:0005623 cell; GO:0005634 nucleus; GO:0005654 nucleoplasm; GO:0005737 cytoplasm; GO:0005783 endoplasmic reticulum; GO:0005789 endoplasmic reticulum membrane; GO:0005791 rough endoplasmic reticulum; GO:0005829 cytosol; GO:0005840 ribosome; GO:0012505 endomembrane system; GO:0015935 small ribosomal subunit; GO:0016020 membrane; GO:0022626 cytosolic ribosome; GO:0022627 c…	GO:0003735 structural constituent of ribosome; GO:0005198 structural molecule activity; GO:0005488 binding; GO:0005515 protein binding; GO:0019899 enzyme binding; GO:0019900 kinase binding; GO:0019901 protein kinase binding;			J	KOG3311	Ribosomal protein S18
P62274	40S ribosomal protein S29 OS=Mus musculus OX=10090 GN=Rps29 PE=1 SV=2	Rps29	2.1908	0.000230686	Up	6.6767	32.1	2	2	0.611009	0.607268	0.662104	1.472234	1.420136	1.227249	extracellular	K02980	RP-S29e; small subunit ribosomal protein S29e	mmu03010 Ribosome; mmu05171 Coronavirus disease - COVID-19	GO:0002181 cytoplasmic translation; GO:0006412 translation; GO:0006518 peptide metabolic process; GO:0006807 nitrogen compound metabolic process; GO:0008152 metabolic process; GO:0009058 biosynthetic process; GO:0009059 macromolecule biosynthetic process; GO:0009987 cellular process; GO:0010467 gene expression; GO:0010941 regulation of cell death; GO:0010942 positive regulation of cell death; GO:…	GO:0005622 intracellular; GO:0005623 cell; GO:0005737 cytoplasm; GO:0005783 endoplasmic reticulum; GO:0005789 endoplasmic reticulum membrane; GO:0005791 rough endoplasmic reticulum; GO:0005829 cytosol; GO:0005840 ribosome; GO:0005844 polysome; GO:0012505 endomembrane system; GO:0015935 small ribosomal subunit; GO:0016020 membrane; GO:0022626 cytosolic ribosome; GO:0022627 cytosolic small ribosoma…	GO:0003735 structural constituent of ribosome; GO:0005198 structural molecule activity; GO:0005488 binding; GO:0008270 zinc ion binding; GO:0043167 ion binding; GO:0043169 cation binding; GO:0046872 metal ion binding; GO:0046914 transition metal ion binding;			J	KOG3506	40S ribosomal protein S29
P62281	40S ribosomal protein S11 OS=Mus musculus OX=10090 GN=Rps11 PE=1 SV=3	Rps11	4.4313	1.04034E-05	Up	18.431	39.2	7	7	0.332604	0.397772	0.374323	1.588127	1.655613	1.651561	cytoplasm	K02949	RP-S11e; small subunit ribosomal protein S11e	mmu03010 Ribosome; mmu05171 Coronavirus disease - COVID-19	GO:0000184 nuclear-transcribed mRNA catabolic process, nonsense-mediated decay; GO:0000956 nuclear-transcribed mRNA catabolic process; GO:0006139 nucleobase-containing compound metabolic process; GO:0006401 RNA catabolic process; GO:0006402 mRNA catabolic process; GO:0006412 translation; GO:0006413 translational initiation; GO:0006518 peptide metabolic process; GO:0006605 protein targeting; GO:00…	GO:0005622 intracellular; GO:0005623 cell; GO:0005634 nucleus; GO:0005654 nucleoplasm; GO:0005737 cytoplasm; GO:0005829 cytosol; GO:0005840 ribosome; GO:0015935 small ribosomal subunit; GO:0022626 cytosolic ribosome; GO:0022627 cytosolic small ribosomal subunit; GO:0031974 membrane-enclosed lumen; GO:0031981 nuclear lumen; GO:0032991 protein-containing complex; GO:0043226 organelle; GO:0043227 me…	GO:0003735 structural constituent of ribosome; GO:0005198 structural molecule activity;	PF00366	Ribosomal protein S17	J	KOG1728	40S ribosomal protein S11
P62301	40S ribosomal protein S13 OS=Mus musculus OX=10090 GN=Rps13 PE=1 SV=2	Rps13	3.1754	3.27459E-07	Up	17.222	35.1	5	5	0.47065	0.488503	0.477852	1.561135	1.488436	1.513424	cytoplasm	K02953	RP-S13e; small subunit ribosomal protein S13e	mmu03010 Ribosome; mmu05171 Coronavirus disease - COVID-19	GO:0000184 nuclear-transcribed mRNA catabolic process, nonsense-mediated decay; GO:0000956 nuclear-transcribed mRNA catabolic process; GO:0006139 nucleobase-containing compound metabolic process; GO:0006401 RNA catabolic process; GO:0006402 mRNA catabolic process; GO:0006412 translation; GO:0006413 translational initiation; GO:0006518 peptide metabolic process; GO:0006605 protein targeting; GO:00…	GO:0005622 intracellular; GO:0005623 cell; GO:0005634 nucleus; GO:0005654 nucleoplasm; GO:0005730 nucleolus; GO:0005737 cytoplasm; GO:0005829 cytosol; GO:0005840 ribosome; GO:0015935 small ribosomal subunit; GO:0022626 cytosolic ribosome; GO:0022627 cytosolic small ribosomal subunit; GO:0031974 membrane-enclosed lumen; GO:0031981 nuclear lumen; GO:0032991 protein-containing complex; GO:0043226 or…	GO:0003676 nucleic acid binding; GO:0003723 RNA binding; GO:0003729 mRNA binding; GO:0003735 structural constituent of ribosome; GO:0005198 structural molecule activity; GO:0005488 binding; GO:0019843 rRNA binding; GO:0048027 mRNA 5'-UTR binding; GO:0070181 small ribosomal subunit rRNA binding; GO:0097159 organic cyclic compound binding; GO:1901363 heterocyclic compound binding; GO:1990932 5.8S r…	PF08069; PF00312	Ribosomal S13/S15 N-terminal domain; Ribosomal protein S15	J	KOG0400	40S ribosomal protein S13
P62315	Small nuclear ribonucleoprotein Sm D1 OS=Mus musculus OX=10090 GN=Snrpd1 PE=1 SV=1	Snrpd1	1.7414	3.27043E-05	Up	13.281	37.8	4	4	0.705143	0.732742	0.750785	1.310783	1.224645	1.2759	nucleus	K11087	SNRPD1; small nuclear ribonucleoprotein D1	mmu05322 Systemic lupus erythematosus; mmu03040 Spliceosome	GO:0000245 spliceosomal complex assembly; GO:0000375 RNA splicing, via transesterification reactions; GO:0000377 RNA splicing, via transesterification reactions with bulged adenosine as nucleophile; GO:0000387 spliceosomal snRNP assembly; GO:0000398 mRNA splicing, via spliceosome; GO:0006139 nucleobase-containing compound metabolic process; GO:0006396 RNA processing; GO:0006397 mRNA processing; G…	GO:0000243 commitment complex; GO:0005622 intracellular; GO:0005623 cell; GO:0005634 nucleus; GO:0005654 nucleoplasm; GO:0005681 spliceosomal complex; GO:0005682 U5 snRNP; GO:0005684 U2-type spliceosomal complex; GO:0005685 U1 snRNP; GO:0005686 U2 snRNP; GO:0005687 U4 snRNP; GO:0005689 U12-type spliceosomal complex; GO:0005737 cytoplasm; GO:0005829 cytosol; GO:0030532 small nuclear ribonucleoprot…	GO:0003676 nucleic acid binding; GO:0003723 RNA binding; GO:0005488 binding; GO:0043021 ribonucleoprotein complex binding; GO:0044877 protein-containing complex binding; GO:0070990 snRNP binding; GO:0097159 organic cyclic compound binding; GO:1901363 heterocyclic compound binding; GO:1990446 U1 snRNP binding;	PF01423	LSM domain	A	KOG3428	Small nuclear ribonucleoprotein SMD1 and related snRNPs
P62320	Small nuclear ribonucleoprotein Sm D3 OS=Mus musculus OX=10090 GN=Snrpd3 PE=1 SV=1	Snrpd3	1.6841	0.000967031	Up	13.916	31.7	3	3	0.774394	0.696724	0.764246	1.18777	1.194228	1.382637	cytoplasm	K11088	SNRPD3; small nuclear ribonucleoprotein D3	mmu05322 Systemic lupus erythematosus; mmu03040 Spliceosome	GO:0000245 spliceosomal complex assembly; GO:0000375 RNA splicing, via transesterification reactions; GO:0000377 RNA splicing, via transesterification reactions with bulged adenosine as nucleophile; GO:0000387 spliceosomal snRNP assembly; GO:0000398 mRNA splicing, via spliceosome; GO:0006139 nucleobase-containing compound metabolic process; GO:0006351 transcription, DNA-templated; GO:0006353 DNA-…	GO:0000243 commitment complex; GO:0005622 intracellular; GO:0005623 cell; GO:0005634 nucleus; GO:0005654 nucleoplasm; GO:0005681 spliceosomal complex; GO:0005682 U5 snRNP; GO:0005683 U7 snRNP; GO:0005684 U2-type spliceosomal complex; GO:0005685 U1 snRNP; GO:0005686 U2 snRNP; GO:0005687 U4 snRNP; GO:0005689 U12-type spliceosomal complex; GO:0005697 telomerase holoenzyme complex; GO:0005737 cytopla…	GO:0003676 nucleic acid binding; GO:0003723 RNA binding; GO:0005488 binding; GO:0005515 protein binding; GO:0017069 snRNA binding; GO:0019899 enzyme binding; GO:0030620 U2 snRNA binding; GO:0043021 ribonucleoprotein complex binding; GO:0044877 protein-containing complex binding; GO:0070034 telomerase RNA binding; GO:0070990 snRNP binding; GO:0071208 histone pre-mRNA DCP binding; GO:0071209 U7 snR…	PF01423	LSM domain	A	KOG3172	Small nuclear ribonucleoprotein Sm D3
P62702	40S ribosomal protein S4, X isoform OS=Mus musculus OX=10090 GN=Rps4x PE=1 SV=2	Rps4x	2.9867	2.37706E-06	Up	29.597	41.4	11	11	0.509483	0.489557	0.505969	1.551853	1.514543	1.428595	cytoplasm	K02987	RP-S4e; small subunit ribosomal protein S4e	mmu03010 Ribosome; mmu05171 Coronavirus disease - COVID-19	GO:0000184 nuclear-transcribed mRNA catabolic process, nonsense-mediated decay; GO:0000956 nuclear-transcribed mRNA catabolic process; GO:0006139 nucleobase-containing compound metabolic process; GO:0006401 RNA catabolic process; GO:0006402 mRNA catabolic process; GO:0006412 translation; GO:0006413 translational initiation; GO:0006417 regulation of translation; GO:0006518 peptide metabolic proces…	GO:0005622 intracellular; GO:0005623 cell; GO:0005634 nucleus; GO:0005654 nucleoplasm; GO:0005737 cytoplasm; GO:0005829 cytosol; GO:0005840 ribosome; GO:0005844 polysome; GO:0015935 small ribosomal subunit; GO:0022626 cytosolic ribosome; GO:0022627 cytosolic small ribosomal subunit; GO:0031974 membrane-enclosed lumen; GO:0031981 nuclear lumen; GO:0032991 protein-containing complex; GO:0035770 rib…	GO:0003676 nucleic acid binding; GO:0003723 RNA binding; GO:0003735 structural constituent of ribosome; GO:0005198 structural molecule activity; GO:0005488 binding; GO:0097159 organic cyclic compound binding; GO:1901363 heterocyclic compound binding;	PF08071; PF01479	RS4NT (NUC023) domain; S4 domain	J	KOG0378	40S ribosomal protein S4
P62717	60S ribosomal protein L18a OS=Mus musculus OX=10090 GN=Rpl18a PE=1 SV=1	Rpl18a	2.6408	2.30573E-06	Up	20.732	31.2	6	6	0.562329	0.554166	0.531496	1.48873	1.459769	1.40351	cytoplasm	K02882	RP-L18Ae; large subunit ribosomal protein L18Ae	mmu03010 Ribosome; mmu05171 Coronavirus disease - COVID-19	GO:0002181 cytoplasmic translation; GO:0006412 translation; GO:0006518 peptide metabolic process; GO:0006807 nitrogen compound metabolic process; GO:0008152 metabolic process; GO:0009058 biosynthetic process; GO:0009059 macromolecule biosynthetic process; GO:0009987 cellular process; GO:0010467 gene expression; GO:0019538 protein metabolic process; GO:0034641 cellular nitrogen compound metabolic …	GO:0005622 intracellular; GO:0005623 cell; GO:0005737 cytoplasm; GO:0005829 cytosol; GO:0005840 ribosome; GO:0005844 polysome; GO:0015934 large ribosomal subunit; GO:0022625 cytosolic large ribosomal subunit; GO:0022626 cytosolic ribosome; GO:0032991 protein-containing complex; GO:0042788 polysomal ribosome; GO:0043226 organelle; GO:0043228 non-membrane-bounded organelle; GO:0043229 intracellular…	GO:0003676 nucleic acid binding; GO:0003723 RNA binding; GO:0003735 structural constituent of ribosome; GO:0005198 structural molecule activity; GO:0005488 binding; GO:0097159 organic cyclic compound binding; GO:1901363 heterocyclic compound binding;	PF01775	Ribosomal L18ae/LX protein domain	J	KOG0829	60S ribosomal protein L18A
P62737	Actin, aortic smooth muscle OS=Mus musculus OX=10090 GN=Acta2 PE=1 SV=1	Acta2	0.6308	0.004926684	Down	42.009	54.1	21	0	1.204369	1.204433	1.270387	0.82998	0.837251	0.65358	cytoskeleton	K12313	ACTA2; actin, aortic smooth muscle	mmu04371 Apelin signaling pathway; mmu04270 Vascular smooth muscle contraction; mmu04926 Relaxin signaling pathway						Z	KOG0676	Actin and related proteins
P62751	60S ribosomal protein L23a OS=Mus musculus OX=10090 GN=Rpl23a PE=1 SV=1	Rpl23a	3.2764	1.77219E-06	Up	17.695	32.1	5	5	0.464814	0.483466	0.454763	1.573486	1.469174	1.554297	cytoplasm	K02893	RP-L23Ae; large subunit ribosomal protein L23Ae	mmu03010 Ribosome; mmu05171 Coronavirus disease - COVID-19	GO:0000027 ribosomal large subunit assembly; GO:0000184 nuclear-transcribed mRNA catabolic process, nonsense-mediated decay; GO:0000956 nuclear-transcribed mRNA catabolic process; GO:0006139 nucleobase-containing compound metabolic process; GO:0006401 RNA catabolic process; GO:0006402 mRNA catabolic process; GO:0006412 translation; GO:0006413 translational initiation; GO:0006518 peptide metabolic…	GO:0005622 intracellular; GO:0005623 cell; GO:0005634 nucleus; GO:0005737 cytoplasm; GO:0005829 cytosol; GO:0005840 ribosome; GO:0015934 large ribosomal subunit; GO:0022625 cytosolic large ribosomal subunit; GO:0022626 cytosolic ribosome; GO:0032991 protein-containing complex; GO:0043226 organelle; GO:0043227 membrane-bounded organelle; GO:0043228 non-membrane-bounded organelle; GO:0043229 intrac…	GO:0003676 nucleic acid binding; GO:0003723 RNA binding; GO:0003735 structural constituent of ribosome; GO:0005198 structural molecule activity; GO:0005488 binding; GO:0019843 rRNA binding; GO:0070180 large ribosomal subunit rRNA binding; GO:0097159 organic cyclic compound binding; GO:1901363 heterocyclic compound binding;			J	KOG1751	60s ribosomal protein L23
P62754	40S ribosomal protein S6 OS=Mus musculus OX=10090 GN=Rps6 PE=1 SV=1	Rps6	4.0864	2.52401E-06	Up	28.68	23.3	6	6	0.413159	0.393242	0.373215	1.670835	1.558245	1.591304	cytoplasm	K02991	RP-S6e; small subunit ribosomal protein S6e	mmu03010 Ribosome; mmu05171 Coronavirus disease - COVID-19; mmu04371 Apelin signaling pathway; mmu04714 Thermogenesis; mmu04150 mTOR signaling pathway; mmu04151 PI3K-Akt signaling pathway; mmu05205 Proteoglycans in cancer; mmu01521 EGFR tyrosine kinase inhibitor resistance; mmu04066 HIF-1 signaling pathway; mmu04910 Insulin signaling pathway	GO:0000003 reproduction; GO:0000028 ribosomal small subunit assembly; GO:0000075 cell cycle checkpoint; GO:0000082 G1/S transition of mitotic cell cycle; GO:0000184 nuclear-transcribed mRNA catabolic process, nonsense-mediated decay; GO:0000278 mitotic cell cycle; GO:0000956 nuclear-transcribed mRNA catabolic process; GO:0001775 cell activation; GO:0001776 leukocyte homeostasis; GO:0001890 placen…	GO:0005622 intracellular; GO:0005623 cell; GO:0005634 nucleus; GO:0005654 nucleoplasm; GO:0005730 nucleolus; GO:0005737 cytoplasm; GO:0005783 endoplasmic reticulum; GO:0005829 cytosol; GO:0005840 ribosome; GO:0005844 polysome; GO:0012505 endomembrane system; GO:0015935 small ribosomal subunit; GO:0022626 cytosolic ribosome; GO:0022627 cytosolic small ribosomal subunit; GO:0030425 dendrite; GO:003…	GO:0003676 nucleic acid binding; GO:0003723 RNA binding; GO:0003729 mRNA binding; GO:0003735 structural constituent of ribosome; GO:0005198 structural molecule activity; GO:0005488 binding; GO:0005515 protein binding; GO:0019899 enzyme binding; GO:0019900 kinase binding; GO:0019901 protein kinase binding; GO:0097159 organic cyclic compound binding; GO:1901363 heterocyclic compound binding;			J	KOG1646	40S ribosomal protein S6
P62806	Histone H4 OS=Mus musculus OX=10090 GN=H4c1 PE=1 SV=2	H4c1	3.3238	3.74788E-07	Up	11.367	52.4	8	8	0.458432	0.468381	0.460871	1.513582	1.506078	1.592655	nucleus	K11254	H4; histone H4	mmu05322 Systemic lupus erythematosus; mmu05203 Viral carcinogenesis; mmu05034 Alcoholism						B	KOG3467	Histone H4
P62830	60S ribosomal protein L23 OS=Mus musculus OX=10090 GN=Rpl23 PE=1 SV=1	Rpl23	2.7028	5.05027E-06	Up	14.865	49.3	6	6	0.553914	0.523031	0.543441	1.45396	1.525964	1.39969	cytoplasm	K02894	RP-L23e; large subunit ribosomal protein L23e	mmu03010 Ribosome; mmu05171 Coronavirus disease - COVID-19	GO:0000122 negative regulation of transcription by RNA polymerase II; GO:0000184 nuclear-transcribed mRNA catabolic process, nonsense-mediated decay; GO:0000956 nuclear-transcribed mRNA catabolic process; GO:0006139 nucleobase-containing compound metabolic process; GO:0006355 regulation of transcription, DNA-templated; GO:0006357 regulation of transcription by RNA polymerase II; GO:0006401 RNA ca…	GO:0005622 intracellular; GO:0005623 cell; GO:0005634 nucleus; GO:0005654 nucleoplasm; GO:0005730 nucleolus; GO:0005737 cytoplasm; GO:0005783 endoplasmic reticulum; GO:0005789 endoplasmic reticulum membrane; GO:0005791 rough endoplasmic reticulum; GO:0005829 cytosol; GO:0005840 ribosome; GO:0012505 endomembrane system; GO:0015934 large ribosomal subunit; GO:0016020 membrane; GO:0022625 cytosolic …	GO:0001221 transcription cofactor binding; GO:0001223 transcription coactivator binding; GO:0003676 nucleic acid binding; GO:0003723 RNA binding; GO:0003735 structural constituent of ribosome; GO:0004857 enzyme inhibitor activity; GO:0005198 structural molecule activity; GO:0005488 binding; GO:0005515 protein binding; GO:0008134 transcription factor binding; GO:0019843 rRNA binding; GO:0019899 en…	PF00238	Ribosomal protein L14p/L23e	J	KOG0901	60S ribosomal protein L14/L17/L23
P62843	40S ribosomal protein S15 OS=Mus musculus OX=10090 GN=Rps15 PE=1 SV=2	Rps15	2.8027	4.6542E-05	Up	17.04	20.7	4	4	0.508261	0.571034	0.498531	1.573492	1.447231	1.40145	cytoplasm	K02958	RP-S15e; small subunit ribosomal protein S15e	mmu03010 Ribosome; mmu05171 Coronavirus disease - COVID-19	GO:0000028 ribosomal small subunit assembly; GO:0000054 ribosomal subunit export from nucleus; GO:0000056 ribosomal small subunit export from nucleus; GO:0000184 nuclear-transcribed mRNA catabolic process, nonsense-mediated decay; GO:0000956 nuclear-transcribed mRNA catabolic process; GO:0001889 liver development; GO:0006139 nucleobase-containing compound metabolic process; GO:0006364 rRNA proces…	GO:0005622 intracellular; GO:0005623 cell; GO:0005634 nucleus; GO:0005654 nucleoplasm; GO:0005737 cytoplasm; GO:0005783 endoplasmic reticulum; GO:0005789 endoplasmic reticulum membrane; GO:0005791 rough endoplasmic reticulum; GO:0005829 cytosol; GO:0005840 ribosome; GO:0012505 endomembrane system; GO:0015935 small ribosomal subunit; GO:0016020 membrane; GO:0022626 cytosolic ribosome; GO:0022627 c…	GO:0003676 nucleic acid binding; GO:0003677 DNA binding; GO:0003723 RNA binding; GO:0003735 structural constituent of ribosome; GO:0005198 structural molecule activity; GO:0005488 binding; GO:0097159 organic cyclic compound binding; GO:1901363 heterocyclic compound binding;	PF00203	Ribosomal protein S19	J	KOG0898	40S ribosomal protein S15
P62849	40S ribosomal protein S24 OS=Mus musculus OX=10090 GN=Rps24 PE=1 SV=1	Rps24	2.4655	5.08929E-06	Up	15.423	19.5	2	2	0.550956	0.602845	0.577543	1.409814	1.410767	1.448075	cytoplasm	K02974	RP-S24e; small subunit ribosomal protein S24e	mmu03010 Ribosome; mmu05171 Coronavirus disease - COVID-19	GO:0000462 maturation of SSU-rRNA from tricistronic rRNA transcript (SSU-rRNA, 5.8S rRNA, LSU-rRNA); GO:0001889 liver development; GO:0002262 myeloid cell homeostasis; GO:0002376 immune system process; GO:0006139 nucleobase-containing compound metabolic process; GO:0006364 rRNA processing; GO:0006396 RNA processing; GO:0006412 translation; GO:0006413 translational initiation; GO:0006518 peptide m…	GO:0005622 intracellular; GO:0005623 cell; GO:0005737 cytoplasm; GO:0005829 cytosol; GO:0005840 ribosome; GO:0015935 small ribosomal subunit; GO:0022626 cytosolic ribosome; GO:0022627 cytosolic small ribosomal subunit; GO:0032991 protein-containing complex; GO:0043226 organelle; GO:0043228 non-membrane-bounded organelle; GO:0043229 intracellular organelle; GO:0043232 intracellular non-membrane-bo…	GO:0003735 structural constituent of ribosome; GO:0005198 structural molecule activity; GO:0005488 binding; GO:0005515 protein binding; GO:0031369 translation initiation factor binding; GO:0044877 protein-containing complex binding;			J	KOG3424	40S ribosomal protein S24
P62852	40S ribosomal protein S25 OS=Mus musculus OX=10090 GN=Rps25 PE=1 SV=1	Rps25	3.0644	1.84354E-07	Up	13.742	36.8	5	5	0.501035	0.488478	0.486727	1.479393	1.504129	1.540237	nucleus	K02975	RP-S25e; small subunit ribosomal protein S25e	mmu03010 Ribosome; mmu05171 Coronavirus disease - COVID-19	GO:0000028 ribosomal small subunit assembly; GO:0000184 nuclear-transcribed mRNA catabolic process, nonsense-mediated decay; GO:0000956 nuclear-transcribed mRNA catabolic process; GO:0006139 nucleobase-containing compound metabolic process; GO:0006401 RNA catabolic process; GO:0006402 mRNA catabolic process; GO:0006412 translation; GO:0006413 translational initiation; GO:0006518 peptide metabolic…	GO:0005622 intracellular; GO:0005623 cell; GO:0005634 nucleus; GO:0005654 nucleoplasm; GO:0005730 nucleolus; GO:0005737 cytoplasm; GO:0005829 cytosol; GO:0005840 ribosome; GO:0005844 polysome; GO:0015935 small ribosomal subunit; GO:0022626 cytosolic ribosome; GO:0022627 cytosolic small ribosomal subunit; GO:0031974 membrane-enclosed lumen; GO:0031981 nuclear lumen; GO:0032991 protein-containing c…	GO:0003735 structural constituent of ribosome; GO:0005198 structural molecule activity;			J	KOG1767	40S ribosomal protein S25
P62855	40S ribosomal protein S26 OS=Mus musculus OX=10090 GN=Rps26 PE=1 SV=3	Rps26	3.0848	3.68387E-05	Up	13.015	24.3	3	3	0.480301	0.516631	0.471933	1.586605	1.578107	1.366422	cytoplasm	K02976	RP-S26e; small subunit ribosomal protein S26e	mmu03010 Ribosome; mmu05171 Coronavirus disease - COVID-19	GO:0002181 cytoplasmic translation; GO:0006412 translation; GO:0006518 peptide metabolic process; GO:0006807 nitrogen compound metabolic process; GO:0008152 metabolic process; GO:0009058 biosynthetic process; GO:0009059 macromolecule biosynthetic process; GO:0009987 cellular process; GO:0010467 gene expression; GO:0019538 protein metabolic process; GO:0034641 cellular nitrogen compound metabolic …	GO:0005622 intracellular; GO:0005623 cell; GO:0005737 cytoplasm; GO:0005783 endoplasmic reticulum; GO:0005789 endoplasmic reticulum membrane; GO:0005791 rough endoplasmic reticulum; GO:0005829 cytosol; GO:0005840 ribosome; GO:0005844 polysome; GO:0012505 endomembrane system; GO:0015935 small ribosomal subunit; GO:0016020 membrane; GO:0022626 cytosolic ribosome; GO:0022627 cytosolic small ribosoma…	GO:0003676 nucleic acid binding; GO:0003723 RNA binding; GO:0003729 mRNA binding; GO:0003735 structural constituent of ribosome; GO:0005198 structural molecule activity; GO:0005488 binding; GO:0097159 organic cyclic compound binding; GO:1901363 heterocyclic compound binding;			J	KOG1768	40s ribosomal protein S26
P62889	60S ribosomal protein L30 OS=Mus musculus OX=10090 GN=Rpl30 PE=1 SV=2	Rpl30	2.2701	1.8483E-05	Up	12.784	66.1	7	7	0.61552	0.609437	0.609832	1.39663	1.302707	1.465873	cytoplasm	K02908	RP-L30e; large subunit ribosomal protein L30e	mmu03010 Ribosome; mmu05171 Coronavirus disease - COVID-19	GO:0000184 nuclear-transcribed mRNA catabolic process, nonsense-mediated decay; GO:0000956 nuclear-transcribed mRNA catabolic process; GO:0001889 liver development; GO:0001906 cell killing; GO:0002181 cytoplasmic translation; GO:0002376 immune system process; GO:0006139 nucleobase-containing compound metabolic process; GO:0006401 RNA catabolic process; GO:0006402 mRNA catabolic process; GO:000641…	GO:0005622 intracellular; GO:0005623 cell; GO:0005634 nucleus; GO:0005737 cytoplasm; GO:0005829 cytosol; GO:0005840 ribosome; GO:0005844 polysome; GO:0015934 large ribosomal subunit; GO:0022625 cytosolic large ribosomal subunit; GO:0022626 cytosolic ribosome; GO:0032991 protein-containing complex; GO:0042788 polysomal ribosome; GO:0043226 organelle; GO:0043227 membrane-bounded organelle; GO:00432…	GO:0003676 nucleic acid binding; GO:0003723 RNA binding; GO:0003729 mRNA binding; GO:0003735 structural constituent of ribosome; GO:0005198 structural molecule activity; GO:0005488 binding; GO:0035368 selenocysteine insertion sequence binding; GO:0097159 organic cyclic compound binding; GO:1901363 heterocyclic compound binding;	PF01248	Ribosomal protein L7Ae/L30e/S12e/Gadd45 family	J	KOG2988	60S ribosomal protein L30
P62892	60S ribosomal protein L39 OS=Mus musculus OX=10090 GN=Rpl39 PE=1 SV=2	Rpl39	3.5578	9.55197E-09	Up	6.4066	19.6	2	2	0.441115	0.434908	0.440394	1.566233	1.541269	1.576081	cytoplasm	K02924	RP-L39e; large subunit ribosomal protein L39e	mmu03010 Ribosome; mmu05171 Coronavirus disease - COVID-19	GO:0000184 nuclear-transcribed mRNA catabolic process, nonsense-mediated decay; GO:0000956 nuclear-transcribed mRNA catabolic process; GO:0002181 cytoplasmic translation; GO:0002227 innate immune response in mucosa; GO:0002251 organ or tissue specific immune response; GO:0002376 immune system process; GO:0002385 mucosal immune response; GO:0006139 nucleobase-containing compound metabolic process;…	GO:0005576 extracellular region; GO:0005615 extracellular space; GO:0005622 intracellular; GO:0005623 cell; GO:0005737 cytoplasm; GO:0005829 cytosol; GO:0005840 ribosome; GO:0005844 polysome; GO:0015934 large ribosomal subunit; GO:0022625 cytosolic large ribosomal subunit; GO:0022626 cytosolic ribosome; GO:0032991 protein-containing complex; GO:0042788 polysomal ribosome; GO:0043226 organelle; GO…	GO:0003676 nucleic acid binding; GO:0003723 RNA binding; GO:0003735 structural constituent of ribosome; GO:0005198 structural molecule activity; GO:0005488 binding; GO:0097159 organic cyclic compound binding; GO:1901363 heterocyclic compound binding;			J	KOG0002	60s ribosomal protein L39
P62900	60S ribosomal protein L31 OS=Mus musculus OX=10090 GN=Rpl31 PE=1 SV=1	Rpl31	2.6628	2.03403E-05	Up	14.463	32.8	4	4	0.539411	0.560147	0.53853	1.572249	1.403542	1.386121	cytoplasm	K02910	RP-L31e; large subunit ribosomal protein L31e	mmu03010 Ribosome; mmu05171 Coronavirus disease - COVID-19	GO:0002181 cytoplasmic translation; GO:0006412 translation; GO:0006518 peptide metabolic process; GO:0006807 nitrogen compound metabolic process; GO:0008152 metabolic process; GO:0009058 biosynthetic process; GO:0009059 macromolecule biosynthetic process; GO:0009987 cellular process; GO:0010467 gene expression; GO:0019538 protein metabolic process; GO:0034641 cellular nitrogen compound metabolic …	GO:0005622 intracellular; GO:0005623 cell; GO:0005634 nucleus; GO:0005654 nucleoplasm; GO:0005730 nucleolus; GO:0005737 cytoplasm; GO:0005829 cytosol; GO:0005840 ribosome; GO:0005844 polysome; GO:0015934 large ribosomal subunit; GO:0022625 cytosolic large ribosomal subunit; GO:0022626 cytosolic ribosome; GO:0031974 membrane-enclosed lumen; GO:0031981 nuclear lumen; GO:0032991 protein-containing c…	GO:0003735 structural constituent of ribosome; GO:0005198 structural molecule activity;			J	KOG0893	60S ribosomal protein L31
P62908	40S ribosomal protein S3 OS=Mus musculus OX=10090 GN=Rps3 PE=1 SV=1	Rps3	1.5257	8.04295E-06	Up	26.674	67.9	16	16	0.787746	0.792755	0.795064	1.215666	1.17567	1.233098	cytoplasm	K02985	RP-S3e; small subunit ribosomal protein S3e	mmu03010 Ribosome; mmu05171 Coronavirus disease - COVID-19; mmu05132 Salmonella infection	GO:0000226 microtubule cytoskeleton organization; GO:0000302 response to reactive oxygen species; GO:0001817 regulation of cytokine production; GO:0001819 positive regulation of cytokine production; GO:0001932 regulation of protein phosphorylation; GO:0001934 positive regulation of protein phosphorylation; GO:0002181 cytoplasmic translation; GO:0002682 regulation of immune system process; GO:0002…	GO:0001726 ruffle; GO:0005622 intracellular; GO:0005623 cell; GO:0005634 nucleus; GO:0005730 nucleolus; GO:0005737 cytoplasm; GO:0005739 mitochondrion; GO:0005740 mitochondrial envelope; GO:0005743 mitochondrial inner membrane; GO:0005759 mitochondrial matrix; GO:0005783 endoplasmic reticulum; GO:0005819 spindle; GO:0005829 cytosol; GO:0005840 ribosome; GO:0005844 polysome; GO:0005856 cytoskeleto…	GO:0000702 oxidized base lesion DNA N-glycosylase activity; GO:0003676 nucleic acid binding; GO:0003677 DNA binding; GO:0003684 damaged DNA binding; GO:0003690 double-stranded DNA binding; GO:0003723 RNA binding; GO:0003729 mRNA binding; GO:0003735 structural constituent of ribosome; GO:0003824 catalytic activity; GO:0003906 DNA-(apurinic or apyrimidinic site) endonuclease activity; GO:0004518 nu…	PF07650; PF00189	KH domain; Ribosomal protein S3, C-terminal domain	J	KOG3181	40S ribosomal protein S3
P62911	60S ribosomal protein L32 OS=Mus musculus OX=10090 GN=Rpl32 PE=1 SV=2	Rpl32	3.7132	4.13795E-06	Up	15.86	45.9	7	7	0.427606	0.424275	0.421126	1.597886	1.664041	1.465065	cytoplasm	K02912	RP-L32e; large subunit ribosomal protein L32e	mmu03010 Ribosome; mmu05171 Coronavirus disease - COVID-19	GO:0000184 nuclear-transcribed mRNA catabolic process, nonsense-mediated decay; GO:0000956 nuclear-transcribed mRNA catabolic process; GO:0001889 liver development; GO:0002181 cytoplasmic translation; GO:0006139 nucleobase-containing compound metabolic process; GO:0006401 RNA catabolic process; GO:0006402 mRNA catabolic process; GO:0006412 translation; GO:0006413 translational initiation; GO:0006…	GO:0005622 intracellular; GO:0005623 cell; GO:0005737 cytoplasm; GO:0005783 endoplasmic reticulum; GO:0005789 endoplasmic reticulum membrane; GO:0005791 rough endoplasmic reticulum; GO:0005829 cytosol; GO:0005840 ribosome; GO:0005844 polysome; GO:0012505 endomembrane system; GO:0015934 large ribosomal subunit; GO:0016020 membrane; GO:0022625 cytosolic large ribosomal subunit; GO:0022626 cytosolic…	GO:0003735 structural constituent of ribosome; GO:0005198 structural molecule activity;			J	KOG0878	60S ribosomal protein L32
P62918	60S ribosomal protein L8 OS=Mus musculus OX=10090 GN=Rpl8 PE=1 SV=2	Rpl8	4.3161	1.33752E-05	Up	28.024	16.3	4	4	0.383928	0.371319	0.373395	1.736644	1.684103	1.450611	cytoplasm	K02938	RP-L8e; large subunit ribosomal protein L8e	mmu03010 Ribosome; mmu05171 Coronavirus disease - COVID-19	GO:0000184 nuclear-transcribed mRNA catabolic process, nonsense-mediated decay; GO:0000956 nuclear-transcribed mRNA catabolic process; GO:0002181 cytoplasmic translation; GO:0006139 nucleobase-containing compound metabolic process; GO:0006401 RNA catabolic process; GO:0006402 mRNA catabolic process; GO:0006412 translation; GO:0006413 translational initiation; GO:0006518 peptide metabolic process;…	GO:0005622 intracellular; GO:0005623 cell; GO:0005737 cytoplasm; GO:0005829 cytosol; GO:0005840 ribosome; GO:0005844 polysome; GO:0015934 large ribosomal subunit; GO:0022625 cytosolic large ribosomal subunit; GO:0022626 cytosolic ribosome; GO:0032991 protein-containing complex; GO:0042788 polysomal ribosome; GO:0043226 organelle; GO:0043228 non-membrane-bounded organelle; GO:0043229 intracellular…	GO:0003676 nucleic acid binding; GO:0003723 RNA binding; GO:0003735 structural constituent of ribosome; GO:0005198 structural molecule activity; GO:0005488 binding; GO:0019843 rRNA binding; GO:0097159 organic cyclic compound binding; GO:1901363 heterocyclic compound binding; GO:1990932 5.8S rRNA binding;	PF00181; PF03947	Ribosomal Proteins L2, RNA binding domain; Ribosomal Proteins L2, C-terminal domain	J	KOG2309	60s ribosomal protein L2/L8
P62960	Y-box-binding protein 1 OS=Mus musculus OX=10090 GN=Ybx1 PE=1 SV=3	Ybx1	2.2403	5.23792E-06	Up	35.73	50.6	9	7	0.610986	0.633239	0.607428	1.345773	1.440576	1.361998	nucleus	K09276			GO:0000122 negative regulation of transcription by RNA polymerase II; GO:0000375 RNA splicing, via transesterification reactions; GO:0000377 RNA splicing, via transesterification reactions with bulged adenosine as nucleophile; GO:0000398 mRNA splicing, via spliceosome; GO:0001701 in utero embryonic development; GO:0006139 nucleobase-containing compound metabolic process; GO:0006351 transcription,…	GO:0005576 extracellular region; GO:0005622 intracellular; GO:0005623 cell; GO:0005634 nucleus; GO:0005635 nuclear envelope; GO:0005654 nucleoplasm; GO:0005681 spliceosomal complex; GO:0005689 U12-type spliceosomal complex; GO:0005737 cytoplasm; GO:0005829 cytosol; GO:0010494 cytoplasmic stress granule; GO:0012505 endomembrane system; GO:0016020 membrane; GO:0030425 dendrite; GO:0031090 organelle…	GO:0000976 transcription regulatory region sequence-specific DNA binding; GO:0000977 RNA polymerase II transcription regulatory region sequence-specific DNA binding; GO:0000978 RNA polymerase II cis-regulatory region sequence-specific DNA binding; GO:0000981 DNA-binding transcription factor activity, RNA polymerase II-specific; GO:0000987 cis-regulatory region sequence-specific DNA binding; GO:00…	PF00313	'Cold-shock' DNA-binding domain	K	KOG3070	Predicted RNA-binding protein containing PIN domain and invovled in translation or RNA processing
P63276	40S ribosomal protein S17 OS=Mus musculus OX=10090 GN=Rps17 PE=1 SV=2	Rps17	2.1774	2.67337E-06	Up	15.524	22.2	3	3	0.614281	0.644494	0.629577	1.346719	1.354356	1.410573	cytoplasm	K02962	RP-S17e; small subunit ribosomal protein S17e	mmu03010 Ribosome; mmu05171 Coronavirus disease - COVID-19	GO:0000028 ribosomal small subunit assembly; GO:0006996 organelle organization; GO:0009987 cellular process; GO:0016043 cellular component organization; GO:0022607 cellular component assembly; GO:0022613 ribonucleoprotein complex biogenesis; GO:0022618 ribonucleoprotein complex assembly; GO:0034622 cellular protein-containing complex assembly; GO:0042254 ribosome biogenesis; GO:0042255 ribosome a…	GO:0005622 intracellular; GO:0005623 cell; GO:0005737 cytoplasm; GO:0005829 cytosol; GO:0005840 ribosome; GO:0015935 small ribosomal subunit; GO:0022626 cytosolic ribosome; GO:0022627 cytosolic small ribosomal subunit; GO:0032991 protein-containing complex; GO:0043226 organelle; GO:0043228 non-membrane-bounded organelle; GO:0043229 intracellular organelle; GO:0043232 intracellular non-membrane-bo…				J	KOG0187	40S ribosomal protein S17
P63325	40S ribosomal protein S10 OS=Mus musculus OX=10090 GN=Rps10 PE=1 SV=1	Rps10	1.985	0.000930406	Up	18.916	32.7	5	5	0.614743	0.745391	0.649946	1.425017	1.369694	1.19521	nucleus	K02947	RP-S10e; small subunit ribosomal protein S10e	mmu03010 Ribosome; mmu05171 Coronavirus disease - COVID-19	GO:0000028 ribosomal small subunit assembly; GO:0006996 organelle organization; GO:0009987 cellular process; GO:0016043 cellular component organization; GO:0022607 cellular component assembly; GO:0022613 ribonucleoprotein complex biogenesis; GO:0022618 ribonucleoprotein complex assembly; GO:0034622 cellular protein-containing complex assembly; GO:0042254 ribosome biogenesis; GO:0042255 ribosome a…	GO:0005622 intracellular; GO:0005623 cell; GO:0005634 nucleus; GO:0005730 nucleolus; GO:0005737 cytoplasm; GO:0005829 cytosol; GO:0005840 ribosome; GO:0015935 small ribosomal subunit; GO:0022626 cytosolic ribosome; GO:0022627 cytosolic small ribosomal subunit; GO:0031974 membrane-enclosed lumen; GO:0031981 nuclear lumen; GO:0032991 protein-containing complex; GO:0043226 organelle; GO:0043227 memb…	GO:0000049 tRNA binding; GO:0003676 nucleic acid binding; GO:0003723 RNA binding; GO:0003735 structural constituent of ribosome; GO:0005198 structural molecule activity; GO:0005488 binding; GO:0097159 organic cyclic compound binding; GO:1901363 heterocyclic compound binding;	PF03501	Plectin/S10 domain	J	KOG3344	40s ribosomal protein s10
P67984	60S ribosomal protein L22 OS=Mus musculus OX=10090 GN=Rpl22 PE=1 SV=2	Rpl22	2.1578	6.902E-06	Up	14.759	18.8	2	2	0.619104	0.634373	0.646556	1.318393	1.35995	1.421624	nucleus	K02891	RP-L22e; large subunit ribosomal protein L22e	mmu03010 Ribosome; mmu05171 Coronavirus disease - COVID-19	GO:0001775 cell activation; GO:0002181 cytoplasmic translation; GO:0002376 immune system process; GO:0002520 immune system development; GO:0002521 leukocyte differentiation; GO:0006412 translation; GO:0006518 peptide metabolic process; GO:0006807 nitrogen compound metabolic process; GO:0007275 multicellular organism development; GO:0008152 metabolic process; GO:0009058 biosynthetic process; GO:00…	GO:0005622 intracellular; GO:0005623 cell; GO:0005634 nucleus; GO:0005737 cytoplasm; GO:0005783 endoplasmic reticulum; GO:0005789 endoplasmic reticulum membrane; GO:0005791 rough endoplasmic reticulum; GO:0005829 cytosol; GO:0005840 ribosome; GO:0012505 endomembrane system; GO:0015934 large ribosomal subunit; GO:0016020 membrane; GO:0022625 cytosolic large ribosomal subunit; GO:0022626 cytosolic …	GO:0003676 nucleic acid binding; GO:0003723 RNA binding; GO:0003735 structural constituent of ribosome; GO:0005198 structural molecule activity; GO:0005488 binding; GO:0005539 glycosaminoglycan binding; GO:0008201 heparin binding; GO:0043167 ion binding; GO:0043168 anion binding; GO:0097159 organic cyclic compound binding; GO:0097367 carbohydrate derivative binding; GO:1901363 heterocyclic compou…			J	KOG3434	60S ribosomal protein L22
P70227	Inositol 1,4,5-trisphosphate receptor type 3 OS=Mus musculus OX=10090 GN=Itpr3 PE=1 SV=3	Itpr3	0.6476	0.009435854	Down	304.27	6.2	14	11	1.390382	1.199728	1.051515	0.850031	0.730895	0.777448	plasma membrane	K04960	ITPR3; inositol 1,4,5-triphosphate receptor type 3	mmu04371 Apelin signaling pathway; mmu04218 Cellular senescence; mmu04270 Vascular smooth muscle contraction; mmu04723 Retrograde endocannabinoid signaling; mmu04020 Calcium signaling pathway; mmu05017 Spinocerebellar ataxia; mmu05205 Proteoglycans in cancer; mmu04924 Renin secretion; mmu05163 Human cytomegalovirus infection; mmu04970 Salivary secretion; mmu04022 cGMP-PKG signaling pathway; mmu05…	GO:0003008 system process; GO:0006810 transport; GO:0006811 ion transport; GO:0006812 cation transport; GO:0006816 calcium ion transport; GO:0006873 cellular ion homeostasis; GO:0006874 cellular calcium ion homeostasis; GO:0006875 cellular metal ion homeostasis; GO:0007154 cell communication; GO:0007165 signal transduction; GO:0007186 G protein-coupled receptor signaling pathway; GO:0007204 posit…	GO:0005622 intracellular; GO:0005623 cell; GO:0005634 nucleus; GO:0005635 nuclear envelope; GO:0005640 nuclear outer membrane; GO:0005654 nucleoplasm; GO:0005730 nucleolus; GO:0005737 cytoplasm; GO:0005783 endoplasmic reticulum; GO:0005789 endoplasmic reticulum membrane; GO:0005886 plasma membrane; GO:0005887 integral component of plasma membrane; GO:0005903 brush border; GO:0012505 endomembrane …	GO:0000822 inositol hexakisphosphate binding; GO:0005215 transporter activity; GO:0005216 ion channel activity; GO:0005217 intracellular ligand-gated ion channel activity; GO:0005220 inositol 1,4,5-trisphosphate-sensitive calcium-release channel activity; GO:0005261 cation channel activity; GO:0005262 calcium channel activity; GO:0005488 binding; GO:0005509 calcium ion binding; GO:0005543 phospho…	PF08709; PF02815	Inositol 1,4,5-trisphosphate/ryanodine receptor; MIR domain	T	KOG3533	Inositol 1,4,5-trisphosphate receptor
P70269	Cathepsin E OS=Mus musculus OX=10090 GN=Ctse PE=1 SV=2	Ctse	2.8301	1.40689E-07	Up	42.937	7.6	3	3	0.521052	0.515686	0.529787	1.465484	1.460035	1.507956	extracellular	K01382	CTSE; cathepsin E [EC:3.4.23.34]	mmu04142 Lysosome	GO:0002376 immune system process; GO:0002478 antigen processing and presentation of exogenous peptide antigen; GO:0002495 antigen processing and presentation of peptide antigen via MHC class II; GO:0002504 antigen processing and presentation of peptide or polysaccharide antigen via MHC class II; GO:0006508 proteolysis; GO:0006807 nitrogen compound metabolic process; GO:0008152 metabolic process; …	GO:0005622 intracellular; GO:0005623 cell; GO:0005737 cytoplasm; GO:0005768 endosome; GO:0012505 endomembrane system; GO:0031410 cytoplasmic vesicle; GO:0031982 vesicle; GO:0043226 organelle; GO:0043227 membrane-bounded organelle; GO:0043229 intracellular organelle; GO:0097708 intracellular vesicle;	GO:0003824 catalytic activity; GO:0004175 endopeptidase activity; GO:0004190 aspartic-type endopeptidase activity; GO:0005488 binding; GO:0005515 protein binding; GO:0008233 peptidase activity; GO:0016787 hydrolase activity; GO:0042802 identical protein binding; GO:0042803 protein homodimerization activity; GO:0046983 protein dimerization activity; GO:0070001 aspartic-type peptidase activity; GO:…			O	KOG1339	Aspartyl protease
P70271	PDZ and LIM domain protein 4 OS=Mus musculus OX=10090 GN=Pdlim4 PE=1 SV=3	Pdlim4	0.6278	0.002129861	Down	35.556	19.4	6	6	1.166811	1.203178	1.315975	0.82868	0.795454	0.689901	nucleus	K23353			GO:0006996 organelle organization; GO:0007010 cytoskeleton organization; GO:0007154 cell communication; GO:0007267 cell-cell signaling; GO:0007268 chemical synaptic transmission; GO:0009987 cellular process; GO:0010638 positive regulation of organelle organization; GO:0016043 cellular component organization; GO:0023052 signaling; GO:0030029 actin filament-based process; GO:0030036 actin cytoskele…	GO:0001725 stress fiber; GO:0005622 intracellular; GO:0005623 cell; GO:0005634 nucleus; GO:0005737 cytoplasm; GO:0005768 endosome; GO:0005769 early endosome; GO:0005856 cytoskeleton; GO:0005884 actin filament; GO:0005886 plasma membrane; GO:0012505 endomembrane system; GO:0015629 actin cytoskeleton; GO:0016020 membrane; GO:0030027 lamellipodium; GO:0030425 dendrite; GO:0031252 cell leading edge; …	GO:0005488 binding; GO:0005515 protein binding; GO:0008092 cytoskeletal protein binding; GO:0019899 enzyme binding; GO:0019902 phosphatase binding; GO:0019903 protein phosphatase binding; GO:0042802 identical protein binding; GO:0042803 protein homodimerization activity; GO:0042805 actinin binding; GO:0046983 protein dimerization activity; GO:0051393 alpha-actinin binding;	PF00595; PF00412	PDZ domain (Also known as DHR or GLGF); LIM domain	TZ	KOG1703	Adaptor protein Enigma and related PDZ-LIM proteins
P70677	Caspase-3 OS=Mus musculus OX=10090 GN=Casp3 PE=1 SV=1	Casp3	1.9213	3.17039E-05	Up	31.474	33.9	8	8	0.679897	0.682849	0.691166	1.263718	1.285334	1.397036	cytoplasm	K02187	CASP3; caspase 3 [EC:3.4.22.56]	mmu05134 Legionellosis; mmu05145 Toxoplasmosis; mmu04215 Apoptosis - multiple species; mmu01524 Platinum drug resistance; mmu05160 Hepatitis C; mmu05205 Proteoglycans in cancer; mmu05162 Measles; mmu05163 Human cytomegalovirus infection; mmu05170 Human immunodeficiency virus 1 infection; mmu05012 Parkinson disease; mmu05416 Viral myocarditis; mmu05203 Viral carcinogenesis; mmu05164 Influenza A; m…	GO:0000079 regulation of cyclin-dependent protein serine/threonine kinase activity; GO:0000302 response to reactive oxygen species; GO:0000737 DNA catabolic process, endonucleolytic; GO:0000902 cell morphogenesis; GO:0000904 cell morphogenesis involved in differentiation; GO:0001101 response to acid chemical; GO:0001666 response to hypoxia; GO:0001776 leukocyte homeostasis; GO:0001782 B cell home…	GO:0005622 intracellular; GO:0005623 cell; GO:0005634 nucleus; GO:0005654 nucleoplasm; GO:0005737 cytoplasm; GO:0005829 cytosol; GO:0005886 plasma membrane; GO:0016020 membrane; GO:0031264 death-inducing signaling complex; GO:0031974 membrane-enclosed lumen; GO:0031981 nuclear lumen; GO:0032991 protein-containing complex; GO:0043226 organelle; GO:0043227 membrane-bounded organelle; GO:0043229 int…	GO:0002020 protease binding; GO:0003824 catalytic activity; GO:0004175 endopeptidase activity; GO:0004190 aspartic-type endopeptidase activity; GO:0004197 cysteine-type endopeptidase activity; GO:0004252 serine-type endopeptidase activity; GO:0004857 enzyme inhibitor activity; GO:0004860 protein kinase inhibitor activity; GO:0004861 cyclin-dependent protein serine/threonine kinase inhibitor activ…	PF00656	Caspase domain	T	KOG3573	Caspase, apoptotic cysteine protease
P70697	Uroporphyrinogen decarboxylase OS=Mus musculus OX=10090 GN=Urod PE=1 SV=2	Urod	5.1867	2.22086E-06	Up	40.691	23.7	8	8	0.31722	0.307305	0.345303	1.657343	1.627199	1.74563	nucleus	K01599	hemE; uroporphyrinogen decarboxylase [EC:4.1.1.37]	mmu01100 Metabolic pathways; mmu00860 Porphyrin and chlorophyll metabolism; mmu01240 Biosynthesis of cofactors	GO:0001889 liver development; GO:0006082 organic acid metabolic process; GO:0006725 cellular aromatic compound metabolic process; GO:0006778 porphyrin-containing compound metabolic process; GO:0006779 porphyrin-containing compound biosynthetic process; GO:0006783 heme biosynthetic process; GO:0006807 nitrogen compound metabolic process; GO:0007275 multicellular organism development; GO:0008152 me…	GO:0005622 intracellular; GO:0005623 cell; GO:0005634 nucleus; GO:0005654 nucleoplasm; GO:0005737 cytoplasm; GO:0005829 cytosol; GO:0031974 membrane-enclosed lumen; GO:0031981 nuclear lumen; GO:0043226 organelle; GO:0043227 membrane-bounded organelle; GO:0043229 intracellular organelle; GO:0043231 intracellular membrane-bounded organelle; GO:0043233 organelle lumen; GO:0070013 intracellular organ…	GO:0003824 catalytic activity; GO:0004853 uroporphyrinogen decarboxylase activity; GO:0005488 binding; GO:0005506 iron ion binding; GO:0008198 ferrous iron binding; GO:0016829 lyase activity; GO:0016830 carbon-carbon lyase activity; GO:0016831 carboxy-lyase activity; GO:0043167 ion binding; GO:0043169 cation binding; GO:0046872 metal ion binding; GO:0046914 transition metal ion binding;	PF01208	Uroporphyrinogen decarboxylase (URO-D)	H	KOG2872	Uroporphyrinogen decarboxylase
P82343	N-acylglucosamine 2-epimerase OS=Mus musculus OX=10090 GN=Renbp PE=1 SV=3	Renbp	0.6014	0.007377097	Down	49.771	9.3	3	3	1.263304	1.357904	1.125524	0.83711	0.786236	0.629922	cytoplasm	K01787	RENBP; N-acylglucosamine 2-epimerase [EC:5.1.3.8]	mmu00520 Amino sugar and nucleotide sugar metabolism; mmu01100 Metabolic pathways	GO:0003008 system process; GO:0003013 circulatory system process; GO:0006040 amino sugar metabolic process; GO:0006044 N-acetylglucosamine metabolic process; GO:0006047 UDP-N-acetylglucosamine metabolic process; GO:0006048 UDP-N-acetylglucosamine biosynthetic process; GO:0006050 mannosamine metabolic process; GO:0006051 N-acetylmannosamine metabolic process; GO:0006054 N-acetylneuraminate metabol…	GO:0005622 intracellular; GO:0005623 cell; GO:0005737 cytoplasm; GO:0005829 cytosol;	GO:0000166 nucleotide binding; GO:0003824 catalytic activity; GO:0004857 enzyme inhibitor activity; GO:0004866 endopeptidase inhibitor activity; GO:0005488 binding; GO:0005515 protein binding; GO:0005524 ATP binding; GO:0008144 drug binding; GO:0016853 isomerase activity; GO:0016854 racemase and epimerase activity; GO:0016857 racemase and epimerase activity, acting on carbohydrates and derivative…	PF07221	N-acylglucosamine 2-epimerase (GlcNAc 2-epimerase)
P83882	60S ribosomal protein L36a OS=Mus musculus OX=10090 GN=Rpl36a PE=3 SV=2	Rpl36a	3.8275	3.26744E-06	Up	12.441	17	3	3	0.388502	0.439163	0.415222	1.614098	1.573509	1.569505	extracellular	K02929	RP-L44e; large subunit ribosomal protein L44e	mmu03010 Ribosome; mmu05171 Coronavirus disease - COVID-19	GO:0000184 nuclear-transcribed mRNA catabolic process, nonsense-mediated decay; GO:0000956 nuclear-transcribed mRNA catabolic process; GO:0002181 cytoplasmic translation; GO:0006139 nucleobase-containing compound metabolic process; GO:0006401 RNA catabolic process; GO:0006402 mRNA catabolic process; GO:0006412 translation; GO:0006413 translational initiation; GO:0006518 peptide metabolic process;…	GO:0005622 intracellular; GO:0005623 cell; GO:0005737 cytoplasm; GO:0005783 endoplasmic reticulum; GO:0005829 cytosol; GO:0005840 ribosome; GO:0005844 polysome; GO:0005886 plasma membrane; GO:0012505 endomembrane system; GO:0015934 large ribosomal subunit; GO:0016020 membrane; GO:0022625 cytosolic large ribosomal subunit; GO:0022626 cytosolic ribosome; GO:0032991 protein-containing complex; GO:00…	GO:0003735 structural constituent of ribosome; GO:0005198 structural molecule activity;			J	KOG3464	60S ribosomal protein L44
P83917	Chromobox protein homolog 1 OS=Mus musculus OX=10090 GN=Cbx1 PE=1 SV=1	Cbx1	0.5315	0.000276002	Down	21.418	31.4	5	4	1.293424	1.289257	1.334982	0.729445	0.624325	0.728568	nucleus	K11585			GO:0006355 regulation of transcription, DNA-templated; GO:0009889 regulation of biosynthetic process; GO:0009890 negative regulation of biosynthetic process; GO:0009892 negative regulation of metabolic process; GO:0010468 regulation of gene expression; GO:0010556 regulation of macromolecule biosynthetic process; GO:0010558 negative regulation of macromolecule biosynthetic process; GO:0010605 nega…	GO:0000228 nuclear chromosome; GO:0000775 chromosome, centromeric region; GO:0000785 chromatin; GO:0000790 nuclear chromatin; GO:0000792 heterochromatin; GO:0001939 female pronucleus; GO:0001940 male pronucleus; GO:0005622 intracellular; GO:0005623 cell; GO:0005634 nucleus; GO:0005654 nucleoplasm; GO:0005694 chromosome; GO:0005720 nuclear heterochromatin; GO:0005721 pericentric heterochromatin; G…	GO:0003682 chromatin binding; GO:0005488 binding; GO:0005515 protein binding; GO:0019899 enzyme binding; GO:0042802 identical protein binding; GO:0042803 protein homodimerization activity; GO:0046983 protein dimerization activity; GO:1990226 histone methyltransferase binding;	PF00385; PF01393	Chromo (CHRromatin Organisation MOdifier) domain; Chromo shadow domain	B	KOG1911	Heterochromatin-associated protein HP1 and related CHROMO domain proteins
P84091	AP-2 complex subunit mu OS=Mus musculus OX=10090 GN=Ap2m1 PE=1 SV=1	Ap2m1	1.75	5.80104E-05	Up	49.654	22.3	10	10	0.722994	0.741892	0.716936	1.339063	1.270475	1.20864	cytoplasm	K11826	AP2M1; AP-2 complex subunit mu-1	mmu04961 Endocrine and other factor-regulated calcium reabsorption; mmu05016 Huntington disease; mmu04721 Synaptic vesicle cycle; mmu04144 Endocytosis	GO:0002090 regulation of receptor internalization; GO:0002092 positive regulation of receptor internalization; GO:0002376 immune system process; GO:0002478 antigen processing and presentation of exogenous peptide antigen; GO:0002495 antigen processing and presentation of peptide antigen via MHC class II; GO:0002504 antigen processing and presentation of peptide or polysaccharide antigen via MHC c…	GO:0000323 lytic vacuole; GO:0005622 intracellular; GO:0005623 cell; GO:0005737 cytoplasm; GO:0005764 lysosome; GO:0005765 lysosomal membrane; GO:0005768 endosome; GO:0005773 vacuole; GO:0005774 vacuolar membrane; GO:0005829 cytosol; GO:0005886 plasma membrane; GO:0005905 clathrin-coated pit; GO:0010008 endosome membrane; GO:0012505 endomembrane system; GO:0012506 vesicle membrane; GO:0016020 mem…	GO:0005048 signal sequence binding; GO:0005102 signaling receptor binding; GO:0005215 transporter activity; GO:0005488 binding; GO:0005515 protein binding; GO:0019904 protein domain specific binding; GO:0033218 amide binding; GO:0042277 peptide binding; GO:0044325 ion channel binding; GO:0050750 low-density lipoprotein particle receptor binding; GO:0070325 lipoprotein particle receptor binding; G…	PF01217	Clathrin adaptor complex small chain	U	KOG0938	Adaptor complexes medium subunit family
P84099	60S ribosomal protein L19 OS=Mus musculus OX=10090 GN=Rpl19 PE=1 SV=1	Rpl19	4.08	3.72505E-06	Up	23.466	21.9	4	4	0.377491	0.402956	0.400653	1.630966	1.683672	1.504262	cytoplasm	K02885	RP-L19e; large subunit ribosomal protein L19e	mmu03010 Ribosome; mmu05171 Coronavirus disease - COVID-19	GO:0000184 nuclear-transcribed mRNA catabolic process, nonsense-mediated decay; GO:0000956 nuclear-transcribed mRNA catabolic process; GO:0001889 liver development; GO:0002181 cytoplasmic translation; GO:0006139 nucleobase-containing compound metabolic process; GO:0006401 RNA catabolic process; GO:0006402 mRNA catabolic process; GO:0006412 translation; GO:0006413 translational initiation; GO:0006…	GO:0005622 intracellular; GO:0005623 cell; GO:0005737 cytoplasm; GO:0005829 cytosol; GO:0005840 ribosome; GO:0005844 polysome; GO:0015934 large ribosomal subunit; GO:0022625 cytosolic large ribosomal subunit; GO:0022626 cytosolic ribosome; GO:0032991 protein-containing complex; GO:0042788 polysomal ribosome; GO:0043226 organelle; GO:0043228 non-membrane-bounded organelle; GO:0043229 intracellular…	GO:0003676 nucleic acid binding; GO:0003723 RNA binding; GO:0003735 structural constituent of ribosome; GO:0005198 structural molecule activity; GO:0005488 binding; GO:0019843 rRNA binding; GO:0070180 large ribosomal subunit rRNA binding; GO:0097159 organic cyclic compound binding; GO:1901363 heterocyclic compound binding; GO:1990932 5.8S rRNA binding;			J	KOG1696	60s ribosomal protein L19
P97310	DNA replication licensing factor MCM2 OS=Mus musculus OX=10090 GN=Mcm2 PE=1 SV=3	Mcm2	2.9164	8.77209E-08	Up	102.08	30.5	24	23	0.508367	0.502041	0.521623	1.48817	1.48111	1.498689	nucleus	K02540	MCM2; DNA replication licensing factor MCM2 [EC:3.6.4.12]	mmu03030 DNA replication; mmu04110 Cell cycle	GO:0000082 G1/S transition of mitotic cell cycle; GO:0000278 mitotic cell cycle; GO:0006139 nucleobase-containing compound metabolic process; GO:0006259 DNA metabolic process; GO:0006260 DNA replication; GO:0006261 DNA-dependent DNA replication; GO:0006268 DNA unwinding involved in DNA replication; GO:0006270 DNA replication initiation; GO:0006323 DNA packaging; GO:0006325 chromatin organization;…	GO:0000228 nuclear chromosome; GO:0000785 chromatin; GO:0000808 origin recognition complex; GO:0005622 intracellular; GO:0005623 cell; GO:0005634 nucleus; GO:0005654 nucleoplasm; GO:0005664 nuclear origin of replication recognition complex; GO:0005694 chromosome; GO:0005737 cytoplasm; GO:0005856 cytoskeleton; GO:0015630 microtubule cytoskeleton; GO:0031974 membrane-enclosed lumen; GO:0031981 nucl…	GO:0003676 nucleic acid binding; GO:0003677 DNA binding; GO:0003688 DNA replication origin binding; GO:0003690 double-stranded DNA binding; GO:0005488 binding; GO:0005515 protein binding; GO:0019899 enzyme binding; GO:0042393 histone binding; GO:0043565 sequence-specific DNA binding; GO:0097159 organic cyclic compound binding; GO:1901363 heterocyclic compound binding; GO:1990837 sequence-specific…	PF00493	MCM2/3/5 family	L	KOG0477	DNA replication licensing factor, MCM2 component
P97311	DNA replication licensing factor MCM6 OS=Mus musculus OX=10090 GN=Mcm6 PE=1 SV=1	Mcm6	2.7704	2.52606E-07	Up	92.866	36.4	27	27	0.537225	0.521665	0.53246	1.455917	1.448783	1.50395	nucleus	K02542	MCM6; DNA replication licensing factor MCM6 [EC:3.6.4.12]	mmu03030 DNA replication; mmu04110 Cell cycle	GO:0000082 G1/S transition of mitotic cell cycle; GO:0000278 mitotic cell cycle; GO:0006139 nucleobase-containing compound metabolic process; GO:0006259 DNA metabolic process; GO:0006260 DNA replication; GO:0006261 DNA-dependent DNA replication; GO:0006268 DNA unwinding involved in DNA replication; GO:0006725 cellular aromatic compound metabolic process; GO:0006807 nitrogen compound metabolic pro…	GO:0005622 intracellular; GO:0005623 cell; GO:0005634 nucleus; GO:0005654 nucleoplasm; GO:0031974 membrane-enclosed lumen; GO:0031981 nuclear lumen; GO:0032991 protein-containing complex; GO:0042555 MCM complex; GO:0043226 organelle; GO:0043227 membrane-bounded organelle; GO:0043229 intracellular organelle; GO:0043231 intracellular membrane-bounded organelle; GO:0043233 organelle lumen; GO:007001…	GO:0000166 nucleotide binding; GO:0003676 nucleic acid binding; GO:0003677 DNA binding; GO:0003697 single-stranded DNA binding; GO:0005488 binding; GO:0005515 protein binding; GO:0005524 ATP binding; GO:0008144 drug binding; GO:0017076 purine nucleotide binding; GO:0030554 adenyl nucleotide binding; GO:0032553 ribonucleotide binding; GO:0032555 purine ribonucleotide binding; GO:0032559 adenyl rib…	PF00493	MCM2/3/5 family	L	KOG0480	DNA replication licensing factor, MCM6 component
P97351	40S ribosomal protein S3a OS=Mus musculus OX=10090 GN=Rps3a PE=1 SV=3	Rps3a	3.5937	2.56089E-07	Up	29.885	46.6	12	12	0.427431	0.447989	0.430728	1.542537	1.599616	1.5517	nucleus	K02984	RP-S3Ae; small subunit ribosomal protein S3Ae	mmu03010 Ribosome; mmu05171 Coronavirus disease - COVID-19	GO:0000184 nuclear-transcribed mRNA catabolic process, nonsense-mediated decay; GO:0000956 nuclear-transcribed mRNA catabolic process; GO:0002181 cytoplasmic translation; GO:0006139 nucleobase-containing compound metabolic process; GO:0006401 RNA catabolic process; GO:0006402 mRNA catabolic process; GO:0006412 translation; GO:0006413 translational initiation; GO:0006417 regulation of translation;…	GO:0005622 intracellular; GO:0005623 cell; GO:0005634 nucleus; GO:0005654 nucleoplasm; GO:0005730 nucleolus; GO:0005737 cytoplasm; GO:0005783 endoplasmic reticulum; GO:0005829 cytosol; GO:0005840 ribosome; GO:0012505 endomembrane system; GO:0015935 small ribosomal subunit; GO:0022626 cytosolic ribosome; GO:0022627 cytosolic small ribosomal subunit; GO:0031974 membrane-enclosed lumen; GO:0031981 n…	GO:0003676 nucleic acid binding; GO:0003723 RNA binding; GO:0003729 mRNA binding; GO:0003735 structural constituent of ribosome; GO:0005198 structural molecule activity; GO:0005488 binding; GO:0005515 protein binding; GO:0031369 translation initiation factor binding; GO:0044877 protein-containing complex binding; GO:0048027 mRNA 5'-UTR binding; GO:0097159 organic cyclic compound binding; GO:19013…			J	KOG1628	40S ribosomal protein S3A
P97377	Cyclin-dependent kinase 2 OS=Mus musculus OX=10090 GN=Cdk2 PE=1 SV=2	Cdk2	2.0033	0.005066931	Up	38.978	21.7	7	5	0.676024	0.57244		1.244665	1.371276	1.135595	cytoplasm	K02206	CDK2; cyclin-dependent kinase 2 [EC:2.7.11.22]	mmu05165 Human papillomavirus infection; mmu04110 Cell cycle; mmu04218 Cellular senescence; mmu05161 Hepatitis B; mmu05166 Human T-cell leukemia virus 1 infection; mmu05169 Epstein-Barr virus infection; mmu05226 Gastric cancer; mmu05160 Hepatitis C; mmu05162 Measles; mmu05215 Prostate cancer; mmu04115 p53 signaling pathway; mmu04914 Progesterone-mediated oocyte maturation; mmu04114 Oocyte meiosis…	GO:0000082 G1/S transition of mitotic cell cycle; GO:0000122 negative regulation of transcription by RNA polymerase II; GO:0000226 microtubule cytoskeleton organization; GO:0000278 mitotic cell cycle; GO:0001654 eye development; GO:0002088 lens development in camera-type eye; GO:0006275 regulation of DNA replication; GO:0006325 chromatin organization; GO:0006355 regulation of transcription, DNA-t…	GO:0000307 cyclin-dependent protein kinase holoenzyme complex; GO:0000781 chromosome, telomeric region; GO:0000793 condensed chromosome; GO:0000803 sex chromosome; GO:0000805 X chromosome; GO:0000806 Y chromosome; GO:0005622 intracellular; GO:0005623 cell; GO:0005634 nucleus; GO:0005654 nucleoplasm; GO:0005667 transcription regulator complex; GO:0005694 chromosome; GO:0005737 cytoplasm; GO:000576…	GO:0003824 catalytic activity; GO:0004672 protein kinase activity; GO:0004674 protein serine/threonine kinase activity; GO:0004693 cyclin-dependent protein serine/threonine kinase activity; GO:0005488 binding; GO:0005515 protein binding; GO:0016301 kinase activity; GO:0016740 transferase activity; GO:0016772 transferase activity, transferring phosphorus-containing groups; GO:0016773 phosphotransf…	PF00069	Protein kinase domain	D	KOG0594	Protein kinase PCTAIRE and related kinases
P97461	40S ribosomal protein S5 OS=Mus musculus OX=10090 GN=Rps5 PE=1 SV=3	Rps5	1.9799	2.83123E-06	Up	22.889	36.8	8	8	0.673808	0.667251	0.672401	1.300493	1.375847	1.3102	cytoplasm	K02989	RP-S5e; small subunit ribosomal protein S5e	mmu03010 Ribosome; mmu05171 Coronavirus disease - COVID-19	GO:0000028 ribosomal small subunit assembly; GO:0006412 translation; GO:0006450 regulation of translational fidelity; GO:0006518 peptide metabolic process; GO:0006807 nitrogen compound metabolic process; GO:0006996 organelle organization; GO:0008152 metabolic process; GO:0009058 biosynthetic process; GO:0009059 macromolecule biosynthetic process; GO:0009987 cellular process; GO:0010467 gene expre…	GO:0005622 intracellular; GO:0005623 cell; GO:0005737 cytoplasm; GO:0005829 cytosol; GO:0005840 ribosome; GO:0015935 small ribosomal subunit; GO:0022626 cytosolic ribosome; GO:0022627 cytosolic small ribosomal subunit; GO:0032991 protein-containing complex; GO:0043226 organelle; GO:0043228 non-membrane-bounded organelle; GO:0043229 intracellular organelle; GO:0043232 intracellular non-membrane-bo…	GO:0003676 nucleic acid binding; GO:0003723 RNA binding; GO:0003729 mRNA binding; GO:0003735 structural constituent of ribosome; GO:0005198 structural molecule activity; GO:0005488 binding; GO:0019843 rRNA binding; GO:0097159 organic cyclic compound binding; GO:1901363 heterocyclic compound binding;	PF00177	Ribosomal protein S7p/S5e	J	KOG3291	Ribosomal protein S7
P97742	Carnitine O-palmitoyltransferase 1, liver isoform OS=Mus musculus OX=10090 GN=Cpt1a PE=1 SV=4	Cpt1a	0.6642	0.001111798	Down	88.25	15.3	10	10	1.178942	1.177644	1.24866	0.850045	0.814175	0.730535	plasma membrane	K08765	CPT1A; carnitine O-palmitoyltransferase 1, liver isoform [EC:2.3.1.21]	mmu04920 Adipocytokine signaling pathway; mmu03320 PPAR signaling pathway; mmu04922 Glucagon signaling pathway; mmu04714 Thermogenesis; mmu04931 Insulin resistance; mmu04152 AMPK signaling pathway; mmu00071 Fatty acid degradation; mmu01212 Fatty acid metabolism	GO:0001101 response to acid chemical; GO:0001676 long-chain fatty acid metabolic process; GO:0002791 regulation of peptide secretion; GO:0005975 carbohydrate metabolic process; GO:0005996 monosaccharide metabolic process; GO:0006006 glucose metabolic process; GO:0006082 organic acid metabolic process; GO:0006575 cellular modified amino acid metabolic process; GO:0006577 amino-acid betaine metabol…	GO:0005622 intracellular; GO:0005623 cell; GO:0005737 cytoplasm; GO:0005739 mitochondrion; GO:0005740 mitochondrial envelope; GO:0005741 mitochondrial outer membrane; GO:0016020 membrane; GO:0016021 integral component of membrane; GO:0019867 outer membrane; GO:0031090 organelle membrane; GO:0031224 intrinsic component of membrane; GO:0031300 intrinsic component of organelle membrane; GO:0031301 i…	GO:0003824 catalytic activity; GO:0004095 carnitine O-palmitoyltransferase activity; GO:0005488 binding; GO:0005515 protein binding; GO:0008374 O-acyltransferase activity; GO:0016406 carnitine O-acyltransferase activity; GO:0016409 palmitoyltransferase activity; GO:0016416 O-palmitoyltransferase activity; GO:0016740 transferase activity; GO:0016746 transferase activity, transferring acyl groups; …			I	KOG3716	Carnitine O-acyltransferase CPTI
P97821	Dipeptidyl peptidase 1 OS=Mus musculus OX=10090 GN=Ctsc PE=1 SV=1	Ctsc	0.6317	0.007876927	Down	52.376	18	6	6	1.179274	1.247607	1.250262	0.660745	0.909922	0.75219	extracellular	K01275	CTSC; cathepsin C [EC:3.4.14.1]	mmu04210 Apoptosis; mmu04142 Lysosome	GO:0001775 cell activation; GO:0001906 cell killing; GO:0001909 leukocyte mediated cytotoxicity; GO:0001913 T cell mediated cytotoxicity; GO:0002250 adaptive immune response; GO:0002252 immune effector process; GO:0002263 cell activation involved in immune response; GO:0002274 myeloid leukocyte activation; GO:0002275 myeloid cell activation involved in immune response; GO:0002283 neutrophil activ…	GO:0000323 lytic vacuole; GO:0005576 extracellular region; GO:0005615 extracellular space; GO:0005622 intracellular; GO:0005623 cell; GO:0005634 nucleus; GO:0005654 nucleoplasm; GO:0005737 cytoplasm; GO:0005764 lysosome; GO:0005766 primary lysosome; GO:0005773 vacuole; GO:0005775 vacuolar lumen; GO:0005783 endoplasmic reticulum; GO:0005788 endoplasmic reticulum lumen; GO:0005793 endoplasmic retic…	GO:0003824 catalytic activity; GO:0004175 endopeptidase activity; GO:0004197 cysteine-type endopeptidase activity; GO:0004252 serine-type endopeptidase activity; GO:0005488 binding; GO:0005515 protein binding; GO:0008047 enzyme activator activity; GO:0008233 peptidase activity; GO:0008234 cysteine-type peptidase activity; GO:0008236 serine-type peptidase activity; GO:0016504 peptidase activator a…	PF08773; PF00112	Cathepsin C exclusion domain; Papain family cysteine protease	O	KOG1543	Cysteine proteinase Cathepsin L
P97930	Thymidylate kinase OS=Mus musculus OX=10090 GN=Dtymk PE=1 SV=2	Dtymk	1.9496	0.002648206	Up	23.914	15.6	3	3	0.691585	0.653755	0.688827	1.564222	1.118884	1.282728	mitochondria	K00943	tmk; dTMP kinase [EC:2.7.4.9]	mmu00240 Pyrimidine metabolism; mmu01100 Metabolic pathways	GO:0006139 nucleobase-containing compound metabolic process; GO:0006220 pyrimidine nucleotide metabolic process; GO:0006221 pyrimidine nucleotide biosynthetic process; GO:0006227 dUDP biosynthetic process; GO:0006233 dTDP biosynthetic process; GO:0006235 dTTP biosynthetic process; GO:0006725 cellular aromatic compound metabolic process; GO:0006753 nucleoside phosphate metabolic process; GO:000679…	GO:0005622 intracellular; GO:0005623 cell; GO:0005737 cytoplasm; GO:0005739 mitochondrion; GO:0005740 mitochondrial envelope; GO:0005758 mitochondrial intermembrane space; GO:0005759 mitochondrial matrix; GO:0005829 cytosol; GO:0031967 organelle envelope; GO:0031970 organelle envelope lumen; GO:0031974 membrane-enclosed lumen; GO:0031975 envelope; GO:0043226 organelle; GO:0043227 membrane-bounded…	GO:0003824 catalytic activity; GO:0004798 thymidylate kinase activity; GO:0009041 uridylate kinase activity; GO:0016301 kinase activity; GO:0016740 transferase activity; GO:0016772 transferase activity, transferring phosphorus-containing groups; GO:0016776 phosphotransferase activity, phosphate group as acceptor; GO:0019205 nucleobase-containing compound kinase activity; GO:0050145 nucleoside mon…	PF02223	Thymidylate kinase	F	KOG3327	Thymidylate kinase/adenylate kinase
P98203	Armadillo repeat protein deleted in velo-cardio-facial syndrome homolog OS=Mus musculus OX=10090 GN=Arvcf PE=1 SV=2	Arvcf	0.4772	0.018446407	Down	105.06	7	5	5	1.171845	1.228348	1.393112		0.721085	0.485611	nucleus				GO:0007155 cell adhesion; GO:0007275 multicellular organism development; GO:0016339 calcium-dependent cell-cell adhesion via plasma membrane cell adhesion molecules; GO:0022610 biological adhesion; GO:0032501 multicellular organismal process; GO:0032502 developmental process; GO:0048856 anatomical structure development; GO:0098609 cell-cell adhesion; GO:0098742 cell-cell adhesion via plasma-membr…	GO:0005622 intracellular; GO:0005623 cell; GO:0005634 nucleus; GO:0005737 cytoplasm; GO:0005886 plasma membrane; GO:0016020 membrane; GO:0043226 organelle; GO:0043227 membrane-bounded organelle; GO:0043229 intracellular organelle; GO:0043231 intracellular membrane-bounded organelle; GO:0071944 cell periphery;				TW	KOG1048	Neural adherens junction protein Plakophilin and related Armadillo repeat proteins
Q00519	Xanthine dehydrogenase/oxidase OS=Mus musculus OX=10090 GN=Xdh PE=1 SV=5	Xdh	0.5281	0.019689195	Down	146.56	5.9	8	7	1.313786	1.375915	1.236847	0.836562	0.760785	0.476104	cytoplasm	K00106	XDH; xanthine dehydrogenase/oxidase [EC:1.17.1.4 1.17.3.2]	mmu04146 Peroxisome; mmu00232 Caffeine metabolism; mmu01100 Metabolic pathways; mmu00983 Drug metabolism - other enzymes; mmu00230 Purine metabolism	GO:0000302 response to reactive oxygen species; GO:0001932 regulation of protein phosphorylation; GO:0001933 negative regulation of protein phosphorylation; GO:0001934 positive regulation of protein phosphorylation; GO:0001936 regulation of endothelial cell proliferation; GO:0001937 negative regulation of endothelial cell proliferation; GO:0002237 response to molecule of bacterial origin; GO:0006…	GO:0002197 xanthine dehydrogenase complex; GO:0005576 extracellular region; GO:0005615 extracellular space; GO:0005622 intracellular; GO:0005623 cell; GO:0005737 cytoplasm; GO:0005777 peroxisome; GO:0005783 endoplasmic reticulum; GO:0005829 cytosol; GO:0012505 endomembrane system; GO:0016528 sarcoplasm; GO:0016529 sarcoplasmic reticulum; GO:0032991 protein-containing complex; GO:0042579 microbody…	GO:0000166 nucleotide binding; GO:0003824 catalytic activity; GO:0004854 xanthine dehydrogenase activity; GO:0004855 xanthine oxidase activity; GO:0005488 binding; GO:0005515 protein binding; GO:0016491 oxidoreductase activity; GO:0016661 oxidoreductase activity, acting on other nitrogenous compounds as donors; GO:0016662 oxidoreductase activity, acting on other nitrogenous compounds as donors, c…	PF00111; PF01799; PF03450; PF01315	2Fe-2S iron-sulfur cluster binding domain; [2Fe-2S] binding domain; CO dehydrogenase flavoprotein C-terminal domain; Aldehyde oxidase and xanthine dehydrogenase, a/b hammerhead domain	F	KOG0430	Xanthine dehydrogenase
Q00651	Integrin alpha-4 OS=Mus musculus OX=10090 GN=Itga4 PE=1 SV=1	Itga4	1.6019	0.031495873	Up	115.69	4.2	3	3		0.832801	0.636584	1.299664	1.166026	1.064925	peroxisome	K06483	ITGA4; integrin alpha 4	mmu05140 Leishmaniasis; mmu05165 Human papillomavirus infection; mmu05414 Dilated cardiomyopathy; mmu04810 Regulation of actin cytoskeleton; mmu05412 Arrhythmogenic right ventricular cardiomyopathy; mmu04510 Focal adhesion; mmu05135 Yersinia infection; mmu04514 Cell adhesion molecules; mmu04672 Intestinal immune network for IgA production; mmu04640 Hematopoietic cell lineage; mmu04151 PI3K-Akt si…	GO:0000003 reproduction; GO:0000902 cell morphogenesis; GO:0000904 cell morphogenesis involved in differentiation; GO:0001667 ameboidal-type cell migration; GO:0001701 in utero embryonic development; GO:0001704 formation of primary germ layer; GO:0001706 endoderm formation; GO:0001775 cell activation; GO:0001890 placenta development; GO:0001892 embryonic placenta development; GO:0001936 regulatio…	GO:0005576 extracellular region; GO:0005615 extracellular space; GO:0005623 cell; GO:0005886 plasma membrane; GO:0005887 integral component of plasma membrane; GO:0005911 cell-cell junction; GO:0008305 integrin complex; GO:0009897 external side of plasma membrane; GO:0009986 cell surface; GO:0016020 membrane; GO:0016021 integral component of membrane; GO:0030054 cell junction; GO:0031224 intrinsi…	GO:0001968 fibronectin binding; GO:0003823 antigen binding; GO:0005488 binding; GO:0005515 protein binding; GO:0015026 coreceptor activity; GO:0038023 signaling receptor activity; GO:0050839 cell adhesion molecule binding; GO:0060089 molecular transducer activity; GO:1990405 protein antigen binding;			W	KOG3637	Vitronectin receptor, alpha subunit
Q00915	Retinol-binding protein 1 OS=Mus musculus OX=10090 GN=Rbp1 PE=1 SV=2	Rbp1	0.6604	0.007509462	Down	15.846	31.9	4	4	1.146315	1.192135	1.275141	0.910368	0.7809	0.69514	cytoplasm				GO:0001523 retinoid metabolic process; GO:0002138 retinoic acid biosynthetic process; GO:0002682 regulation of immune system process; GO:0002761 regulation of myeloid leukocyte differentiation; GO:0006066 alcohol metabolic process; GO:0006082 organic acid metabolic process; GO:0006629 lipid metabolic process; GO:0006720 isoprenoid metabolic process; GO:0006721 terpenoid metabolic process; GO:0006…	GO:0005622 intracellular; GO:0005623 cell; GO:0005634 nucleus; GO:0005654 nucleoplasm; GO:0005737 cytoplasm; GO:0005811 lipid droplet; GO:0005829 cytosol; GO:0031974 membrane-enclosed lumen; GO:0031981 nuclear lumen; GO:0043226 organelle; GO:0043227 membrane-bounded organelle; GO:0043228 non-membrane-bounded organelle; GO:0043229 intracellular organelle; GO:0043231 intracellular membrane-bounded …	GO:0005488 binding; GO:0005501 retinoid binding; GO:0008289 lipid binding; GO:0019840 isoprenoid binding; GO:0019841 retinol binding; GO:0019842 vitamin binding; GO:0036094 small molecule binding; GO:0043178 alcohol binding; GO:1904768 all-trans-retinol binding;	PF00061	Lipocalin / cytosolic fatty-acid binding protein family	I	KOG4015	Fatty acid-binding protein FABP
Q01149	Collagen alpha-2(I) chain OS=Mus musculus OX=10090 GN=Col1a2 PE=1 SV=2	Col1a2	11.0307	1.00363E-05	Up	129.56	9.2	10	9	0.183298	0.176057	0.139367	1.886066	1.825473	1.789738	extracellular	K06236	COL1A; collagen type I alpha	mmu05165 Human papillomavirus infection; mmu05146 Amoebiasis; mmu04510 Focal adhesion; mmu04933 AGE-RAGE signaling pathway in diabetic complications; mmu04151 PI3K-Akt signaling pathway; mmu05205 Proteoglycans in cancer; mmu04974 Protein digestion and absorption; mmu04512 ECM-receptor interaction; mmu04926 Relaxin signaling pathway; mmu04611 Platelet activation	GO:0001101 response to acid chemical; GO:0001501 skeletal system development; GO:0001568 blood vessel development; GO:0001775 cell activation; GO:0001944 vasculature development; GO:0002376 immune system process; GO:0002682 regulation of immune system process; GO:0003008 system process; GO:0003013 circulatory system process; GO:0006928 movement of cell or subcellular component; GO:0006950 respons…	GO:0005576 extracellular region; GO:0005581 collagen trimer; GO:0005583 fibrillar collagen trimer; GO:0005584 collagen type I trimer; GO:0005615 extracellular space; GO:0005622 intracellular; GO:0005623 cell; GO:0005737 cytoplasm; GO:0005783 endoplasmic reticulum; GO:0005788 endoplasmic reticulum lumen; GO:0012505 endomembrane system; GO:0031012 extracellular matrix; GO:0031974 membrane-enclosed …	GO:0002020 protease binding; GO:0005198 structural molecule activity; GO:0005201 extracellular matrix structural constituent; GO:0005488 binding; GO:0005515 protein binding; GO:0019838 growth factor binding; GO:0019899 enzyme binding; GO:0030674 protein-macromolecule adaptor activity; GO:0042802 identical protein binding; GO:0046332 SMAD binding; GO:0048407 platelet-derived growth factor binding;…			W	KOG3544	Collagens (type IV and type XIII), and related proteins
Q02013	Aquaporin-1 OS=Mus musculus OX=10090 GN=Aqp1 PE=1 SV=3	Aqp1	1.6917	4.7956E-05	Up	28.793	17.1	4	4	0.70352	0.772488	0.753061	1.264648	1.256676	1.249608	plasma membrane	K09864	AQP1; aquaporin-1	mmu04976 Bile secretion; mmu04924 Renin secretion; mmu04964 Proximal tubule bicarbonate reclamation	GO:0000302 response to reactive oxygen species; GO:0001101 response to acid chemical; GO:0001568 blood vessel development; GO:0001654 eye development; GO:0001655 urogenital system development; GO:0001656 metanephros development; GO:0001666 response to hypoxia; GO:0001822 kidney development; GO:0001944 vasculature development; GO:0002790 peptide secretion; GO:0003008 system process; GO:0003014 ren…	GO:0005576 extracellular region; GO:0005615 extracellular space; GO:0005622 intracellular; GO:0005623 cell; GO:0005634 nucleus; GO:0005635 nuclear envelope; GO:0005737 cytoplasm; GO:0005886 plasma membrane; GO:0005887 integral component of plasma membrane; GO:0005901 caveola; GO:0005903 brush border; GO:0009925 basal plasma membrane; GO:0012505 endomembrane system; GO:0012506 vesicle membrane; GO…	GO:0005102 signaling receptor binding; GO:0005215 transporter activity; GO:0005216 ion channel activity; GO:0005217 intracellular ligand-gated ion channel activity; GO:0005221 intracellular cyclic nucleotide activated cation channel activity; GO:0005223 intracellular cGMP-activated cation channel activity; GO:0005261 cation channel activity; GO:0005267 potassium channel activity; GO:0005326 neuro…			G	KOG0223	Aquaporin (major intrinsic protein family)
Q02357	Ankyrin-1 OS=Mus musculus OX=10090 GN=Ank1 PE=1 SV=2	Ank1	1.6526	1.05247E-06	Up	204.22	33.6	51	51	0.75053	0.763984	0.747379	1.2391	1.233767	1.26524	nucleus	K10380	ANK; ankyrin	mmu05205 Proteoglycans in cancer	GO:0002262 myeloid cell homeostasis; GO:0002376 immune system process; GO:0002520 immune system development; GO:0006725 cellular aromatic compound metabolic process; GO:0006778 porphyrin-containing compound metabolic process; GO:0006779 porphyrin-containing compound biosynthetic process; GO:0006807 nitrogen compound metabolic process; GO:0006810 transport; GO:0006811 ion transport; GO:0006812 cat…	GO:0005622 intracellular; GO:0005623 cell; GO:0005634 nucleus; GO:0005737 cytoplasm; GO:0005783 endoplasmic reticulum; GO:0005829 cytosol; GO:0005856 cytoskeleton; GO:0005886 plasma membrane; GO:0005938 cell cortex; GO:0012505 endomembrane system; GO:0014731 spectrin-associated cytoskeleton; GO:0016020 membrane; GO:0016323 basolateral plasma membrane; GO:0016528 sarcoplasm; GO:0016529 sarcoplasmi…	GO:0005198 structural molecule activity; GO:0005200 structural constituent of cytoskeleton; GO:0005488 binding; GO:0005515 protein binding; GO:0008092 cytoskeletal protein binding; GO:0008093 cytoskeletal anchor activity; GO:0019899 enzyme binding; GO:0030507 spectrin binding; GO:0030674 protein-macromolecule adaptor activity; GO:0051117 ATPase binding; GO:0060090 molecular adaptor activity;	PF00531	Death domain	M	KOG4177	Ankyrin
Q02788	Collagen alpha-2(VI) chain OS=Mus musculus OX=10090 GN=Col6a2 PE=1 SV=3	Col6a2	2.7574	7.1543E-06	Up	110.33	12.8	14	14	0.504138	0.551509	0.541192	1.464227	1.519061	1.419874	extracellular	K06238	COL6A; collagen type VI alpha	mmu05165 Human papillomavirus infection; mmu04974 Protein digestion and absorption; mmu04151 PI3K-Akt signaling pathway; mmu04512 ECM-receptor interaction; mmu04510 Focal adhesion	GO:0009987 cellular process; GO:0016043 cellular component organization; GO:0022607 cellular component assembly; GO:0030198 extracellular matrix organization; GO:0043062 extracellular structure organization; GO:0043933 protein-containing complex subunit organization; GO:0044085 cellular component biogenesis; GO:0051259 protein complex oligomerization; GO:0051291 protein heterooligomerization; GO:…	GO:0005576 extracellular region; GO:0005622 intracellular; GO:0005623 cell; GO:0005737 cytoplasm; GO:0005783 endoplasmic reticulum; GO:0005788 endoplasmic reticulum lumen; GO:0005886 plasma membrane; GO:0012505 endomembrane system; GO:0016020 membrane; GO:0031012 extracellular matrix; GO:0031974 membrane-enclosed lumen; GO:0032991 protein-containing complex; GO:0042383 sarcolemma; GO:0043226 orga…		PF00092	von Willebrand factor type A domain	W	KOG3544	Collagens (type IV and type XIII), and related proteins
Q04750	DNA topoisomerase 1 OS=Mus musculus OX=10090 GN=Top1 PE=1 SV=2	Top1	6.6422	0.000137307	Up	90.875	22.6	16	16	0.29093	0.198427	0.295756	1.695648	1.832292	1.686946	nucleus	K03163			GO:0006139 nucleobase-containing compound metabolic process; GO:0006259 DNA metabolic process; GO:0006260 DNA replication; GO:0006265 DNA topological change; GO:0006325 chromatin organization; GO:0006338 chromatin remodeling; GO:0006351 transcription, DNA-templated; GO:0006464 cellular protein modification process; GO:0006468 protein phosphorylation; GO:0006725 cellular aromatic compound metaboli…	GO:0000228 nuclear chromosome; GO:0000932 P-body; GO:0001650 fibrillar center; GO:0001651 dense fibrillar component; GO:0005622 intracellular; GO:0005623 cell; GO:0005634 nucleus; GO:0005654 nucleoplasm; GO:0005657 replication fork; GO:0005694 chromosome; GO:0005730 nucleolus; GO:0005737 cytoplasm; GO:0009330 DNA topoisomerase type II (double strand cut, ATP-hydrolyzing) complex; GO:0031298 repli…	GO:0000166 nucleotide binding; GO:0000976 transcription regulatory region sequence-specific DNA binding; GO:0000977 RNA polymerase II transcription regulatory region sequence-specific DNA binding; GO:0000978 RNA polymerase II cis-regulatory region sequence-specific DNA binding; GO:0000987 cis-regulatory region sequence-specific DNA binding; GO:0001046 core promoter sequence-specific DNA binding; …	PF01028	Eukaryotic DNA topoisomerase I, catalytic core	L	KOG0981	DNA topoisomerase I
Q04857	Collagen alpha-1(VI) chain OS=Mus musculus OX=10090 GN=Col6a1 PE=1 SV=1	Col6a1	2.6097	1.58053E-05	Up	108.49	20.9	16	16	0.522124	0.551412	0.588655	1.434204	1.494391	1.409213	extracellular	K06238	COL6A; collagen type VI alpha	mmu05165 Human papillomavirus infection; mmu04974 Protein digestion and absorption; mmu04151 PI3K-Akt signaling pathway; mmu04512 ECM-receptor interaction; mmu04510 Focal adhesion	GO:0001101 response to acid chemical; GO:0001704 formation of primary germ layer; GO:0001706 endoderm formation; GO:0007275 multicellular organism development; GO:0007369 gastrulation; GO:0007492 endoderm development; GO:0009653 anatomical structure morphogenesis; GO:0009719 response to endogenous stimulus; GO:0009790 embryo development; GO:0009888 tissue development; GO:0009987 cellular process;…	GO:0005576 extracellular region; GO:0005581 collagen trimer; GO:0005589 collagen type VI trimer; GO:0005622 intracellular; GO:0005623 cell; GO:0005737 cytoplasm; GO:0005783 endoplasmic reticulum; GO:0005788 endoplasmic reticulum lumen; GO:0005886 plasma membrane; GO:0012505 endomembrane system; GO:0016020 membrane; GO:0031012 extracellular matrix; GO:0031974 membrane-enclosed lumen; GO:0032991 pr…	GO:0005488 binding; GO:0005515 protein binding; GO:0019838 growth factor binding; GO:0048407 platelet-derived growth factor binding;	PF00092	von Willebrand factor type A domain	W	KOG3544	Collagens (type IV and type XIII), and related proteins
Q05920	Pyruvate carboxylase, mitochondrial OS=Mus musculus OX=10090 GN=Pc PE=1 SV=1	Pc	2.1211	0.047656024	Up	129.68	5.4	5	5	0.567895		0.627795	1.725145	1.074225	1.00494	mitochondria	K01958	PC; pyruvate carboxylase [EC:6.4.1.1]	mmu00620 Pyruvate metabolism; mmu01230 Biosynthesis of amino acids; mmu01200 Carbon metabolism; mmu01100 Metabolic pathways; mmu00020 Citrate cycle (TCA cycle)	GO:0005975 carbohydrate metabolic process; GO:0005996 monosaccharide metabolic process; GO:0006006 glucose metabolic process; GO:0006082 organic acid metabolic process; GO:0006090 pyruvate metabolic process; GO:0006094 gluconeogenesis; GO:0006107 oxaloacetate metabolic process; GO:0008152 metabolic process; GO:0009058 biosynthetic process; GO:0009889 regulation of biosynthetic process; GO:0009891…	GO:0005622 intracellular; GO:0005623 cell; GO:0005737 cytoplasm; GO:0005739 mitochondrion; GO:0005759 mitochondrial matrix; GO:0031974 membrane-enclosed lumen; GO:0043226 organelle; GO:0043227 membrane-bounded organelle; GO:0043229 intracellular organelle; GO:0043231 intracellular membrane-bounded organelle; GO:0043233 organelle lumen; GO:0070013 intracellular organelle lumen;	GO:0000166 nucleotide binding; GO:0003824 catalytic activity; GO:0004736 pyruvate carboxylase activity; GO:0005488 binding; GO:0005515 protein binding; GO:0005524 ATP binding; GO:0008144 drug binding; GO:0009374 biotin binding; GO:0016874 ligase activity; GO:0016885 ligase activity, forming carbon-carbon bonds; GO:0017076 purine nucleotide binding; GO:0019842 vitamin binding; GO:0030554 adenyl nu…	PF00289; PF02786; PF02785; PF00682; PF02436; PF00364	Carbamoyl-phosphate synthase L chain, N-terminal domain; Carbamoyl-phosphate synthase L chain, ATP binding domain; Biotin carboxylase C-terminal domain; HMGL-like; Conserved carboxylase domain; Biotin-requiring enzyme	C	KOG0369	Pyruvate carboxylase
Q09200	Beta-1,4 N-acetylgalactosaminyltransferase 1 OS=Mus musculus OX=10090 GN=B4galnt1 PE=1 SV=1	B4galnt1	0.5036	0.006932195	Down	59.211	8.3	4	4	1.176183	1.261942	1.305087	0.709282		0.547505	lysozyme	K00725	B4GALNT1; (N-Acetylneuraminyl)-galactosylglucosylceramide N-acetylgalactosaminyltransferase [EC:2.4.1.92]	mmu01100 Metabolic pathways; mmu00604 Glycosphingolipid biosynthesis - ganglio series	GO:0000003 reproduction; GO:0001573 ganglioside metabolic process; GO:0001574 ganglioside biosynthetic process; GO:0005975 carbohydrate metabolic process; GO:0006629 lipid metabolic process; GO:0006643 membrane lipid metabolic process; GO:0006664 glycolipid metabolic process; GO:0006665 sphingolipid metabolic process; GO:0006672 ceramide metabolic process; GO:0006687 glycosphingolipid metabolic p…	GO:0000139 Golgi membrane; GO:0005622 intracellular; GO:0005623 cell; GO:0005737 cytoplasm; GO:0005794 Golgi apparatus; GO:0005886 plasma membrane; GO:0012505 endomembrane system; GO:0016020 membrane; GO:0031090 organelle membrane; GO:0031984 organelle subcompartment; GO:0043226 organelle; GO:0043227 membrane-bounded organelle; GO:0043229 intracellular organelle; GO:0043231 intracellular membrane…	GO:0003824 catalytic activity; GO:0003947 (N-acetylneuraminyl)-galactosylglucosylceramide N-acetylgalactosaminyltransferase activity; GO:0008194 UDP-glycosyltransferase activity; GO:0008376 acetylgalactosaminyltransferase activity; GO:0016740 transferase activity; GO:0016757 transferase activity, transferring glycosyl groups; GO:0016758 transferase activity, transferring hexosyl groups;
Q3TBT3	Stimulator of interferon genes protein OS=Mus musculus OX=10090 GN=Sting1 PE=1 SV=2	Sting1	0.6584	0.000363755	Down	42.829	19	6	6	1.175339	1.147063	1.295437	0.797745	0.791569	0.792847	Golgi apparatus	K12654	TMEM173; transmembrane protein 173	mmu05171 Coronavirus disease - COVID-19; mmu04623 Cytosolic DNA-sensing pathway; mmu04622 RIG-I-like receptor signaling pathway; mmu04621 NOD-like receptor signaling pathway; mmu05168 Herpes simplex virus 1 infection; mmu05163 Human cytomegalovirus infection; mmu05170 Human immunodeficiency virus 1 infection	GO:0001775 cell activation; GO:0001816 cytokine production; GO:0001817 regulation of cytokine production; GO:0001819 positive regulation of cytokine production; GO:0002218 activation of innate immune response; GO:0002230 positive regulation of defense response to virus by host; GO:0002252 immune effector process; GO:0002253 activation of immune response; GO:0002263 cell activation involved in imm…	GO:0005622 intracellular; GO:0005623 cell; GO:0005737 cytoplasm; GO:0005739 mitochondrion; GO:0005740 mitochondrial envelope; GO:0005741 mitochondrial outer membrane; GO:0005777 peroxisome; GO:0005783 endoplasmic reticulum; GO:0005789 endoplasmic reticulum membrane; GO:0005794 Golgi apparatus; GO:0005886 plasma membrane; GO:0012505 endomembrane system; GO:0012506 vesicle membrane; GO:0016020 memb…	GO:0000166 nucleotide binding; GO:0005488 binding; GO:0005515 protein binding; GO:0008134 transcription factor binding; GO:0008144 drug binding; GO:0017076 purine nucleotide binding; GO:0019001 guanyl nucleotide binding; GO:0019899 enzyme binding; GO:0019900 kinase binding; GO:0019901 protein kinase binding; GO:0030551 cyclic nucleotide binding; GO:0030554 adenyl nucleotide binding; GO:0031625 ub…
Q3TCH7	Cullin-4A OS=Mus musculus OX=10090 GN=Cul4a PE=1 SV=1	Cul4a	3.0509	6.409E-05	Up	87.752	13.4	10	6	0.459357	0.486648	0.535141	1.464481	1.644044	1.410329	cytoplasm	K10609	CUL4; cullin 4	mmu03420 Nucleotide excision repair; mmu04120 Ubiquitin mediated proteolysis; mmu05170 Human immunodeficiency virus 1 infection	GO:0000082 G1/S transition of mitotic cell cycle; GO:0000278 mitotic cell cycle; GO:0000715 nucleotide-excision repair, DNA damage recognition; GO:0001701 in utero embryonic development; GO:0002376 immune system process; GO:0002520 immune system development; GO:0002682 regulation of immune system process; GO:0002683 negative regulation of immune system process; GO:0002761 regulation of myeloid le…	GO:0000151 ubiquitin ligase complex; GO:0005622 intracellular; GO:0005623 cell; GO:0005634 nucleus; GO:0005654 nucleoplasm; GO:0031461 cullin-RING ubiquitin ligase complex; GO:0031464 Cul4A-RING E3 ubiquitin ligase complex; GO:0031974 membrane-enclosed lumen; GO:0031981 nuclear lumen; GO:0032991 protein-containing complex; GO:0043226 organelle; GO:0043227 membrane-bounded organelle; GO:0043229 in…	GO:0005488 binding; GO:0005515 protein binding; GO:0019899 enzyme binding; GO:0031625 ubiquitin protein ligase binding; GO:0044389 ubiquitin-like protein ligase binding;	PF10557	Cullin protein neddylation domain	D	KOG2167	Cullins
Q3TEA8	Heterochromatin protein 1-binding protein 3 OS=Mus musculus OX=10090 GN=Hp1bp3 PE=1 SV=1	Hp1bp3	2.3839	2.357E-05	Up	60.866	26.7	13	13	0.61922	0.548327	0.605569	1.402263	1.437731	1.386889	nucleus				GO:0001666 response to hypoxia; GO:0006325 chromatin organization; GO:0006355 regulation of transcription, DNA-templated; GO:0006950 response to stress; GO:0006996 organelle organization; GO:0009628 response to abiotic stimulus; GO:0009889 regulation of biosynthetic process; GO:0009987 cellular process; GO:0010468 regulation of gene expression; GO:0010556 regulation of macromolecule biosynthetic …	GO:0005622 intracellular; GO:0005623 cell; GO:0005634 nucleus; GO:0005654 nucleoplasm; GO:0005694 chromosome; GO:0016604 nuclear body; GO:0016607 nuclear speck; GO:0031974 membrane-enclosed lumen; GO:0031981 nuclear lumen; GO:0043226 organelle; GO:0043227 membrane-bounded organelle; GO:0043228 non-membrane-bounded organelle; GO:0043229 intracellular organelle; GO:0043231 intracellular membrane-bo…	GO:0003676 nucleic acid binding; GO:0003677 DNA binding; GO:0003682 chromatin binding; GO:0005488 binding; GO:0031491 nucleosome binding; GO:0044877 protein-containing complex binding; GO:0097159 organic cyclic compound binding; GO:1901363 heterocyclic compound binding;	PF00538	linker histone H1 and H5 family	B	KOG4012	Histone H1
Q3TIV5	Zinc finger CCCH domain-containing protein 15 OS=Mus musculus OX=10090 GN=Zc3h15 PE=1 SV=2	Zc3h15	1.5272	9.9822E-05	Up	48.327	13.1	5	5	0.780401	0.786601	0.80713	1.251904	1.150472	1.223494	nucleus				GO:0006355 regulation of transcription, DNA-templated; GO:0006357 regulation of transcription by RNA polymerase II; GO:0007154 cell communication; GO:0007165 signal transduction; GO:0007166 cell surface receptor signaling pathway; GO:0009889 regulation of biosynthetic process; GO:0009987 cellular process; GO:0010033 response to organic substance; GO:0010468 regulation of gene expression; GO:00105…	GO:0005622 intracellular; GO:0005623 cell; GO:0005634 nucleus; GO:0005730 nucleolus; GO:0005737 cytoplasm; GO:0005829 cytosol; GO:0031974 membrane-enclosed lumen; GO:0031981 nuclear lumen; GO:0043226 organelle; GO:0043227 membrane-bounded organelle; GO:0043228 non-membrane-bounded organelle; GO:0043229 intracellular organelle; GO:0043231 intracellular membrane-bounded organelle; GO:0043232 intrac…	GO:0000981 DNA-binding transcription factor activity, RNA polymerase II-specific; GO:0003700 DNA-binding transcription factor activity; GO:0140110 transcription regulator activity;			S	KOG1763	Uncharacterized conserved protein, contains CCCH-type Zn-finger
Q3U0B3	Dehydrogenase/reductase SDR family member 11 OS=Mus musculus OX=10090 GN=Dhrs11 PE=1 SV=1	Dhrs11	1.6624	8.93169E-06	Up	28.274	63.8	12	12	0.761972	0.748416	0.743248	1.258796	1.210124	1.277444	extracellular	K22970	DHRS11; 17beta-estradiol 17-dehydrogenase / 3beta-hydroxysteroid 3-dehydrogenase [EC:1.1.1.62 1.1.1.270]	mmu00140 Steroid hormone biosynthesis	GO:0006629 lipid metabolic process; GO:0006694 steroid biosynthetic process; GO:0008152 metabolic process; GO:0008202 steroid metabolic process; GO:0008610 lipid biosynthetic process; GO:0009058 biosynthetic process; GO:0044238 primary metabolic process; GO:0055114 oxidation-reduction process; GO:0071704 organic substance metabolic process; GO:1901360 organic cyclic compound metabolic process; GO…		GO:0000253 3-keto sterol reductase activity; GO:0003824 catalytic activity; GO:0004303 estradiol 17-beta-dehydrogenase activity; GO:0016229 steroid dehydrogenase activity; GO:0016491 oxidoreductase activity; GO:0016614 oxidoreductase activity, acting on CH-OH group of donors; GO:0016616 oxidoreductase activity, acting on the CH-OH group of donors, NAD or NADP as acceptor; GO:0033764 steroid dehyd…	PF00106	short chain dehydrogenase	Q	KOG1205	Predicted dehydrogenase
Q3U2S8	Voltage-gated hydrogen channel 1 OS=Mus musculus OX=10090 GN=Hvcn1 PE=1 SV=2	Hvcn1	0.63	0.001330268	Down	31.242	10.4	2	2	1.225988	1.272217	1.182785	0.810614	0.816728	0.691667	plasma membrane	K22644			GO:0000003 reproduction; GO:0001775 cell activation; GO:0002252 immune effector process; GO:0002263 cell activation involved in immune response; GO:0002274 myeloid leukocyte activation; GO:0002275 myeloid cell activation involved in immune response; GO:0002283 neutrophil activation involved in immune response; GO:0002366 leukocyte activation involved in immune response; GO:0002376 immune system p…	GO:0005622 intracellular; GO:0005623 cell; GO:0005737 cytoplasm; GO:0005886 plasma membrane; GO:0005887 integral component of plasma membrane; GO:0012505 endomembrane system; GO:0012506 vesicle membrane; GO:0016020 membrane; GO:0016021 integral component of membrane; GO:0030141 secretory granule; GO:0030659 cytoplasmic vesicle membrane; GO:0030667 secretory granule membrane; GO:0031090 organelle …	GO:0005215 transporter activity; GO:0005216 ion channel activity; GO:0005244 voltage-gated ion channel activity; GO:0005261 cation channel activity; GO:0005488 binding; GO:0005515 protein binding; GO:0008324 cation transmembrane transporter activity; GO:0015075 ion transmembrane transporter activity; GO:0015077 monovalent inorganic cation transmembrane transporter activity; GO:0015078 proton tran…
Q3UDE2	Tubulin--tyrosine ligase-like protein 12 OS=Mus musculus OX=10090 GN=Ttll12 PE=1 SV=1	Ttll12	1.8689	3.58274E-05	Up	74.042	31.9	18	18	0.662407	0.729343	0.699651	1.268834	1.310869	1.328897	nucleus	K16609								O	KOG2155	Tubulin-tyrosine ligase-related protein
Q3ULW8	Protein mono-ADP-ribosyltransferase PARP3 OS=Mus musculus OX=10090 GN=Parp3 PE=2 SV=1	Parp3	0.6149	0.024488344	Down	59.948	10.1	5	5	1.273767	1.277475	1.164121	0.908423	0.806578	0.569637	nucleus	K10798	PARP2_3_4; poly [ADP-ribose] polymerase 2/3/4 [EC:2.4.2.30]	mmu04210 Apoptosis; mmu03410 Base excision repair	GO:0000723 telomere maintenance; GO:0006139 nucleobase-containing compound metabolic process; GO:0006259 DNA metabolic process; GO:0006260 DNA replication; GO:0006261 DNA-dependent DNA replication; GO:0006266 DNA ligation; GO:0006271 DNA strand elongation involved in DNA replication; GO:0006273 lagging strand elongation; GO:0006281 DNA repair; GO:0006302 double-strand break repair; GO:0006464 cel…	GO:0005622 intracellular; GO:0005623 cell; GO:0005634 nucleus; GO:0005694 chromosome; GO:0005737 cytoplasm; GO:0005814 centriole; GO:0005815 microtubule organizing center; GO:0005856 cytoskeleton; GO:0015630 microtubule cytoskeleton; GO:0035861 site of double-strand break; GO:0043226 organelle; GO:0043227 membrane-bounded organelle; GO:0043228 non-membrane-bounded organelle; GO:0043229 intracellu…	GO:0003824 catalytic activity; GO:0003909 DNA ligase activity; GO:0003910 DNA ligase (ATP) activity; GO:0003950 NAD+ ADP-ribosyltransferase activity; GO:0016740 transferase activity; GO:0016757 transferase activity, transferring glycosyl groups; GO:0016763 transferase activity, transferring pentosyl groups; GO:0016874 ligase activity; GO:0016886 ligase activity, forming phosphoric ester bonds; GO…	PF05406; PF02877	WGR domain; Poly(ADP-ribose) polymerase, regulatory domain	KLO	KOG1037	NAD+ ADP-ribosyltransferase Parp, required for poly-ADP ribosylation of nuclear proteins
Q5EG47	5'-AMP-activated protein kinase catalytic subunit alpha-1 OS=Mus musculus OX=10090 GN=Prkaa1 PE=1 SV=2	Prkaa1	2.123	0.0022545	Up	63.928	14.7	7	7	0.579286	0.746985	0.594976	1.535612	1.194017	1.349124	mitochondria	K07198	PRKAA; 5'-AMP-activated protein kinase, catalytic alpha subunit [EC:2.7.11.11]	mmu04920 Adipocytokine signaling pathway; mmu04922 Glucagon signaling pathway; mmu04371 Apelin signaling pathway; mmu04921 Oxytocin signaling pathway; mmu04710 Circadian rhythm; mmu04211 Longevity regulating pathway; mmu04530 Tight junction; mmu04910 Insulin signaling pathway; mmu04714 Thermogenesis; mmu05418 Fluid shear stress and atherosclerosis; mmu04140 Autophagy - animal; mmu04931 Insulin re…	GO:0000187 activation of MAPK activity; GO:0000302 response to reactive oxygen species; GO:0001101 response to acid chemical; GO:0001666 response to hypoxia; GO:0001678 cellular glucose homeostasis; GO:0001932 regulation of protein phosphorylation; GO:0001934 positive regulation of protein phosphorylation; GO:0005975 carbohydrate metabolic process; GO:0005996 monosaccharide metabolic process; GO:…	GO:0005622 intracellular; GO:0005623 cell; GO:0005634 nucleus; GO:0005654 nucleoplasm; GO:0005737 cytoplasm; GO:0005829 cytosol; GO:0005886 plasma membrane; GO:0016020 membrane; GO:0016324 apical plasma membrane; GO:0016604 nuclear body; GO:0016607 nuclear speck; GO:0030424 axon; GO:0030425 dendrite; GO:0031588 nucleotide-activated protein kinase complex; GO:0031974 membrane-enclosed lumen; GO:00…	GO:0000166 nucleotide binding; GO:0003682 chromatin binding; GO:0003824 catalytic activity; GO:0004672 protein kinase activity; GO:0004674 protein serine/threonine kinase activity; GO:0004679 AMP-activated protein kinase activity; GO:0004690 cyclic nucleotide-dependent protein kinase activity; GO:0004691 cAMP-dependent protein kinase activity; GO:0005488 binding; GO:0005515 protein binding; GO:00…	PF00069	Protein kinase domain	T	KOG0583	Serine/threonine protein kinase
Q5SSI6	U3 small nucleolar RNA-associated protein 18 homolog OS=Mus musculus OX=10090 GN=Utp18 PE=1 SV=1	Utp18	1.8051	0.00015901	Up	61.217	4.7	2	2	0.710357		0.715627	1.278686	1.295331		nucleus	K14553	UTP18; U3 small nucleolar RNA-associated protein 18	mmu03008 Ribosome biogenesis in eukaryotes	GO:0000462 maturation of SSU-rRNA from tricistronic rRNA transcript (SSU-rRNA, 5.8S rRNA, LSU-rRNA); GO:0006139 nucleobase-containing compound metabolic process; GO:0006364 rRNA processing; GO:0006396 RNA processing; GO:0006725 cellular aromatic compound metabolic process; GO:0006807 nitrogen compound metabolic process; GO:0008152 metabolic process; GO:0009987 cellular process; GO:0010467 gene ex…	GO:0005622 intracellular; GO:0005623 cell; GO:0005634 nucleus; GO:0005635 nuclear envelope; GO:0005654 nucleoplasm; GO:0005730 nucleolus; GO:0012505 endomembrane system; GO:0016020 membrane; GO:0030684 preribosome; GO:0030686 90S preribosome; GO:0031090 organelle membrane; GO:0031965 nuclear membrane; GO:0031967 organelle envelope; GO:0031974 membrane-enclosed lumen; GO:0031975 envelope; GO:00319…				S	KOG2055	WD40 repeat protein
Q5SW19	Clustered mitochondria protein homolog OS=Mus musculus OX=10090 GN=Cluh PE=1 SV=2	Cluh	1.8282	0.023833053	Up	148.07	5.2	6	6	0.905569	0.502504	0.713406	1.275604	1.195993	1.406924	nucleus	K03255			GO:0006996 organelle organization; GO:0007005 mitochondrion organization; GO:0009987 cellular process; GO:0016043 cellular component organization; GO:0048311 mitochondrion distribution; GO:0048312 intracellular distribution of mitochondria; GO:0051179 localization; GO:0051640 organelle localization; GO:0051641 cellular localization; GO:0051646 mitochondrion localization; GO:0071840 cellular compo…	GO:0005622 intracellular; GO:0005623 cell; GO:0005737 cytoplasm;	GO:0003676 nucleic acid binding; GO:0003723 RNA binding; GO:0003729 mRNA binding; GO:0005488 binding; GO:0097159 organic cyclic compound binding; GO:1901363 heterocyclic compound binding;	PF13236	Clustered mitochondria	S	KOG1839	Uncharacterized protein CLU1/cluA/TIF31 involved in mitochondrial morphology/distribution, also found associated with eIF-3
Q60692	Proteasome subunit beta type-6 OS=Mus musculus OX=10090 GN=Psmb6 PE=1 SV=3	Psmb6	1.6455	0.002302279	Up	25.378	13.9	3	3	0.722438	0.743139	0.802395	1.3883	1.232861	1.110867	cytoplasm,nucleus	K02738	PSMB6; 20S proteasome subunit beta 1 [EC:3.4.25.1]	mmu05020 Prion disease; mmu03050 Proteasome; mmu05016 Huntington disease; mmu05014 Amyotrophic lateral sclerosis; mmu05010 Alzheimer disease; mmu05022 Pathways of neurodegeneration - multiple diseases; mmu05017 Spinocerebellar ataxia; mmu05012 Parkinson disease	GO:0006464 cellular protein modification process; GO:0006508 proteolysis; GO:0006807 nitrogen compound metabolic process; GO:0008152 metabolic process; GO:0009987 cellular process; GO:0016579 protein deubiquitination; GO:0019538 protein metabolic process; GO:0036211 protein modification process; GO:0043170 macromolecule metabolic process; GO:0043412 macromolecule modification; GO:0043687 post-tra…	GO:0000502 proteasome complex; GO:0005622 intracellular; GO:0005623 cell; GO:0005634 nucleus; GO:0005654 nucleoplasm; GO:0005737 cytoplasm; GO:0005829 cytosol; GO:0005839 proteasome core complex; GO:0019774 proteasome core complex, beta-subunit complex; GO:0031974 membrane-enclosed lumen; GO:0031981 nuclear lumen; GO:0032991 protein-containing complex; GO:0043226 organelle; GO:0043227 membrane-bo…	GO:0003824 catalytic activity; GO:0004175 endopeptidase activity; GO:0008233 peptidase activity; GO:0016787 hydrolase activity; GO:0070011 peptidase activity, acting on L-amino acid peptides; GO:0140096 catalytic activity, acting on a protein;	PF00227	Proteasome subunit	O	KOG0174	20S proteasome, regulatory subunit beta type PSMB6/PSMB9/PRE3
Q60847	Collagen alpha-1(XII) chain OS=Mus musculus OX=10090 GN=Col12a1 PE=2 SV=3	Col12a1	2.414	8.40728E-05	Up	340.21	8	21	21	0.643023	0.542561	0.571879	1.45751	1.426856	1.35817	extracellular	K08132	COL12A; collagen type XII alpha	mmu04974 Protein digestion and absorption	GO:0001501 skeletal system development; GO:0001704 formation of primary germ layer; GO:0001706 endoderm formation; GO:0007275 multicellular organism development; GO:0007369 gastrulation; GO:0007492 endoderm development; GO:0009653 anatomical structure morphogenesis; GO:0009790 embryo development; GO:0009888 tissue development; GO:0009987 cellular process; GO:0016043 cellular component organizatio…	GO:0005576 extracellular region; GO:0005581 collagen trimer; GO:0005593 FACIT collagen trimer; GO:0005595 collagen type XII trimer; GO:0005622 intracellular; GO:0005623 cell; GO:0005737 cytoplasm; GO:0005783 endoplasmic reticulum; GO:0005788 endoplasmic reticulum lumen; GO:0012505 endomembrane system; GO:0030934 anchoring collagen complex; GO:0031012 extracellular matrix; GO:0031974 membrane-encl…		PF00041; PF00092	Fibronectin type III domain; von Willebrand factor type A domain	W	KOG3544	Collagens (type IV and type XIII), and related proteins
Q60865	Caprin-1 OS=Mus musculus OX=10090 GN=Caprin1 PE=1 SV=2	Caprin1	1.5343	6.88894E-05	Up	78.168	16	8	8	0.79218	0.818458	0.756851	1.206596	1.190791	1.235124	nucleus	K18743			GO:0006417 regulation of translation; GO:0007275 multicellular organism development; GO:0007399 nervous system development; GO:0009889 regulation of biosynthetic process; GO:0009890 negative regulation of biosynthetic process; GO:0009892 negative regulation of metabolic process; GO:0009987 cellular process; GO:0010468 regulation of gene expression; GO:0010556 regulation of macromolecule biosynthe…	GO:0000932 P-body; GO:0005622 intracellular; GO:0005623 cell; GO:0005737 cytoplasm; GO:0005829 cytosol; GO:0010494 cytoplasmic stress granule; GO:0030425 dendrite; GO:0032991 protein-containing complex; GO:0035770 ribonucleoprotein granule; GO:0036464 cytoplasmic ribonucleoprotein granule; GO:0036477 somatodendritic compartment; GO:0042995 cell projection; GO:0043005 neuron projection; GO:0043226…	GO:0003676 nucleic acid binding; GO:0003723 RNA binding; GO:0005488 binding; GO:0097159 organic cyclic compound binding; GO:1901363 heterocyclic compound binding;
Q61024	Asparagine synthetase [glutamine-hydrolyzing] OS=Mus musculus OX=10090 GN=Asns PE=1 SV=3	Asns	5.1973	6.24772E-05	Up	64.282	21.7	11	11	0.290861	0.328149	0.349155	1.537233	1.945036	1.549567	cytoplasm	K01953	asnB; asparagine synthase (glutamine-hydrolysing) [EC:6.3.5.4]	mmu01230 Biosynthesis of amino acids; mmu00250 Alanine, aspartate and glutamate metabolism; mmu01100 Metabolic pathways	GO:0001101 response to acid chemical; GO:0001889 liver development; GO:0006082 organic acid metabolic process; GO:0006520 cellular amino acid metabolic process; GO:0006528 asparagine metabolic process; GO:0006529 asparagine biosynthetic process; GO:0006807 nitrogen compound metabolic process; GO:0006950 response to stress; GO:0006984 ER-nucleus signaling pathway; GO:0006986 response to unfolded p…	GO:0005622 intracellular; GO:0005623 cell; GO:0005737 cytoplasm; GO:0005829 cytosol;	GO:0003824 catalytic activity; GO:0004066 asparagine synthase (glutamine-hydrolyzing) activity; GO:0005488 binding; GO:0005515 protein binding; GO:0016874 ligase activity; GO:0016879 ligase activity, forming carbon-nitrogen bonds; GO:0016884 carbon-nitrogen ligase activity, with glutamine as amido-N-donor; GO:0042802 identical protein binding; GO:0042803 protein homodimerization activity; GO:0046…	PF13537; PF00733	Glutamine amidotransferase domain; Asparagine synthase	E	KOG0571	Asparagine synthase (glutamine-hydrolyzing)
Q61033	Lamina-associated polypeptide 2, isoforms alpha/zeta OS=Mus musculus OX=10090 GN=Tmpo PE=1 SV=4	Tmpo	1.5881	0.000497741	Up	75.167	25.4	13	7	0.774657	0.734906	0.808767	1.2622	1.276699	1.142771	nucleus				GO:0006355 regulation of transcription, DNA-templated; GO:0009889 regulation of biosynthetic process; GO:0010468 regulation of gene expression; GO:0010556 regulation of macromolecule biosynthetic process; GO:0019219 regulation of nucleobase-containing compound metabolic process; GO:0019222 regulation of metabolic process; GO:0031323 regulation of cellular metabolic process; GO:0031326 regulation …	GO:0000785 chromatin; GO:0005622 intracellular; GO:0005623 cell; GO:0005634 nucleus; GO:0005635 nuclear envelope; GO:0005637 nuclear inner membrane; GO:0005694 chromosome; GO:0012505 endomembrane system; GO:0016020 membrane; GO:0019866 organelle inner membrane; GO:0031090 organelle membrane; GO:0031965 nuclear membrane; GO:0031967 organelle envelope; GO:0031975 envelope; GO:0043226 organelle; GO:…	GO:0005488 binding; GO:0005515 protein binding; GO:0005521 lamin binding; GO:0042802 identical protein binding;	PF03020	LEM domain
Q61171	Peroxiredoxin-2 OS=Mus musculus OX=10090 GN=Prdx2 PE=1 SV=3	Prdx2	1.5306	1.29614E-06	Up	21.778	61.1	11	11	0.789538	0.791114	0.790368	1.207946	1.191357	1.229677	cytoplasm	K03386			GO:0000187 activation of MAPK activity; GO:0000302 response to reactive oxygen species; GO:0000303 response to superoxide; GO:0000305 response to oxygen radical; GO:0001775 cell activation; GO:0001932 regulation of protein phosphorylation; GO:0001934 positive regulation of protein phosphorylation; GO:0002237 response to molecule of bacterial origin; GO:0002252 immune effector process; GO:0002376 …	GO:0005622 intracellular; GO:0005623 cell; GO:0005737 cytoplasm; GO:0005829 cytosol; GO:0043209 myelin sheath;	GO:0003824 catalytic activity; GO:0004601 peroxidase activity; GO:0005488 binding; GO:0008379 thioredoxin peroxidase activity; GO:0008430 selenium binding; GO:0016209 antioxidant activity; GO:0016491 oxidoreductase activity; GO:0016684 oxidoreductase activity, acting on peroxide as acceptor; GO:0051920 peroxiredoxin activity;	PF00578; PF10417	AhpC/TSA family; C-terminal domain of 1-Cys peroxiredoxin	O	KOG0852	Alkyl hydroperoxide reductase, thiol specific antioxidant and related enzymes
Q61470	Leukocyte antigen CD37 OS=Mus musculus OX=10090 GN=Cd37 PE=1 SV=1	Cd37	0.6618	0.03046868	Down	31.852	8.5	4	4	1.207495	1.273735	0.988175	0.800104		0.730492	plasma membrane	K06475	CD37; CD37 antigen	mmu04640 Hematopoietic cell lineage	GO:0001562 response to protozoan; GO:0002637 regulation of immunoglobulin production; GO:0002639 positive regulation of immunoglobulin production; GO:0002682 regulation of immune system process; GO:0002683 negative regulation of immune system process; GO:0002684 positive regulation of immune system process; GO:0002694 regulation of leukocyte activation; GO:0002695 negative regulation of leukocyte…	GO:0001772 immunological synapse; GO:0005623 cell; GO:0005886 plasma membrane; GO:0005887 integral component of plasma membrane; GO:0016020 membrane; GO:0016021 integral component of membrane; GO:0031224 intrinsic component of membrane; GO:0031226 intrinsic component of plasma membrane; GO:0071944 cell periphery;				S	KOG3882	Tetraspanin family integral membrane protein
Q61584	Fragile X mental retardation syndrome-related protein 1 OS=Mus musculus OX=10090 GN=Fxr1 PE=1 SV=2	Fxr1	1.5013	0.000142136	Up	76.221	16.1	9	8	0.800641	0.786832	0.811316	1.159792	1.175788	1.265632	nucleus	K15516	FMR; fragile X mental retardation protein	mmu03013 RNA transport	GO:0006417 regulation of translation; GO:0006915 apoptotic process; GO:0007275 multicellular organism development; GO:0007517 muscle organ development; GO:0008219 cell death; GO:0009889 regulation of biosynthetic process; GO:0009890 negative regulation of biosynthetic process; GO:0009892 negative regulation of metabolic process; GO:0009987 cellular process; GO:0010468 regulation of gene expressio…	GO:0005622 intracellular; GO:0005623 cell; GO:0005634 nucleus; GO:0005730 nucleolus; GO:0005737 cytoplasm; GO:0005829 cytosol; GO:0005844 polysome; GO:0030016 myofibril; GO:0030424 axon; GO:0030425 dendrite; GO:0031974 membrane-enclosed lumen; GO:0031981 nuclear lumen; GO:0032991 protein-containing complex; GO:0035770 ribonucleoprotein granule; GO:0036477 somatodendritic compartment; GO:0042995 c…	GO:0002151 G-quadruplex RNA binding; GO:0003676 nucleic acid binding; GO:0003723 RNA binding; GO:0003725 double-stranded RNA binding; GO:0003727 single-stranded RNA binding; GO:0003729 mRNA binding; GO:0003730 mRNA 3'-UTR binding; GO:0005488 binding; GO:0005515 protein binding; GO:0033592 RNA strand annealing activity; GO:0042802 identical protein binding; GO:0042803 protein homodimerization acti…	PF05641; PF00013	Agenet domain; KH domain
Q61595	Kinectin OS=Mus musculus OX=10090 GN=Ktn1 PE=1 SV=1	Ktn1	1.7805	0.007255714	Up	152.59	7.5	8	8	0.736275	0.759802	0.790173	1.206054	1.507696		endoplasmic reticulum	K17975			GO:0006464 cellular protein modification process; GO:0006807 nitrogen compound metabolic process; GO:0006928 movement of cell or subcellular component; GO:0007017 microtubule-based process; GO:0007018 microtubule-based movement; GO:0008152 metabolic process; GO:0009987 cellular process; GO:0019538 protein metabolic process; GO:0036211 protein modification process; GO:0043170 macromolecule metabol…	GO:0005622 intracellular; GO:0005623 cell; GO:0005737 cytoplasm; GO:0005783 endoplasmic reticulum; GO:0005788 endoplasmic reticulum lumen; GO:0005789 endoplasmic reticulum membrane; GO:0005886 plasma membrane; GO:0005887 integral component of plasma membrane; GO:0012505 endomembrane system; GO:0016020 membrane; GO:0016021 integral component of membrane; GO:0031224 intrinsic component of membrane;…	GO:0005488 binding; GO:0005515 protein binding; GO:0008092 cytoskeletal protein binding; GO:0019894 kinesin binding;
Q61646	Haptoglobin OS=Mus musculus OX=10090 GN=Hp PE=1 SV=1	Hp	0.4976	6.70633E-07	Down	38.752	20.7	7	7	1.364828	1.306243	1.335246	0.665489	0.665742	0.662452	extracellular	K16142			GO:0000003 reproduction; GO:0000302 response to reactive oxygen species; GO:0001101 response to acid chemical; GO:0001666 response to hypoxia; GO:0001775 cell activation; GO:0001889 liver development; GO:0002237 response to molecule of bacterial origin; GO:0002252 immune effector process; GO:0002263 cell activation involved in immune response; GO:0002274 myeloid leukocyte activation; GO:0002275 m…	GO:0005576 extracellular region; GO:0005615 extracellular space; GO:0005622 intracellular; GO:0005623 cell; GO:0005737 cytoplasm; GO:0005783 endoplasmic reticulum; GO:0005794 Golgi apparatus; GO:0012505 endomembrane system; GO:0030139 endocytic vesicle; GO:0030141 secretory granule; GO:0031410 cytoplasmic vesicle; GO:0031838 haptoglobin-hemoglobin complex; GO:0031974 membrane-enclosed lumen; GO:0…	GO:0005488 binding; GO:0005515 protein binding; GO:0030492 hemoglobin binding; GO:0042802 identical protein binding; GO:0042803 protein homodimerization activity; GO:0046983 protein dimerization activity;	PF00089	Trypsin	E	KOG3627	Trypsin
Q61739	Integrin alpha-6 OS=Mus musculus OX=10090 GN=Itga6 PE=1 SV=3	Itga6	0.6236	0.003127888	Down	122.16	11.6	9	9	1.17756	1.261751	1.256072	0.856458	0.778332	0.669828	peroxisome	K06485	ITGA6; integrin alpha 6	mmu05165 Human papillomavirus infection; mmu05414 Dilated cardiomyopathy; mmu04810 Regulation of actin cytoskeleton; mmu05412 Arrhythmogenic right ventricular cardiomyopathy; mmu04510 Focal adhesion; mmu04514 Cell adhesion molecules; mmu05145 Toxoplasmosis; mmu04640 Hematopoietic cell lineage; mmu04151 PI3K-Akt signaling pathway; mmu04512 ECM-receptor interaction; mmu05222 Small cell lung cancer;…	GO:0001655 urogenital system development; GO:0002376 immune system process; GO:0006355 regulation of transcription, DNA-templated; GO:0006357 regulation of transcription by RNA polymerase II; GO:0006928 movement of cell or subcellular component; GO:0007044 cell-substrate junction assembly; GO:0007154 cell communication; GO:0007155 cell adhesion; GO:0007160 cell-matrix adhesion; GO:0007275 multice…	GO:0005576 extracellular region; GO:0005604 basement membrane; GO:0005623 cell; GO:0005886 plasma membrane; GO:0005887 integral component of plasma membrane; GO:0005911 cell-cell junction; GO:0005912 adherens junction; GO:0008305 integrin complex; GO:0009897 external side of plasma membrane; GO:0009925 basal plasma membrane; GO:0009986 cell surface; GO:0016020 membrane; GO:0016021 integral compon…	GO:0005102 signaling receptor binding; GO:0005178 integrin binding; GO:0005488 binding; GO:0005515 protein binding; GO:0005520 insulin-like growth factor binding; GO:0019838 growth factor binding; GO:0031994 insulin-like growth factor I binding; GO:0038132 neuregulin binding; GO:0043236 laminin binding; GO:0044877 protein-containing complex binding; GO:0050839 cell adhesion molecule binding; GO:0…			W	KOG3637	Vitronectin receptor, alpha subunit
Q61749	Translation initiation factor eIF-2B subunit delta OS=Mus musculus OX=10090 GN=Eif2b4 PE=1 SV=2	Eif2b4	1.8725	0.020747811	Up	57.624	4.8	2	2	0.536098		0.776659	1.157583	1.281872	1.247788	nucleus	K03680	EIF2B4; translation initiation factor eIF-2B subunit delta	mmu05168 Herpes simplex virus 1 infection; mmu03013 RNA transport	GO:0000003 reproduction; GO:0001541 ovarian follicle development; GO:0002253 activation of immune response; GO:0002376 immune system process; GO:0002429 immune response-activating cell surface receptor signaling pathway; GO:0002682 regulation of immune system process; GO:0002684 positive regulation of immune system process; GO:0002757 immune response-activating signal transduction; GO:0002764 imm…	GO:0005622 intracellular; GO:0005623 cell; GO:0005737 cytoplasm; GO:0005829 cytosol; GO:0005851 eukaryotic translation initiation factor 2B complex; GO:0032991 protein-containing complex;	GO:0003676 nucleic acid binding; GO:0003723 RNA binding; GO:0003743 translation initiation factor activity; GO:0005085 guanyl-nucleotide exchange factor activity; GO:0005488 binding; GO:0005515 protein binding; GO:0008135 translation factor activity, RNA binding; GO:0019899 enzyme binding; GO:0031369 translation initiation factor binding; GO:0051020 GTPase binding; GO:0097159 organic cyclic compo…			J	KOG1467	Translation initiation factor 2B, delta subunit (eIF-2Bdelta/GCD2)
Q61879	Myosin-10 OS=Mus musculus OX=10090 GN=Myh10 PE=1 SV=2	Myh10	1.8287	0.000314568	Up	228.99	24.2	43	23	0.683663	0.689292	0.748196	1.242396	1.406622	1.229831	cytoplasm	K10352	MYH9s; myosin heavy chain 9/10/11/14	mmu04270 Vascular smooth muscle contraction; mmu04810 Regulation of actin cytoskeleton; mmu04530 Tight junction	GO:0000278 mitotic cell cycle; GO:0000281 mitotic cytokinesis; GO:0000902 cell morphogenesis; GO:0000904 cell morphogenesis involved in differentiation; GO:0000910 cytokinesis; GO:0001568 blood vessel development; GO:0001654 eye development; GO:0001701 in utero embryonic development; GO:0001764 neuron migration; GO:0001778 plasma membrane repair; GO:0001944 vasculature development; GO:0002791 reg…	GO:0001725 stress fiber; GO:0005622 intracellular; GO:0005623 cell; GO:0005737 cytoplasm; GO:0005829 cytosol; GO:0005844 polysome; GO:0005856 cytoskeleton; GO:0005886 plasma membrane; GO:0005903 brush border; GO:0005938 cell cortex; GO:0015629 actin cytoskeleton; GO:0016020 membrane; GO:0016459 myosin complex; GO:0016460 myosin II complex; GO:0030016 myofibril; GO:0030027 lamellipodium; GO:003042…	GO:0000146 microfilament motor activity; GO:0000166 nucleotide binding; GO:0003676 nucleic acid binding; GO:0003723 RNA binding; GO:0003729 mRNA binding; GO:0003774 motor activity; GO:0003779 actin binding; GO:0003824 catalytic activity; GO:0005488 binding; GO:0005515 protein binding; GO:0005524 ATP binding; GO:0008092 cytoskeletal protein binding; GO:0008144 drug binding; GO:0016462 pyrophosphat…	PF02736; PF00063	Myosin N-terminal SH3-like domain; Myosin head (motor domain)	Z	KOG0161	Myosin class II heavy chain
Q61881	DNA replication licensing factor MCM7 OS=Mus musculus OX=10090 GN=Mcm7 PE=1 SV=1	Mcm7	2.6037	4.67706E-06	Up	81.21	34.5	20	20	0.536289	0.569116	0.559534	1.393609	1.436618	1.504834	nucleus	K02210	MCM7; DNA replication licensing factor MCM7 [EC:3.6.4.12]	mmu03030 DNA replication; mmu04110 Cell cycle	GO:0000082 G1/S transition of mitotic cell cycle; GO:0000278 mitotic cell cycle; GO:0006139 nucleobase-containing compound metabolic process; GO:0006259 DNA metabolic process; GO:0006260 DNA replication; GO:0006261 DNA-dependent DNA replication; GO:0006268 DNA unwinding involved in DNA replication; GO:0006725 cellular aromatic compound metabolic process; GO:0006807 nitrogen compound metabolic pro…	GO:0000785 chromatin; GO:0005622 intracellular; GO:0005623 cell; GO:0005634 nucleus; GO:0005654 nucleoplasm; GO:0005694 chromosome; GO:0005737 cytoplasm; GO:0005829 cytosol; GO:0031974 membrane-enclosed lumen; GO:0031981 nuclear lumen; GO:0032991 protein-containing complex; GO:0042555 MCM complex; GO:0043226 organelle; GO:0043227 membrane-bounded organelle; GO:0043228 non-membrane-bounded organel…	GO:0003676 nucleic acid binding; GO:0003677 DNA binding; GO:0003678 DNA helicase activity; GO:0003697 single-stranded DNA binding; GO:0003824 catalytic activity; GO:0004386 helicase activity; GO:0005488 binding; GO:0016462 pyrophosphatase activity; GO:0016787 hydrolase activity; GO:0016817 hydrolase activity, acting on acid anhydrides; GO:0016818 hydrolase activity, acting on acid anhydrides, in …	PF00493	MCM2/3/5 family	L	KOG0482	DNA replication licensing factor, MCM7 component
Q62095	ATP-dependent RNA helicase DDX3Y OS=Mus musculus OX=10090 GN=Ddx3y PE=1 SV=2	Ddx3y	1.7161	0.002475068	Up	73.427	26.4	17	1	0.717527	0.844832	0.646692	1.295667	1.211956	1.283326	nucleus	K17642			GO:0006139 nucleobase-containing compound metabolic process; GO:0006412 translation; GO:0006413 translational initiation; GO:0006518 peptide metabolic process; GO:0006725 cellular aromatic compound metabolic process; GO:0006807 nitrogen compound metabolic process; GO:0007059 chromosome segregation; GO:0008152 metabolic process; GO:0009058 biosynthetic process; GO:0009059 macromolecule biosyntheti…	GO:0005622 intracellular; GO:0005623 cell; GO:0005634 nucleus; GO:0005730 nucleolus; GO:0005737 cytoplasm; GO:0005829 cytosol; GO:0031974 membrane-enclosed lumen; GO:0031981 nuclear lumen; GO:0032991 protein-containing complex; GO:0035770 ribonucleoprotein granule; GO:0036464 cytoplasmic ribonucleoprotein granule; GO:0043226 organelle; GO:0043227 membrane-bounded organelle; GO:0043228 non-membran…	GO:0003724 RNA helicase activity; GO:0003824 catalytic activity; GO:0004386 helicase activity; GO:0008186 RNA-dependent ATPase activity; GO:0016462 pyrophosphatase activity; GO:0016787 hydrolase activity; GO:0016817 hydrolase activity, acting on acid anhydrides; GO:0016818 hydrolase activity, acting on acid anhydrides, in phosphorus-containing anhydrides; GO:0016887 ATPase activity; GO:0017111 nu…	PF00270	DEAD/DEAH box helicase	A	KOG0335	ATP-dependent RNA helicase
Q62165	Dystroglycan OS=Mus musculus OX=10090 GN=Dag1 PE=1 SV=4	Dag1	0.5781	0.014948255	Down	96.904	6.6	5	5	1.185704	1.261221	1.355223	0.826284	0.553277	0.818292	peroxisome	K06265	DAG1; dystroglycan 1	mmu05416 Viral myocarditis; mmu05414 Dilated cardiomyopathy; mmu04512 ECM-receptor interaction; mmu05412 Arrhythmogenic right ventricular cardiomyopathy; mmu05410 Hypertrophic cardiomyopathy	GO:0000226 microtubule cytoskeleton organization; GO:0000902 cell morphogenesis; GO:0000904 cell morphogenesis involved in differentiation; GO:0001763 morphogenesis of a branching structure; GO:0001932 regulation of protein phosphorylation; GO:0001933 negative regulation of protein phosphorylation; GO:0001934 positive regulation of protein phosphorylation; GO:0001952 regulation of cell-matrix adh…	GO:0005576 extracellular region; GO:0005604 basement membrane; GO:0005615 extracellular space; GO:0005622 intracellular; GO:0005623 cell; GO:0005634 nucleus; GO:0005654 nucleoplasm; GO:0005737 cytoplasm; GO:0005783 endoplasmic reticulum; GO:0005788 endoplasmic reticulum lumen; GO:0005794 Golgi apparatus; GO:0005796 Golgi lumen; GO:0005829 cytosol; GO:0005856 cytoskeleton; GO:0005886 plasma membra…	GO:0002162 dystroglycan binding; GO:0003779 actin binding; GO:0005198 structural molecule activity; GO:0005488 binding; GO:0005515 protein binding; GO:0008092 cytoskeletal protein binding; GO:0008307 structural constituent of muscle; GO:0015631 tubulin binding; GO:0017166 vinculin binding; GO:0019904 protein domain specific binding; GO:0042169 SH2 domain binding; GO:0042802 identical protein bind…			W	KOG3781	Dystroglycan
Q62193	Replication protein A 32 kDa subunit OS=Mus musculus OX=10090 GN=Rpa2 PE=1 SV=1	Rpa2	1.5184	0.000143994	Up	29.718	17.4	4	4	0.782626	0.815003	0.784811	1.263211	1.153091	1.201258	cytoplasm,nucleus	K10739	RFA2; replication factor A2	mmu03430 Mismatch repair; mmu03030 DNA replication; mmu03440 Homologous recombination; mmu03420 Nucleotide excision repair; mmu03460 Fanconi anemia pathway	GO:0000018 regulation of DNA recombination; GO:0000075 cell cycle checkpoint; GO:0000077 DNA damage checkpoint; GO:0000082 G1/S transition of mitotic cell cycle; GO:0000278 mitotic cell cycle; GO:0000723 telomere maintenance; GO:0000724 double-strand break repair via homologous recombination; GO:0000725 recombinational repair; GO:0000731 DNA synthesis involved in DNA repair; GO:0006139 nucleobase…	GO:0000228 nuclear chromosome; GO:0000785 chromatin; GO:0005622 intracellular; GO:0005623 cell; GO:0005634 nucleus; GO:0005654 nucleoplasm; GO:0005657 replication fork; GO:0005662 DNA replication factor A complex; GO:0005694 chromosome; GO:0016604 nuclear body; GO:0016605 PML body; GO:0030894 replisome; GO:0031974 membrane-enclosed lumen; GO:0031981 nuclear lumen; GO:0032991 protein-containing co…	GO:0003676 nucleic acid binding; GO:0003677 DNA binding; GO:0003684 damaged DNA binding; GO:0003697 single-stranded DNA binding; GO:0005488 binding; GO:0005515 protein binding; GO:0019899 enzyme binding; GO:0019902 phosphatase binding; GO:0019903 protein phosphatase binding; GO:0031625 ubiquitin protein ligase binding; GO:0042162 telomeric DNA binding; GO:0043047 single-stranded telomeric DNA bin…	PF08784	Replication protein A C terminal	L	KOG3108	Single-stranded DNA-binding replication protein A (RPA), medium (30 kD) subunit
Q62351	Transferrin receptor protein 1 OS=Mus musculus OX=10090 GN=Tfrc PE=1 SV=1	Tfrc	9.7028	4.35072E-07	Up	85.73	29.5	22	22	0.19135	0.173783	0.195466	1.791634	1.801587	1.846179	plasma membrane	K06503	TFRC; transferrin receptor	mmu04216 Ferroptosis; mmu04640 Hematopoietic cell lineage; mmu04066 HIF-1 signaling pathway; mmu04145 Phagosome; mmu04144 Endocytosis	GO:0000018 regulation of DNA recombination; GO:0000041 transition metal ion transport; GO:0001101 response to acid chemical; GO:0001666 response to hypoxia; GO:0002376 immune system process; GO:0002520 immune system development; GO:0002521 leukocyte differentiation; GO:0002526 acute inflammatory response; GO:0002573 myeloid leukocyte differentiation; GO:0002637 regulation of immunoglobulin produc…	GO:0005576 extracellular region; GO:0005615 extracellular space; GO:0005622 intracellular; GO:0005623 cell; GO:0005634 nucleus; GO:0005737 cytoplasm; GO:0005739 mitochondrion; GO:0005768 endosome; GO:0005769 early endosome; GO:0005886 plasma membrane; GO:0005887 integral component of plasma membrane; GO:0005905 clathrin-coated pit; GO:0009897 external side of plasma membrane; GO:0009986 cell surf…	GO:0003676 nucleic acid binding; GO:0003723 RNA binding; GO:0003725 double-stranded RNA binding; GO:0004998 transferrin receptor activity; GO:0005215 transporter activity; GO:0005381 iron ion transmembrane transporter activity; GO:0005488 binding; GO:0005515 protein binding; GO:0008324 cation transmembrane transporter activity; GO:0015075 ion transmembrane transporter activity; GO:0015318 inorgan…	PF04253	Transferrin receptor-like dimerisation domain	OP	KOG2195	Transferrin receptor and related proteins containing the protease-associated (PA) domain
Q64012	RNA-binding protein Raly OS=Mus musculus OX=10090 GN=Raly PE=1 SV=3	Raly	1.6712	1.2243E-07	Up	33.188	39.7	12	12	0.756211	0.747154	0.742858	1.258609	1.244905	1.250264	nucleus	K12895			GO:0009889 regulation of biosynthetic process; GO:0010556 regulation of macromolecule biosynthetic process; GO:0019219 regulation of nucleobase-containing compound metabolic process; GO:0019222 regulation of metabolic process; GO:0031323 regulation of cellular metabolic process; GO:0031326 regulation of cellular biosynthetic process; GO:0042592 homeostatic process; GO:0042632 cholesterol homeosta…	GO:0005622 intracellular; GO:0005623 cell; GO:0005634 nucleus; GO:0005681 spliceosomal complex; GO:0032991 protein-containing complex; GO:0043226 organelle; GO:0043227 membrane-bounded organelle; GO:0043229 intracellular organelle; GO:0043231 intracellular membrane-bounded organelle; GO:0071013 catalytic step 2 spliceosome; GO:1902494 catalytic complex; GO:1990904 ribonucleoprotein complex;	GO:0003676 nucleic acid binding; GO:0003712 transcription coregulator activity; GO:0003723 RNA binding; GO:0005488 binding; GO:0097159 organic cyclic compound binding; GO:0140110 transcription regulator activity; GO:1901363 heterocyclic compound binding;	PF00076	RNA recognition motif. (a.k.a. RRM, RBD, or RNP domain)	A	KOG0118	FOG: RRM domain
Q64152	Transcription factor BTF3 OS=Mus musculus OX=10090 GN=Btf3 PE=1 SV=3	Btf3	2.1794	0.002628138	Up	22.031	13.2	2	2		0.521174	0.650042	1.243743	1.278746	1.306295	nucleus	K01527			GO:0001701 in utero embryonic development; GO:0006139 nucleobase-containing compound metabolic process; GO:0006351 transcription, DNA-templated; GO:0006366 transcription by RNA polymerase II; GO:0006725 cellular aromatic compound metabolic process; GO:0006807 nitrogen compound metabolic process; GO:0007275 multicellular organism development; GO:0008152 metabolic process; GO:0009058 biosynthetic p…	GO:0005622 intracellular; GO:0005623 cell; GO:0005634 nucleus; GO:0005737 cytoplasm; GO:0005829 cytosol; GO:0043226 organelle; GO:0043227 membrane-bounded organelle; GO:0043229 intracellular organelle; GO:0043231 intracellular membrane-bounded organelle;				K	KOG2240	RNA polymerase II general transcription factor BTF3 and related proteins
Q64511	DNA topoisomerase 2-beta OS=Mus musculus OX=10090 GN=Top2b PE=1 SV=2	Top2b	1.6123	2.65721E-05	Up	181.91	18.3	26	17	0.740309	0.782163	0.774324	1.246031	1.200436	1.256738	cytoplasm,nucleus	K03164	TOP2; DNA topoisomerase II [EC:5.6.2.2]	mmu01524 Platinum drug resistance	GO:0000003 reproduction; GO:0000075 cell cycle checkpoint; GO:0000278 mitotic cell cycle; GO:0000280 nuclear division; GO:0000302 response to reactive oxygen species; GO:0000712 resolution of meiotic recombination intermediates; GO:0000819 sister chromatid segregation; GO:0000902 cell morphogenesis; GO:0000904 cell morphogenesis involved in differentiation; GO:0001764 neuron migration; GO:0006139…	GO:0005622 intracellular; GO:0005623 cell; GO:0005634 nucleus; GO:0005654 nucleoplasm; GO:0005730 nucleolus; GO:0005737 cytoplasm; GO:0005829 cytosol; GO:0031974 membrane-enclosed lumen; GO:0031981 nuclear lumen; GO:0032991 protein-containing complex; GO:0043226 organelle; GO:0043227 membrane-bounded organelle; GO:0043228 non-membrane-bounded organelle; GO:0043229 intracellular organelle; GO:0043…	GO:0003682 chromatin binding; GO:0003824 catalytic activity; GO:0003916 DNA topoisomerase activity; GO:0003918 DNA topoisomerase type II (double strand cut, ATP-hydrolyzing) activity; GO:0005080 protein kinase C binding; GO:0005488 binding; GO:0005515 protein binding; GO:0008022 protein C-terminus binding; GO:0008094 DNA-dependent ATPase activity; GO:0016462 pyrophosphatase activity; GO:0016787 h…	PF02518; PF00204	Histidine kinase-, DNA gyrase B-, and HSP90-like ATPase; DNA gyrase B	B	KOG0355	DNA topoisomerase type II
Q64669	NAD(P)H dehydrogenase [quinone] 1 OS=Mus musculus OX=10090 GN=Nqo1 PE=1 SV=3	Nqo1	1.9083	0.000334077	Up	30.959	12	3	3	0.705607	0.696104	0.661369	1.293967	1.441197	1.201756	cytoplasm	K00355	NQO1; NAD(P)H dehydrogenase (quinone) [EC:1.6.5.2]	mmu05418 Fluid shear stress and atherosclerosis; mmu05225 Hepatocellular carcinoma; mmu01100 Metabolic pathways; mmu00130 Ubiquinone and other terpenoid-quinone biosynthesis; mmu01240 Biosynthesis of cofactors; mmu05200 Pathways in cancer	GO:0000302 response to reactive oxygen species; GO:0000303 response to superoxide; GO:0000305 response to oxygen radical; GO:0001101 response to acid chemical; GO:0001505 regulation of neurotransmitter levels; GO:0006521 regulation of cellular amino acid metabolic process; GO:0006801 superoxide metabolic process; GO:0006805 xenobiotic metabolic process; GO:0006807 nitrogen compound metabolic proc…	GO:0005622 intracellular; GO:0005623 cell; GO:0005737 cytoplasm; GO:0005829 cytosol; GO:0030425 dendrite; GO:0036477 somatodendritic compartment; GO:0042995 cell projection; GO:0043005 neuron projection; GO:0043025 neuronal cell body; GO:0044297 cell body; GO:0097447 dendritic tree; GO:0120025 plasma membrane bounded cell projection;	GO:0003824 catalytic activity; GO:0003955 NAD(P)H dehydrogenase (quinone) activity; GO:0004128 cytochrome-b5 reductase activity, acting on NAD(P)H; GO:0004784 superoxide dismutase activity; GO:0005488 binding; GO:0005515 protein binding; GO:0016209 antioxidant activity; GO:0016491 oxidoreductase activity; GO:0016651 oxidoreductase activity, acting on NAD(P)H; GO:0016653 oxidoreductase activity, a…	PF02525	Flavodoxin-like fold
Q6NZJ6	Eukaryotic translation initiation factor 4 gamma 1 OS=Mus musculus OX=10090 GN=Eif4g1 PE=1 SV=1	Eif4g1	1.6765	9.46136E-06	Up	176.07	17.4	24	21	0.751882	0.767088	0.722727	1.261718	1.257462	1.239124	nucleus	K03260	EIF4G; translation initiation factor 4G	mmu05416 Viral myocarditis; mmu03013 RNA transport	GO:0000184 nuclear-transcribed mRNA catabolic process, nonsense-mediated decay; GO:0000956 nuclear-transcribed mRNA catabolic process; GO:0001558 regulation of cell growth; GO:0001662 behavioral fear response; GO:0001932 regulation of protein phosphorylation; GO:0001933 negative regulation of protein phosphorylation; GO:0001934 positive regulation of protein phosphorylation; GO:0002181 cytoplasmi…	GO:0005622 intracellular; GO:0005623 cell; GO:0005634 nucleus; GO:0005737 cytoplasm; GO:0005829 cytosol; GO:0005844 polysome; GO:0016281 eukaryotic translation initiation factor 4F complex; GO:0032991 protein-containing complex; GO:0043226 organelle; GO:0043227 membrane-bounded organelle; GO:0043229 intracellular organelle; GO:0043231 intracellular membrane-bounded organelle; GO:1990904 ribonucle…	GO:0000166 nucleotide binding; GO:0003676 nucleic acid binding; GO:0003723 RNA binding; GO:0003729 mRNA binding; GO:0003743 translation initiation factor activity; GO:0005198 structural molecule activity; GO:0005488 binding; GO:0005515 protein binding; GO:0005524 ATP binding; GO:0008135 translation factor activity, RNA binding; GO:0008144 drug binding; GO:0008190 eukaryotic initiation factor 4E b…			J	KOG0401	Translation initiation factor 4F, ribosome/mRNA-bridging subunit (eIF-4G)
Q6P1B1	Xaa-Pro aminopeptidase 1 OS=Mus musculus OX=10090 GN=Xpnpep1 PE=1 SV=1	Xpnpep1	1.5301	5.74026E-05	Up	69.59	18	10	10	0.781982	0.780462	0.808966	1.216943	1.248524	1.163122	mitochondria	K01262			GO:0006508 proteolysis; GO:0006518 peptide metabolic process; GO:0006807 nitrogen compound metabolic process; GO:0008152 metabolic process; GO:0009056 catabolic process; GO:0009987 cellular process; GO:0010815 bradykinin catabolic process; GO:0017144 drug metabolic process; GO:0019538 protein metabolic process; GO:0034641 cellular nitrogen compound metabolic process; GO:0042737 drug catabolic pro…	GO:0005622 intracellular; GO:0005623 cell; GO:0005737 cytoplasm; GO:0005829 cytosol;	GO:0003824 catalytic activity; GO:0004177 aminopeptidase activity; GO:0005488 binding; GO:0005515 protein binding; GO:0008233 peptidase activity; GO:0008235 metalloexopeptidase activity; GO:0008237 metallopeptidase activity; GO:0008238 exopeptidase activity; GO:0016787 hydrolase activity; GO:0030145 manganese ion binding; GO:0042802 identical protein binding; GO:0042803 protein homodimerization a…	PF01321; PF00557	Creatinase/Prolidase N-terminal domain; Metallopeptidase family M24	E	KOG2413	Xaa-Pro aminopeptidase
Q6P542	ATP-binding cassette sub-family F member 1 OS=Mus musculus OX=10090 GN=Abcf1 PE=1 SV=1	Abcf1	1.9427	7.17092E-05	Up	94.944	10.8	7	7	0.669471	0.644715	0.724757	1.366205	1.31472	1.280132	nucleus	K06184			GO:0006412 translation; GO:0006413 translational initiation; GO:0006417 regulation of translation; GO:0006518 peptide metabolic process; GO:0006807 nitrogen compound metabolic process; GO:0006810 transport; GO:0006950 response to stress; GO:0006952 defense response; GO:0006954 inflammatory response; GO:0008152 metabolic process; GO:0009058 biosynthetic process; GO:0009059 macromolecule biosynthet…	GO:0005622 intracellular; GO:0005623 cell; GO:0005634 nucleus; GO:0005635 nuclear envelope; GO:0005654 nucleoplasm; GO:0005737 cytoplasm; GO:0005829 cytosol; GO:0005840 ribosome; GO:0005844 polysome; GO:0012505 endomembrane system; GO:0031967 organelle envelope; GO:0031974 membrane-enclosed lumen; GO:0031975 envelope; GO:0031981 nuclear lumen; GO:0032991 protein-containing complex; GO:0042788 pol…	GO:0000166 nucleotide binding; GO:0003676 nucleic acid binding; GO:0003723 RNA binding; GO:0005488 binding; GO:0005524 ATP binding; GO:0008135 translation factor activity, RNA binding; GO:0008144 drug binding; GO:0008494 translation activator activity; GO:0017076 purine nucleotide binding; GO:0030554 adenyl nucleotide binding; GO:0032553 ribonucleotide binding; GO:0032555 purine ribonucleotide bi…	PF00005; PF12848	ABC transporter; ABC transporter	J	KOG0066	eIF2-interacting protein ABC50 (ABC superfamily)
Q6P8U6	Pancreatic triacylglycerol lipase OS=Mus musculus OX=10090 GN=Pnlip PE=1 SV=1	Pnlip	0.0089	0.001300943	Down	51.427	31.6	11	10	1.672935	1.649338	1.648349	0.007307		0.022071	extracellular	K14073	PNLIP; pancreatic triacylglycerol lipase [EC:3.1.1.3]	mmu00561 Glycerolipid metabolism; mmu04977 Vitamin digestion and absorption; mmu01100 Metabolic pathways; mmu04972 Pancreatic secretion; mmu04975 Fat digestion and absorption	GO:0003008 system process; GO:0006629 lipid metabolic process; GO:0006810 transport; GO:0006869 lipid transport; GO:0007275 multicellular organism development; GO:0007586 digestion; GO:0008152 metabolic process; GO:0009719 response to endogenous stimulus; GO:0009725 response to hormone; GO:0009791 post-embryonic development; GO:0010033 response to organic substance; GO:0010243 response to organon…	GO:0005576 extracellular region; GO:0005615 extracellular space;	GO:0003824 catalytic activity; GO:0004806 triglyceride lipase activity; GO:0016298 lipase activity; GO:0016787 hydrolase activity; GO:0016788 hydrolase activity, acting on ester bonds; GO:0052689 carboxylic ester hydrolase activity;	PF00151; PF01477	Lipase; PLAT/LH2 domain
Q6P9J9	Anoctamin-6 OS=Mus musculus OX=10090 GN=Ano6 PE=1 SV=1	Ano6	0.5726	0.002813901	Down	106.25	5.7	5	5	1.256296	1.27589	1.283258	0.854687	0.687305	0.642563	plasma membrane	K19500			GO:0001501 skeletal system development; GO:0001503 ossification; GO:0001775 cell activation; GO:0002252 immune effector process; GO:0002263 cell activation involved in immune response; GO:0002274 myeloid leukocyte activation; GO:0002275 myeloid cell activation involved in immune response; GO:0002283 neutrophil activation involved in immune response; GO:0002366 leukocyte activation involved in imm…	GO:0005622 intracellular; GO:0005623 cell; GO:0005737 cytoplasm; GO:0005829 cytosol; GO:0005886 plasma membrane; GO:0012505 endomembrane system; GO:0012506 vesicle membrane; GO:0016020 membrane; GO:0016021 integral component of membrane; GO:0030141 secretory granule; GO:0030659 cytoplasmic vesicle membrane; GO:0030667 secretory granule membrane; GO:0031090 organelle membrane; GO:0031224 intrinsic…	GO:0005215 transporter activity; GO:0005216 ion channel activity; GO:0005227 calcium activated cation channel activity; GO:0005229 intracellular calcium activated chloride channel activity; GO:0005244 voltage-gated ion channel activity; GO:0005247 voltage-gated chloride channel activity; GO:0005253 anion channel activity; GO:0005254 chloride channel activity; GO:0005261 cation channel activity; G…			S	KOG2514	Uncharacterized conserved protein
Q6PAM1	Alpha-taxilin OS=Mus musculus OX=10090 GN=Txlna PE=1 SV=1	Txlna	1.5152	0.011204988	Up	62.368	15.7	7	7	0.803945	0.690868	0.89071	1.287285	1.070646	1.256546	nucleus				GO:0001775 cell activation; GO:0002376 immune system process; GO:0007154 cell communication; GO:0007165 signal transduction; GO:0007166 cell surface receptor signaling pathway; GO:0008283 cell population proliferation; GO:0009966 regulation of signal transduction; GO:0009987 cellular process; GO:0010033 response to organic substance; GO:0010469 regulation of signaling receptor activity; GO:001064…	GO:0005576 extracellular region; GO:0005622 intracellular; GO:0005623 cell; GO:0005737 cytoplasm; GO:0005829 cytosol;	GO:0005102 signaling receptor binding; GO:0005125 cytokine activity; GO:0005488 binding; GO:0005515 protein binding; GO:0030372 high molecular weight B cell growth factor receptor binding; GO:0030545 receptor regulator activity; GO:0048018 receptor ligand activity; GO:0070851 growth factor receptor binding; GO:0098772 molecular function regulator;			Z	KOG1850	Myosin-like coiled-coil protein
Q6PGB6	N-alpha-acetyltransferase 50 OS=Mus musculus OX=10090 GN=Naa50 PE=1 SV=1	Naa50	1.555	0.004899875	Up	19.414	27.2	5	5	0.770496	0.847228	0.730622	1.276555	1.309577	1.065523	cytoplasm	K20793								S	KOG3138	Predicted N-acetyltransferase
Q6PGL7	WASH complex subunit 2 OS=Mus musculus OX=10090 GN=Washc2 PE=1 SV=1	Washc2	0.6348	0.014587426	Down	145.31	6.7	6	6	1.048544	1.283896	1.337664	0.768055	0.889549	0.672292	nucleus	K18462	FAM21; WASH complex subunit FAM21	mmu04144 Endocytosis	GO:0006810 transport; GO:0008064 regulation of actin polymerization or depolymerization; GO:0009987 cellular process; GO:0010638 positive regulation of organelle organization; GO:0010769 regulation of cell morphogenesis involved in differentiation; GO:0010810 regulation of cell-substrate adhesion; GO:0016043 cellular component organization; GO:0016192 vesicle-mediated transport; GO:0016197 endoso…	GO:0005622 intracellular; GO:0005623 cell; GO:0005634 nucleus; GO:0005730 nucleolus; GO:0005737 cytoplasm; GO:0005768 endosome; GO:0005769 early endosome; GO:0005829 cytosol; GO:0005886 plasma membrane; GO:0012505 endomembrane system; GO:0016020 membrane; GO:0031410 cytoplasmic vesicle; GO:0031974 membrane-enclosed lumen; GO:0031981 nuclear lumen; GO:0031982 vesicle; GO:0032991 protein-containing…	GO:0005488 binding; GO:0005543 phospholipid binding; GO:0005546 phosphatidylinositol-4,5-bisphosphate binding; GO:0005547 phosphatidylinositol-3,4,5-trisphosphate binding; GO:0008289 lipid binding; GO:0010314 phosphatidylinositol-5-phosphate binding; GO:0032266 phosphatidylinositol-3-phosphate binding; GO:0035091 phosphatidylinositol binding; GO:0043167 ion binding; GO:0043168 anion binding; GO:0…
Q6WVG3	BTB/POZ domain-containing protein KCTD12 OS=Mus musculus OX=10090 GN=Kctd12 PE=1 SV=1	Kctd12	0.6599	0.000211675	Down	35.892	34.3	9	9	1.163155	1.223874	1.227655	0.778925	0.767889	0.838501	nucleus	K21918			GO:0008277 regulation of G protein-coupled receptor signaling pathway; GO:0009966 regulation of signal transduction; GO:0010646 regulation of cell communication; GO:0023051 regulation of signaling; GO:0048583 regulation of response to stimulus; GO:0050789 regulation of biological process; GO:0050794 regulation of cellular process; GO:0065007 biological regulation;	GO:0005623 cell; GO:0005886 plasma membrane; GO:0016020 membrane; GO:0032991 protein-containing complex; GO:0042734 presynaptic membrane; GO:0043235 receptor complex; GO:0045202 synapse; GO:0045211 postsynaptic membrane; GO:0071944 cell periphery; GO:0097060 synaptic membrane; GO:0098590 plasma membrane region; GO:0098793 presynapse; GO:0098794 postsynapse;	GO:0005488 binding; GO:0005515 protein binding; GO:0042802 identical protein binding;	PF02214	K+ channel tetramerisation domain	S	KOG2723	Uncharacterized conserved protein, contains BTB/POZ domain
Q6ZPJ3	(E3-independent) E2 ubiquitin-conjugating enzyme UBE2O OS=Mus musculus OX=10090 GN=Ube2o PE=1 SV=3	Ube2o	2.2008	8.70855E-06	Up	140.83	19.6	19	19	0.604789	0.635588	0.634129	1.334068	1.356185	1.435241	nucleus	K10581	UBE2O; ubiquitin-conjugating enzyme E2 O [EC:2.3.2.24]	mmu04120 Ubiquitin mediated proteolysis	GO:0000209 protein polyubiquitination; GO:0006355 regulation of transcription, DNA-templated; GO:0006357 regulation of transcription by RNA polymerase II; GO:0006464 cellular protein modification process; GO:0006513 protein monoubiquitination; GO:0006807 nitrogen compound metabolic process; GO:0006810 transport; GO:0008152 metabolic process; GO:0009889 regulation of biosynthetic process; GO:00099…	GO:0005622 intracellular; GO:0005623 cell; GO:0005634 nucleus; GO:0005654 nucleoplasm; GO:0005737 cytoplasm; GO:0016604 nuclear body; GO:0031974 membrane-enclosed lumen; GO:0031981 nuclear lumen; GO:0043226 organelle; GO:0043227 membrane-bounded organelle; GO:0043229 intracellular organelle; GO:0043231 intracellular membrane-bounded organelle; GO:0043233 organelle lumen; GO:0070013 intracellular …	GO:0003824 catalytic activity; GO:0004842 ubiquitin-protein transferase activity; GO:0005488 binding; GO:0005515 protein binding; GO:0016740 transferase activity; GO:0019787 ubiquitin-like protein transferase activity; GO:0019899 enzyme binding; GO:0031625 ubiquitin protein ligase binding; GO:0044389 ubiquitin-like protein ligase binding; GO:0061630 ubiquitin protein ligase activity; GO:0061631 u…	PF00179	Ubiquitin-conjugating enzyme	O	KOG0895	Ubiquitin-conjugating enzyme
Q6ZQ58	La-related protein 1 OS=Mus musculus OX=10090 GN=Larp1 PE=1 SV=3	Larp1	2.1665	0.024139658	Up	121.12	4.3	3	3	0.540766	0.635776		1.083702	1.114266	1.625491	nucleus	K18757			GO:0006412 translation; GO:0006413 translational initiation; GO:0006417 regulation of translation; GO:0006518 peptide metabolic process; GO:0006807 nitrogen compound metabolic process; GO:0006950 response to stress; GO:0007154 cell communication; GO:0007165 signal transduction; GO:0008152 metabolic process; GO:0008283 cell population proliferation; GO:0009058 biosynthetic process; GO:0009059 macr…	GO:0005622 intracellular; GO:0005623 cell; GO:0005737 cytoplasm; GO:0010494 cytoplasmic stress granule; GO:0032991 protein-containing complex; GO:0035770 ribonucleoprotein granule; GO:0036464 cytoplasmic ribonucleoprotein granule; GO:0043226 organelle; GO:0043228 non-membrane-bounded organelle; GO:0043229 intracellular organelle; GO:0043232 intracellular non-membrane-bounded organelle; GO:1990904…	GO:0000339 RNA cap binding; GO:0003676 nucleic acid binding; GO:0003723 RNA binding; GO:0003729 mRNA binding; GO:0003730 mRNA 3'-UTR binding; GO:0005488 binding; GO:0005515 protein binding; GO:0008190 eukaryotic initiation factor 4E binding; GO:0008494 translation activator activity; GO:0031369 translation initiation factor binding; GO:0045182 translation regulator activity; GO:0048027 mRNA 5'-UT…	PF05383	La domain	JO	KOG2590	RNA-binding protein LARP/SRO9 and related La domain proteins
Q6ZWN5	40S ribosomal protein S9 OS=Mus musculus OX=10090 GN=Rps9 PE=1 SV=3	Rps9	3.5951	2.31295E-06	Up	22.591	46.9	11	11	0.416927	0.447706	0.441102	1.501011	1.565489	1.627766	cytoplasm	K02997	RP-S9e; small subunit ribosomal protein S9e	mmu03010 Ribosome; mmu05171 Coronavirus disease - COVID-19	GO:0000184 nuclear-transcribed mRNA catabolic process, nonsense-mediated decay; GO:0000956 nuclear-transcribed mRNA catabolic process; GO:0006139 nucleobase-containing compound metabolic process; GO:0006364 rRNA processing; GO:0006396 RNA processing; GO:0006401 RNA catabolic process; GO:0006402 mRNA catabolic process; GO:0006412 translation; GO:0006413 translational initiation; GO:0006417 regulat…	GO:0005622 intracellular; GO:0005623 cell; GO:0005634 nucleus; GO:0005654 nucleoplasm; GO:0005730 nucleolus; GO:0005737 cytoplasm; GO:0005829 cytosol; GO:0005840 ribosome; GO:0015935 small ribosomal subunit; GO:0022626 cytosolic ribosome; GO:0022627 cytosolic small ribosomal subunit; GO:0031974 membrane-enclosed lumen; GO:0031981 nuclear lumen; GO:0032991 protein-containing complex; GO:0043226 or…	GO:0003676 nucleic acid binding; GO:0003723 RNA binding; GO:0003735 structural constituent of ribosome; GO:0005198 structural molecule activity; GO:0005488 binding; GO:0019843 rRNA binding; GO:0045182 translation regulator activity; GO:0097159 organic cyclic compound binding; GO:1901363 heterocyclic compound binding; GO:1990932 5.8S rRNA binding;	PF01479	S4 domain	J	KOG3301	Ribosomal protein S4
Q6ZWU9	40S ribosomal protein S27 OS=Mus musculus OX=10090 GN=Rps27 PE=1 SV=3	Rps27	1.6816	5.69244E-05	Up	9.461	39.3	4	2	0.737589	0.758536	0.741365	1.282524	1.293898	1.186088	extracellular	K02978	RP-S27e; small subunit ribosomal protein S27e	mmu03010 Ribosome; mmu05171 Coronavirus disease - COVID-19	GO:0000028 ribosomal small subunit assembly; GO:0000184 nuclear-transcribed mRNA catabolic process, nonsense-mediated decay; GO:0000956 nuclear-transcribed mRNA catabolic process; GO:0006139 nucleobase-containing compound metabolic process; GO:0006364 rRNA processing; GO:0006396 RNA processing; GO:0006401 RNA catabolic process; GO:0006402 mRNA catabolic process; GO:0006412 translation; GO:0006413…	GO:0005622 intracellular; GO:0005623 cell; GO:0005634 nucleus; GO:0005654 nucleoplasm; GO:0005737 cytoplasm; GO:0005829 cytosol; GO:0005840 ribosome; GO:0015935 small ribosomal subunit; GO:0022626 cytosolic ribosome; GO:0022627 cytosolic small ribosomal subunit; GO:0031974 membrane-enclosed lumen; GO:0031981 nuclear lumen; GO:0032991 protein-containing complex; GO:0043226 organelle; GO:0043227 me…	GO:0003676 nucleic acid binding; GO:0003677 DNA binding; GO:0003735 structural constituent of ribosome; GO:0005198 structural molecule activity; GO:0005488 binding; GO:0008270 zinc ion binding; GO:0043167 ion binding; GO:0043169 cation binding; GO:0046872 metal ion binding; GO:0046914 transition metal ion binding; GO:0097159 organic cyclic compound binding; GO:1901363 heterocyclic compound bindin…			J	KOG1779	40s ribosomal protein S27
Q6ZWV3	60S ribosomal protein L10 OS=Mus musculus OX=10090 GN=Rpl10 PE=1 SV=3	Rpl10	2.3409	2.22794E-05	Up	24.604	32.7	7	7	0.596816	0.610314	0.588779	1.428859	1.470159	1.305073	cytoplasm	K02866	RP-L10e; large subunit ribosomal protein L10e	mmu03010 Ribosome; mmu05171 Coronavirus disease - COVID-19	GO:0000027 ribosomal large subunit assembly; GO:0000122 negative regulation of transcription by RNA polymerase II; GO:0001889 liver development; GO:0006355 regulation of transcription, DNA-templated; GO:0006357 regulation of transcription by RNA polymerase II; GO:0006412 translation; GO:0006417 regulation of translation; GO:0006518 peptide metabolic process; GO:0006807 nitrogen compound metabolic…	GO:0005622 intracellular; GO:0005623 cell; GO:0005634 nucleus; GO:0005737 cytoplasm; GO:0005783 endoplasmic reticulum; GO:0005829 cytosol; GO:0005840 ribosome; GO:0012505 endomembrane system; GO:0015934 large ribosomal subunit; GO:0022625 cytosolic large ribosomal subunit; GO:0022626 cytosolic ribosome; GO:0032991 protein-containing complex; GO:0043226 organelle; GO:0043227 membrane-bounded organ…	GO:0003676 nucleic acid binding; GO:0003723 RNA binding; GO:0003735 structural constituent of ribosome; GO:0005198 structural molecule activity; GO:0005488 binding; GO:0045182 translation regulator activity; GO:0097159 organic cyclic compound binding; GO:1901363 heterocyclic compound binding;			J	KOG0857	60s ribosomal protein L10
Q6ZWV7	60S ribosomal protein L35 OS=Mus musculus OX=10090 GN=Rpl35 PE=1 SV=1	Rpl35	5.5846	6.99785E-05	Up	14.552	13.8	2	2	0.265482		0.267744	1.535371	1.564212	1.367192	cytoplasm	K02918	RP-L35e; large subunit ribosomal protein L35e	mmu03010 Ribosome; mmu05171 Coronavirus disease - COVID-19	GO:0000184 nuclear-transcribed mRNA catabolic process, nonsense-mediated decay; GO:0000463 maturation of LSU-rRNA from tricistronic rRNA transcript (SSU-rRNA, 5.8S rRNA, LSU-rRNA); GO:0000470 maturation of LSU-rRNA; GO:0000956 nuclear-transcribed mRNA catabolic process; GO:0006139 nucleobase-containing compound metabolic process; GO:0006364 rRNA processing; GO:0006396 RNA processing; GO:0006401 R…	GO:0005622 intracellular; GO:0005623 cell; GO:0005634 nucleus; GO:0005730 nucleolus; GO:0005737 cytoplasm; GO:0005783 endoplasmic reticulum; GO:0005789 endoplasmic reticulum membrane; GO:0005791 rough endoplasmic reticulum; GO:0005829 cytosol; GO:0005840 ribosome; GO:0012505 endomembrane system; GO:0015934 large ribosomal subunit; GO:0016020 membrane; GO:0022625 cytosolic large ribosomal subunit;…	GO:0003676 nucleic acid binding; GO:0003723 RNA binding; GO:0003729 mRNA binding; GO:0003735 structural constituent of ribosome; GO:0005198 structural molecule activity; GO:0005488 binding; GO:0043021 ribonucleoprotein complex binding; GO:0044877 protein-containing complex binding; GO:0097159 organic cyclic compound binding; GO:1901363 heterocyclic compound binding;			J	KOG3436	60S ribosomal protein L35
Q7TMB8	Cytoplasmic FMR1-interacting protein 1 OS=Mus musculus OX=10090 GN=Cyfip1 PE=1 SV=1	Cyfip1	0.6197	0.000808813	Down	145.24	19	21	8	1.235051	1.267059	1.202284	0.767424	0.830821	0.697362	cytoplasm	K05749	CYFIP; cytoplasmic FMR1 interacting protein	mmu04810 Regulation of actin cytoskeleton; mmu05132 Salmonella infection; mmu03013 RNA transport	GO:0000902 cell morphogenesis; GO:0000904 cell morphogenesis involved in differentiation; GO:0001558 regulation of cell growth; GO:0003008 system process; GO:0006417 regulation of translation; GO:0007154 cell communication; GO:0007165 signal transduction; GO:0007264 small GTPase mediated signal transduction; GO:0007265 Ras protein signal transduction; GO:0007275 multicellular organism development…	GO:0001726 ruffle; GO:0005622 intracellular; GO:0005623 cell; GO:0005737 cytoplasm; GO:0005845 mRNA cap binding complex; GO:0030027 lamellipodium; GO:0030175 filopodium; GO:0030424 axon; GO:0030425 dendrite; GO:0030426 growth cone; GO:0030427 site of polarized growth; GO:0031209 SCAR complex; GO:0031252 cell leading edge; GO:0032433 filopodium tip; GO:0032991 protein-containing complex; GO:003451…	GO:0000339 RNA cap binding; GO:0000340 RNA 7-methylguanosine cap binding; GO:0003676 nucleic acid binding; GO:0003723 RNA binding; GO:0003779 actin binding; GO:0005488 binding; GO:0005515 protein binding; GO:0005522 profilin binding; GO:0008092 cytoskeletal protein binding; GO:0017016 Ras GTPase binding; GO:0017048 Rho GTPase binding; GO:0019899 enzyme binding; GO:0031267 small GTPase binding; GO…			S	KOG3534	p53 inducible protein PIR121
Q7TMK9	Heterogeneous nuclear ribonucleoprotein Q OS=Mus musculus OX=10090 GN=Syncrip PE=1 SV=2	Syncrip	1.6102	4.64303E-05	Up	69.632	23	14	14	0.763192	0.77682	0.758627	1.204807	1.20239	1.294164	nucleus	K13160			GO:0006417 regulation of translation; GO:0007623 circadian rhythm; GO:0009889 regulation of biosynthetic process; GO:0009891 positive regulation of biosynthetic process; GO:0009892 negative regulation of metabolic process; GO:0009893 positive regulation of metabolic process; GO:0010468 regulation of gene expression; GO:0010556 regulation of macromolecule biosynthetic process; GO:0010557 positive …	GO:0005622 intracellular; GO:0005623 cell; GO:0005634 nucleus; GO:0005737 cytoplasm; GO:0016020 membrane; GO:0030425 dendrite; GO:0032991 protein-containing complex; GO:0036477 somatodendritic compartment; GO:0042995 cell projection; GO:0043005 neuron projection; GO:0043025 neuronal cell body; GO:0043226 organelle; GO:0043227 membrane-bounded organelle; GO:0043229 intracellular organelle; GO:0043…	GO:0003676 nucleic acid binding; GO:0003723 RNA binding; GO:0003729 mRNA binding; GO:0003730 mRNA 3'-UTR binding; GO:0005488 binding; GO:0048027 mRNA 5'-UTR binding; GO:0097159 organic cyclic compound binding; GO:1901363 heterocyclic compound binding;	PF00076	RNA recognition motif. (a.k.a. RRM, RBD, or RNP domain)	A	KOG0117	Heterogeneous nuclear ribonucleoprotein R (RRM superfamily)
Q7TNP2	Serine/threonine-protein phosphatase 2A 65 kDa regulatory subunit A beta isoform OS=Mus musculus OX=10090 GN=Ppp2r1b PE=1 SV=2	Ppp2r1b	2.2754	0.002468762	Up	65.934	19.6	10	7	0.584675	0.602651	0.644499	1.099363	1.441668	1.627144	cytoplasm	K03456	PPP2R1; serine/threonine-protein phosphatase 2A regulatory subunit A	mmu04114 Oocyte meiosis; mmu04728 Dopaminergic synapse; mmu05165 Human papillomavirus infection; mmu03015 mRNA surveillance pathway; mmu05142 Chagas disease; mmu04071 Sphingolipid signaling pathway; mmu04261 Adrenergic signaling in cardiomyocytes; mmu04151 PI3K-Akt signaling pathway; mmu05160 Hepatitis C; mmu04390 Hippo signaling pathway; mmu04152 AMPK signaling pathway; mmu04730 Long-term depres…	GO:0006915 apoptotic process; GO:0008219 cell death; GO:0009653 anatomical structure morphogenesis; GO:0009966 regulation of signal transduction; GO:0009967 positive regulation of signal transduction; GO:0009987 cellular process; GO:0010646 regulation of cell communication; GO:0010647 positive regulation of cell communication; GO:0010941 regulation of cell death; GO:0010942 positive regulation of…	GO:0016020 membrane; GO:0045121 membrane raft; GO:0098589 membrane region; GO:0098805 whole membrane; GO:0098857 membrane microdomain;				T	KOG0211	Protein phosphatase 2A regulatory subunit A and related proteins
Q80TH2	Erbin OS=Mus musculus OX=10090 GN=Erbin PE=1 SV=3	Erbin	0.4379	0.000648872	Down	157.25	5.8	7	7	1.241647	1.417721	1.513336	0.583774	0.557393	0.686129	mitochondria	K12796	ERBIN; erbb2-interacting protein	mmu04621 NOD-like receptor signaling pathway	GO:0001817 regulation of cytokine production; GO:0001818 negative regulation of cytokine production; GO:0002237 response to molecule of bacterial origin; GO:0002682 regulation of immune system process; GO:0002683 negative regulation of immune system process; GO:0006355 regulation of transcription, DNA-templated; GO:0006605 protein targeting; GO:0006810 transport; GO:0006886 intracellular protein …	GO:0005576 extracellular region; GO:0005604 basement membrane; GO:0005622 intracellular; GO:0005623 cell; GO:0005634 nucleus; GO:0005654 nucleoplasm; GO:0005737 cytoplasm; GO:0005886 plasma membrane; GO:0009925 basal plasma membrane; GO:0016020 membrane; GO:0016323 basolateral plasma membrane; GO:0016604 nuclear body; GO:0016607 nuclear speck; GO:0030054 cell junction; GO:0030055 cell-substrate j…	GO:0005102 signaling receptor binding; GO:0005176 ErbB-2 class receptor binding; GO:0005178 integrin binding; GO:0005198 structural molecule activity; GO:0005200 structural constituent of cytoskeleton; GO:0005488 binding; GO:0005515 protein binding; GO:0044877 protein-containing complex binding; GO:0050839 cell adhesion molecule binding;	PF00595	PDZ domain (Also known as DHR or GLGF)	T	KOG0619	FOG: Leucine rich repeat
Q80TM9	Nischarin OS=Mus musculus OX=10090 GN=Nisch PE=1 SV=2	Nisch	0.4573	0.040159768	Down	175.01	6.3	9	9	1.225863	1.374117	1.517324	0.61011	0.920238	0.352347	plasma membrane	K24095			GO:0003008 system process; GO:0003013 circulatory system process; GO:0005975 carbohydrate metabolic process; GO:0005996 monosaccharide metabolic process; GO:0006006 glucose metabolic process; GO:0006810 transport; GO:0006996 organelle organization; GO:0007010 cytoskeleton organization; GO:0007154 cell communication; GO:0007165 signal transduction; GO:0007264 small GTPase mediated signal transduct…	GO:0005622 intracellular; GO:0005623 cell; GO:0005737 cytoplasm; GO:0005768 endosome; GO:0005769 early endosome; GO:0005829 cytosol; GO:0005886 plasma membrane; GO:0012505 endomembrane system; GO:0016020 membrane; GO:0031410 cytoplasmic vesicle; GO:0031982 vesicle; GO:0043226 organelle; GO:0043227 membrane-bounded organelle; GO:0043229 intracellular organelle; GO:0055037 recycling endosome; GO:00…	GO:0005102 signaling receptor binding; GO:0005178 integrin binding; GO:0005488 binding; GO:0005515 protein binding; GO:0042802 identical protein binding; GO:0044877 protein-containing complex binding; GO:0050839 cell adhesion molecule binding;	PF00787	PX domain	TZ	KOG1859	Leucine-rich repeat proteins
Q80VH0	B-cell scaffold protein with ankyrin repeats OS=Mus musculus OX=10090 GN=Bank1 PE=1 SV=3	Bank1	0.6426	4.24598E-05	Down	89.405	17.8	12	12	1.259488	1.22654	1.166746	0.780968	0.78922	0.777038	nucleus				GO:0001775 cell activation; GO:0001817 regulation of cytokine production; GO:0001818 negative regulation of cytokine production; GO:0001932 regulation of protein phosphorylation; GO:0001934 positive regulation of protein phosphorylation; GO:0002376 immune system process; GO:0002682 regulation of immune system process; GO:0002683 negative regulation of immune system process; GO:0002694 regulation …		GO:0005102 signaling receptor binding; GO:0005488 binding; GO:0005515 protein binding; GO:0019899 enzyme binding; GO:0019900 kinase binding; GO:0019901 protein kinase binding; GO:1990782 protein tyrosine kinase binding;
Q80VJ3	2'-deoxynucleoside 5'-phosphate N-hydrolase 1 OS=Mus musculus OX=10090 GN=Dnph1 PE=1 SV=2	Dnph1	2.0149	5.24683E-05	Up	18.977	20.8	3	3	0.625036	0.688044	0.677004	1.280707	1.336508	1.392701	extracellular	K22928			GO:0001558 regulation of cell growth; GO:0006139 nucleobase-containing compound metabolic process; GO:0006725 cellular aromatic compound metabolic process; GO:0006753 nucleoside phosphate metabolic process; GO:0006793 phosphorus metabolic process; GO:0006796 phosphate-containing compound metabolic process; GO:0006807 nitrogen compound metabolic process; GO:0008152 metabolic process; GO:0009056 ca…	GO:0005622 intracellular; GO:0005623 cell; GO:0005634 nucleus; GO:0043226 organelle; GO:0043227 membrane-bounded organelle; GO:0043229 intracellular organelle; GO:0043231 intracellular membrane-bounded organelle;	GO:0003824 catalytic activity; GO:0005488 binding; GO:0005515 protein binding; GO:0016787 hydrolase activity; GO:0016798 hydrolase activity, acting on glycosyl bonds; GO:0016799 hydrolase activity, hydrolyzing N-glycosyl compounds; GO:0042802 identical protein binding; GO:0042803 protein homodimerization activity; GO:0046983 protein dimerization activity; GO:0070694 deoxyribonucleoside 5'-monopho…	PF05014	Nucleoside 2-deoxyribosyltransferase
Q80X41	Serine/threonine-protein kinase VRK1 OS=Mus musculus OX=10090 GN=Vrk1 PE=1 SV=2	Vrk1	2.1897	0.000186501	Up	49.74	11.6	5	5	0.579436	0.665999	0.63562	1.486697	1.34474	1.287509	mitochondria	K08816			GO:0006325 chromatin organization; GO:0006464 cellular protein modification process; GO:0006468 protein phosphorylation; GO:0006793 phosphorus metabolic process; GO:0006796 phosphate-containing compound metabolic process; GO:0006807 nitrogen compound metabolic process; GO:0006996 organelle organization; GO:0007030 Golgi organization; GO:0008152 metabolic process; GO:0008360 regulation of cell sha…	GO:0005622 intracellular; GO:0005623 cell; GO:0005634 nucleus; GO:0005654 nucleoplasm; GO:0005730 nucleolus; GO:0005737 cytoplasm; GO:0005794 Golgi apparatus; GO:0005795 Golgi stack; GO:0005829 cytosol; GO:0012505 endomembrane system; GO:0031974 membrane-enclosed lumen; GO:0031981 nuclear lumen; GO:0031984 organelle subcompartment; GO:0043226 organelle; GO:0043227 membrane-bounded organelle; GO:0…	GO:0003682 chromatin binding; GO:0003824 catalytic activity; GO:0004672 protein kinase activity; GO:0004674 protein serine/threonine kinase activity; GO:0005488 binding; GO:0005515 protein binding; GO:0016301 kinase activity; GO:0016740 transferase activity; GO:0016772 transferase activity, transferring phosphorus-containing groups; GO:0016773 phosphotransferase activity, alcohol group as accepto…	PF00069	Protein kinase domain	T	KOG1164	Casein kinase (serine/threonine/tyrosine protein kinase)
Q80XQ2	TBC1 domain family member 5 OS=Mus musculus OX=10090 GN=Tbc1d5 PE=1 SV=2	Tbc1d5	0.6289	0.024059206	Down	91.836	7.4	5	5	1.09277	1.158815	1.271441		0.64466	0.832314	cytoplasm	K18469			GO:0002090 regulation of receptor internalization; GO:0002092 positive regulation of receptor internalization; GO:0006810 transport; GO:0006886 intracellular protein transport; GO:0006914 autophagy; GO:0006950 response to stress; GO:0008104 protein localization; GO:0008152 metabolic process; GO:0009056 catabolic process; GO:0009605 response to external stimulus; GO:0009893 positive regulation of …	GO:0005622 intracellular; GO:0005623 cell; GO:0005737 cytoplasm; GO:0005768 endosome; GO:0005773 vacuole; GO:0005776 autophagosome; GO:0005794 Golgi apparatus; GO:0010008 endosome membrane; GO:0012505 endomembrane system; GO:0016020 membrane; GO:0030904 retromer complex; GO:0031090 organelle membrane; GO:0031410 cytoplasmic vesicle; GO:0031982 vesicle; GO:0032991 protein-containing complex; GO:00…	GO:0005096 GTPase activator activity; GO:0005488 binding; GO:0005515 protein binding; GO:0008047 enzyme activator activity; GO:0017016 Ras GTPase binding; GO:0017137 Rab GTPase binding; GO:0019899 enzyme binding; GO:0030234 enzyme regulator activity; GO:0030695 GTPase regulator activity; GO:0031267 small GTPase binding; GO:0035612 AP-2 adaptor complex binding; GO:0044877 protein-containing comple…			U	KOG1091	Ypt/Rab-specific GTPase-activating protein GYP6
Q80YX1	Tenascin OS=Mus musculus OX=10090 GN=Tnc PE=1 SV=1	Tnc	0.6629	0.002617323	Down	231.8	4.9	8	8	1.204508	1.163742	1.099371	0.794615	0.737764		extracellular	K06252	TN; tenascin	mmu05206 MicroRNAs in cancer; mmu05165 Human papillomavirus infection; mmu04151 PI3K-Akt signaling pathway; mmu04512 ECM-receptor interaction; mmu04510 Focal adhesion	GO:0000003 reproduction; GO:0001655 urogenital system development; GO:0001763 morphogenesis of a branching structure; GO:0002009 morphogenesis of an epithelium; GO:0003006 developmental process involved in reproduction; GO:0003401 axis elongation; GO:0006464 cellular protein modification process; GO:0006807 nitrogen compound metabolic process; GO:0006950 response to stress; GO:0007154 cell commun…	GO:0005576 extracellular region; GO:0005604 basement membrane; GO:0005614 interstitial matrix; GO:0005622 intracellular; GO:0005623 cell; GO:0005737 cytoplasm; GO:0005783 endoplasmic reticulum; GO:0005788 endoplasmic reticulum lumen; GO:0012505 endomembrane system; GO:0031012 extracellular matrix; GO:0031974 membrane-enclosed lumen; GO:0043226 organelle; GO:0043227 membrane-bounded organelle; GO:…	GO:0001968 fibronectin binding; GO:0005488 binding; GO:0005515 protein binding; GO:0043394 proteoglycan binding; GO:0045545 syndecan binding; GO:0097367 carbohydrate derivative binding;	PF07974; PF00041; PF00147	EGF-like domain; Fibronectin type III domain; Fibrinogen beta and gamma chains, C-terminal globular domain	T	KOG2579	Ficolin and related extracellular proteins
Q8BG81	Polymerase delta-interacting protein 3 OS=Mus musculus OX=10090 GN=Poldip3 PE=1 SV=1	Poldip3	2.1834	0.005006705	Up	46.132	19.5	6	6	0.698787	0.58448	0.601538	1.587613	1.472987	1.054595	cytoplasm	K22414			GO:0006139 nucleobase-containing compound metabolic process; GO:0006396 RNA processing; GO:0006397 mRNA processing; GO:0006403 RNA localization; GO:0006405 RNA export from nucleus; GO:0006406 mRNA export from nucleus; GO:0006417 regulation of translation; GO:0006611 protein export from nucleus; GO:0006725 cellular aromatic compound metabolic process; GO:0006807 nitrogen compound metabolic process…	GO:0005622 intracellular; GO:0005623 cell; GO:0005634 nucleus; GO:0005654 nucleoplasm; GO:0005737 cytoplasm; GO:0005829 cytosol; GO:0016604 nuclear body; GO:0016607 nuclear speck; GO:0031974 membrane-enclosed lumen; GO:0031981 nuclear lumen; GO:0032991 protein-containing complex; GO:0035770 ribonucleoprotein granule; GO:0036464 cytoplasmic ribonucleoprotein granule; GO:0043226 organelle; GO:00432…		PF00076	RNA recognition motif. (a.k.a. RRM, RBD, or RNP domain)	A	KOG0533	RRM motif-containing protein
Q8BGQ7	Alanine--tRNA ligase, cytoplasmic OS=Mus musculus OX=10090 GN=Aars1 PE=1 SV=1	Aars1	1.5213	0.000361867	Up	106.91	29.1	24	24	0.807496	0.775581	0.796612	1.293126	1.171939	1.155246	cytoplasm,nucleus	K01872	AARS; alanyl-tRNA synthetase [EC:6.1.1.7]	mmu00970 Aminoacyl-tRNA biosynthesis	GO:0003008 system process; GO:0006082 organic acid metabolic process; GO:0006139 nucleobase-containing compound metabolic process; GO:0006396 RNA processing; GO:0006399 tRNA metabolic process; GO:0006400 tRNA modification; GO:0006412 translation; GO:0006417 regulation of translation; GO:0006418 tRNA aminoacylation for protein translation; GO:0006419 alanyl-tRNA aminoacylation; GO:0006448 regulati…	GO:0005622 intracellular; GO:0005623 cell; GO:0005737 cytoplasm; GO:0005829 cytosol;	GO:0000049 tRNA binding; GO:0000166 nucleotide binding; GO:0002161 aminoacyl-tRNA editing activity; GO:0002196 Ser-tRNA(Ala) hydrolase activity; GO:0003676 nucleic acid binding; GO:0003723 RNA binding; GO:0003824 catalytic activity; GO:0004812 aminoacyl-tRNA ligase activity; GO:0004813 alanine-tRNA ligase activity; GO:0005488 binding; GO:0005524 ATP binding; GO:0008144 drug binding; GO:0016597 am…	PF07973	Threonyl and Alanyl tRNA synthetase second additional domain	J	KOG0188	Alanyl-tRNA synthetase
Q8BH04	Phosphoenolpyruvate carboxykinase [GTP], mitochondrial OS=Mus musculus OX=10090 GN=Pck2 PE=1 SV=1	Pck2	1.5914	0.000203812	Up	70.527	28.4	17	17	0.756674	0.819549	0.739098	1.189282	1.263653	1.231742	mitochondria	K01596	E4.1.1.32; phosphoenolpyruvate carboxykinase (GTP) [EC:4.1.1.32]	mmu00620 Pyruvate metabolism; mmu04920 Adipocytokine signaling pathway; mmu03320 PPAR signaling pathway; mmu04922 Glucagon signaling pathway; mmu04931 Insulin resistance; mmu01100 Metabolic pathways; mmu04068 FoxO signaling pathway; mmu04964 Proximal tubule bicarbonate reclamation; mmu04151 PI3K-Akt signaling pathway; mmu04152 AMPK signaling pathway; mmu00020 Citrate cycle (TCA cycle); mmu00010 G…	GO:0002791 regulation of peptide secretion; GO:0002793 positive regulation of peptide secretion; GO:0005975 carbohydrate metabolic process; GO:0005996 monosaccharide metabolic process; GO:0006006 glucose metabolic process; GO:0006082 organic acid metabolic process; GO:0006090 pyruvate metabolic process; GO:0006094 gluconeogenesis; GO:0006107 oxaloacetate metabolic process; GO:0006116 NADH oxidati…	GO:0005622 intracellular; GO:0005623 cell; GO:0005737 cytoplasm; GO:0005739 mitochondrion; GO:0005759 mitochondrial matrix; GO:0031974 membrane-enclosed lumen; GO:0043226 organelle; GO:0043227 membrane-bounded organelle; GO:0043229 intracellular organelle; GO:0043231 intracellular membrane-bounded organelle; GO:0043233 organelle lumen; GO:0070013 intracellular organelle lumen;	GO:0003824 catalytic activity; GO:0004611 phosphoenolpyruvate carboxykinase activity; GO:0004613 phosphoenolpyruvate carboxykinase (GTP) activity; GO:0016829 lyase activity; GO:0016830 carbon-carbon lyase activity; GO:0016831 carboxy-lyase activity;	PF00821	Phosphoenolpyruvate carboxykinase	C	KOG3749	Phosphoenolpyruvate carboxykinase
Q8BH61	Coagulation factor XIII A chain OS=Mus musculus OX=10090 GN=F13a1 PE=1 SV=3	F13a1	0.6554	0.000251607	Down	83.206	15.8	10	9	1.213268	1.209913	1.201242	0.816265	0.738503	0.820809	nucleus	K03917	F13A1; coagulation factor XIII A1 polypeptide [EC:2.3.2.13]	mmu05171 Coronavirus disease - COVID-19; mmu04610 Complement and coagulation cascades	GO:0002576 platelet degranulation; GO:0006464 cellular protein modification process; GO:0006807 nitrogen compound metabolic process; GO:0006810 transport; GO:0006887 exocytosis; GO:0006950 response to stress; GO:0007154 cell communication; GO:0007165 signal transduction; GO:0007166 cell surface receptor signaling pathway; GO:0007596 blood coagulation; GO:0007599 hemostasis; GO:0008152 metabolic p…	GO:0005576 extracellular region; GO:0005622 intracellular; GO:0005623 cell; GO:0005737 cytoplasm; GO:0012505 endomembrane system; GO:0030141 secretory granule; GO:0031091 platelet alpha granule; GO:0031093 platelet alpha granule lumen; GO:0031410 cytoplasmic vesicle; GO:0031974 membrane-enclosed lumen; GO:0031982 vesicle; GO:0031983 vesicle lumen; GO:0034774 secretory granule lumen; GO:0043226 or…	GO:0003810 protein-glutamine gamma-glutamyltransferase activity; GO:0003824 catalytic activity; GO:0016740 transferase activity; GO:0016746 transferase activity, transferring acyl groups; GO:0016755 transferase activity, transferring amino-acyl groups; GO:0140096 catalytic activity, acting on a protein;	PF00868; PF00927	Transglutaminase family; Transglutaminase family, C-terminal ig like domain
Q8BHL8	Proteasome inhibitor PI31 subunit OS=Mus musculus OX=10090 GN=Psmf1 PE=1 SV=1	Psmf1	1.944	0.001745608	Up	29.664	18.5	5	5	0.769002	0.700515	0.568507	1.321196	1.288149	1.35263	extracellular	K06700	PSMF1; proteasome inhibitor subunit 1 (PI31)	mmu03050 Proteasome	GO:0006464 cellular protein modification process; GO:0006508 proteolysis; GO:0006511 ubiquitin-dependent protein catabolic process; GO:0006807 nitrogen compound metabolic process; GO:0008152 metabolic process; GO:0009056 catabolic process; GO:0009057 macromolecule catabolic process; GO:0009892 negative regulation of metabolic process; GO:0009894 regulation of catabolic process; GO:0009895 negativ…	GO:0000502 proteasome complex; GO:0005622 intracellular; GO:0005623 cell; GO:0005634 nucleus; GO:0005654 nucleoplasm; GO:0005737 cytoplasm; GO:0005783 endoplasmic reticulum; GO:0005829 cytosol; GO:0005839 proteasome core complex; GO:0012505 endomembrane system; GO:0031974 membrane-enclosed lumen; GO:0031981 nuclear lumen; GO:0032991 protein-containing complex; GO:0043226 organelle; GO:0043227 mem…	GO:0004857 enzyme inhibitor activity; GO:0004866 endopeptidase inhibitor activity; GO:0005488 binding; GO:0005515 protein binding; GO:0030234 enzyme regulator activity; GO:0030414 peptidase inhibitor activity; GO:0042802 identical protein binding; GO:0042803 protein homodimerization activity; GO:0044877 protein-containing complex binding; GO:0046982 protein heterodimerization activity; GO:0046983…			O	KOG4761	Proteasome formation inhibitor PI31
Q8BIJ7	RUN and FYVE domain-containing protein 1 OS=Mus musculus OX=10090 GN=Rufy1 PE=1 SV=1	Rufy1	0.5864	0.002787911	Down	80.376	14.3	9	8	1.129702	1.265891	1.386587	0.758116	0.662074	0.79763	cytoplasm	K12482	RUFY1; RUN and FYVE domain-containing protein 1	mmu04144 Endocytosis	GO:0006629 lipid metabolic process; GO:0006644 phospholipid metabolic process; GO:0006650 glycerophospholipid metabolic process; GO:0006661 phosphatidylinositol biosynthetic process; GO:0006793 phosphorus metabolic process; GO:0006796 phosphate-containing compound metabolic process; GO:0006810 transport; GO:0008104 protein localization; GO:0008152 metabolic process; GO:0008610 lipid biosynthetic …	GO:0005622 intracellular; GO:0005623 cell; GO:0005634 nucleus; GO:0005654 nucleoplasm; GO:0005737 cytoplasm; GO:0005768 endosome; GO:0005769 early endosome; GO:0005829 cytosol; GO:0010008 endosome membrane; GO:0012505 endomembrane system; GO:0016020 membrane; GO:0016604 nuclear body; GO:0016607 nuclear speck; GO:0031090 organelle membrane; GO:0031410 cytoplasmic vesicle; GO:0031901 early endosome…	GO:0005215 transporter activity; GO:0005488 binding; GO:0005515 protein binding; GO:0017124 SH3 domain binding; GO:0019904 protein domain specific binding; GO:0042169 SH2 domain binding;	PF01363	FYVE zinc finger	T	KOG4381	RUN domain-containing protein
Q8BJW6	Eukaryotic translation initiation factor 2A OS=Mus musculus OX=10090 GN=Eif2a PE=1 SV=2	Eif2a	1.8105	0.000619315	Up	64.403	16.9	8	8	0.698908	0.708088	0.727889	1.390489	1.143332	1.331293	cytoplasm	K15026			GO:0006355 regulation of transcription, DNA-templated; GO:0006357 regulation of transcription by RNA polymerase II; GO:0006412 translation; GO:0006413 translational initiation; GO:0006417 regulation of translation; GO:0006464 cellular protein modification process; GO:0006468 protein phosphorylation; GO:0006518 peptide metabolic process; GO:0006793 phosphorus metabolic process; GO:0006796 phosphat…	GO:0005622 intracellular; GO:0005623 cell; GO:0005737 cytoplasm; GO:0005829 cytosol; GO:0005840 ribosome; GO:0005850 eukaryotic translation initiation factor 2 complex; GO:0015935 small ribosomal subunit; GO:0022626 cytosolic ribosome; GO:0022627 cytosolic small ribosomal subunit; GO:0032991 protein-containing complex; GO:0043226 organelle; GO:0043228 non-membrane-bounded organelle; GO:0043229 in…	GO:0000049 tRNA binding; GO:0003676 nucleic acid binding; GO:0003723 RNA binding; GO:0003729 mRNA binding; GO:0003743 translation initiation factor activity; GO:0005488 binding; GO:0008135 translation factor activity, RNA binding; GO:0043021 ribonucleoprotein complex binding; GO:0043022 ribosome binding; GO:0044877 protein-containing complex binding; GO:0097159 organic cyclic compound binding; GO…			J	KOG2315	Predicted translation initiation factor related to eIF-3a
Q8BMJ2	Leucine--tRNA ligase, cytoplasmic OS=Mus musculus OX=10090 GN=Lars1 PE=1 SV=2	Lars1	1.6747	5.70917E-05	Up	134.19	14.4	13	13	0.717652	0.739954	0.785674	1.245182	1.232395	1.279143	nucleus	K01869	LARS; leucyl-tRNA synthetase [EC:6.1.1.4]	mmu00970 Aminoacyl-tRNA biosynthesis	GO:0001101 response to acid chemical; GO:0006082 organic acid metabolic process; GO:0006139 nucleobase-containing compound metabolic process; GO:0006399 tRNA metabolic process; GO:0006412 translation; GO:0006418 tRNA aminoacylation for protein translation; GO:0006425 glutaminyl-tRNA aminoacylation; GO:0006429 leucyl-tRNA aminoacylation; GO:0006438 valyl-tRNA aminoacylation; GO:0006518 peptide met…	GO:0000323 lytic vacuole; GO:0005622 intracellular; GO:0005623 cell; GO:0005634 nucleus; GO:0005654 nucleoplasm; GO:0005737 cytoplasm; GO:0005764 lysosome; GO:0005773 vacuole; GO:0005783 endoplasmic reticulum; GO:0005829 cytosol; GO:0012505 endomembrane system; GO:0016604 nuclear body; GO:0017101 aminoacyl-tRNA synthetase multienzyme complex; GO:0031974 membrane-enclosed lumen; GO:0031981 nuclear…	GO:0003824 catalytic activity; GO:0004812 aminoacyl-tRNA ligase activity; GO:0004819 glutamine-tRNA ligase activity; GO:0004823 leucine-tRNA ligase activity; GO:0004832 valine-tRNA ligase activity; GO:0005096 GTPase activator activity; GO:0008047 enzyme activator activity; GO:0016874 ligase activity; GO:0016875 ligase activity, forming carbon-oxygen bonds; GO:0030234 enzyme regulator activity; GO…	PF08264	Anticodon-binding domain of tRNA	J	KOG0437	Leucyl-tRNA synthetase
Q8BP67	60S ribosomal protein L24 OS=Mus musculus OX=10090 GN=Rpl24 PE=1 SV=2	Rpl24	5.2921	8.04797E-06	Up	17.779	36.3	6	6	0.326054	0.315941	0.311578	1.614637	1.56252	1.86927	cytoplasm	K02896	RP-L24e; large subunit ribosomal protein L24e	mmu03010 Ribosome; mmu05171 Coronavirus disease - COVID-19	GO:0000027 ribosomal large subunit assembly; GO:0000075 cell cycle checkpoint; GO:0000184 nuclear-transcribed mRNA catabolic process, nonsense-mediated decay; GO:0000278 mitotic cell cycle; GO:0000280 nuclear division; GO:0000902 cell morphogenesis; GO:0000904 cell morphogenesis involved in differentiation; GO:0000956 nuclear-transcribed mRNA catabolic process; GO:0001654 eye development; GO:0002…	GO:0005622 intracellular; GO:0005623 cell; GO:0005737 cytoplasm; GO:0005783 endoplasmic reticulum; GO:0005829 cytosol; GO:0005840 ribosome; GO:0005844 polysome; GO:0012505 endomembrane system; GO:0015934 large ribosomal subunit; GO:0022625 cytosolic large ribosomal subunit; GO:0022626 cytosolic ribosome; GO:0032991 protein-containing complex; GO:0042788 polysomal ribosome; GO:0043226 organelle; G…	GO:0003676 nucleic acid binding; GO:0003723 RNA binding; GO:0003735 structural constituent of ribosome; GO:0005198 structural molecule activity; GO:0005488 binding; GO:0097159 organic cyclic compound binding; GO:1901363 heterocyclic compound binding;	PF01246	Ribosomal protein L24e	J	KOG1722	60s ribosomal protein L24
Q8BSM7	Large neutral amino acids transporter small subunit 3 OS=Mus musculus OX=10090 GN=Slc43a1 PE=1 SV=1	Slc43a1	1.627	0.000429748	Up	62.644	7.3	4	4	0.718409	0.74563	0.819958	1.185513	1.281137	1.249353	plasma membrane	K08228			GO:0003333 amino acid transmembrane transport; GO:0006810 transport; GO:0006811 ion transport; GO:0006820 anion transport; GO:0006865 amino acid transport; GO:0015711 organic anion transport; GO:0015804 neutral amino acid transport; GO:0015807 L-amino acid transport; GO:0015849 organic acid transport; GO:0034220 ion transmembrane transport; GO:0046942 carboxylic acid transport; GO:0051179 localiz…	GO:0005623 cell; GO:0005886 plasma membrane; GO:0005887 integral component of plasma membrane; GO:0016020 membrane; GO:0016021 integral component of membrane; GO:0031224 intrinsic component of membrane; GO:0031226 intrinsic component of plasma membrane; GO:0071944 cell periphery;	GO:0005215 transporter activity; GO:0005342 organic acid transmembrane transporter activity; GO:0008509 anion transmembrane transporter activity; GO:0008514 organic anion transmembrane transporter activity; GO:0015075 ion transmembrane transporter activity; GO:0015171 amino acid transmembrane transporter activity; GO:0015175 neutral amino acid transmembrane transporter activity; GO:0015179 L-amin…
Q8BUK6	Protein Hook homolog 3 OS=Mus musculus OX=10090 GN=Hook3 PE=1 SV=2	Hook3	0.5619	0.000118061	Down	83.217	12.7	8	8	1.359652	1.213793	1.267934	0.691138	0.735675	0.731808	cytoplasm	K16536			GO:0000226 microtubule cytoskeleton organization; GO:0006810 transport; GO:0006996 organelle organization; GO:0007010 cytoskeleton organization; GO:0007017 microtubule-based process; GO:0007032 endosome organization; GO:0007033 vacuole organization; GO:0007034 vacuolar transport; GO:0007040 lysosome organization; GO:0007041 lysosomal transport; GO:0007097 nuclear migration; GO:0007275 multicellul…	GO:0000242 pericentriolar material; GO:0005622 intracellular; GO:0005623 cell; GO:0005737 cytoplasm; GO:0005794 Golgi apparatus; GO:0005801 cis-Golgi network; GO:0005813 centrosome; GO:0005815 microtubule organizing center; GO:0005856 cytoskeleton; GO:0012505 endomembrane system; GO:0015630 microtubule cytoskeleton; GO:0032991 protein-containing complex; GO:0034451 centriolar satellite; GO:004322…	GO:0005488 binding; GO:0005515 protein binding; GO:0008017 microtubule binding; GO:0008092 cytoskeletal protein binding; GO:0015631 tubulin binding; GO:0034452 dynactin binding; GO:0042802 identical protein binding; GO:0045503 dynein light chain binding; GO:0045505 dynein intermediate chain binding; GO:0051959 dynein light intermediate chain binding;
Q8BVW0	Neutral alpha-glucosidase C OS=Mus musculus OX=10090 GN=Ganc PE=1 SV=2	Ganc	0.6092	0.002174748	Down	102.01	14.5	10	10	1.14038	1.314682	1.273486	0.79147	0.805141	0.674841	nucleus	K12317	GANC; neutral alpha-glucosidase C [EC:3.2.1.20]	mmu01100 Metabolic pathways; mmu00052 Galactose metabolism; mmu00500 Starch and sucrose metabolism	GO:0005975 carbohydrate metabolic process; GO:0005996 monosaccharide metabolic process; GO:0006006 glucose metabolic process; GO:0008152 metabolic process; GO:0019318 hexose metabolic process; GO:0044238 primary metabolic process; GO:0044281 small molecule metabolic process; GO:0071704 organic substance metabolic process;		GO:0003824 catalytic activity; GO:0004553 hydrolase activity, hydrolyzing O-glycosyl compounds; GO:0004558 alpha-1,4-glucosidase activity; GO:0015926 glucosidase activity; GO:0016787 hydrolase activity; GO:0016798 hydrolase activity, acting on glycosyl bonds; GO:0090599 alpha-glucosidase activity;	PF13802	Galactose mutarotase-like	G	KOG1066	Glucosidase II catalytic (alpha) subunit and related enzymes, glycosyl hydrolase family 31
Q8BX02	KN motif and ankyrin repeat domain-containing protein 2 OS=Mus musculus OX=10090 GN=Kank2 PE=1 SV=1	Kank2	0.6059	0.000138162	Down	90.244	16.6	11	11	1.191241	1.296085	1.248976	0.792572	0.739475	0.731652	nucleus	K22808			GO:0000122 negative regulation of transcription by RNA polymerase II; GO:0006355 regulation of transcription, DNA-templated; GO:0006357 regulation of transcription by RNA polymerase II; GO:0007346 regulation of mitotic cell cycle; GO:0008285 negative regulation of cell population proliferation; GO:0009889 regulation of biosynthetic process; GO:0009890 negative regulation of biosynthetic process; …	GO:0005622 intracellular; GO:0005623 cell; GO:0005737 cytoplasm; GO:0005739 mitochondrion; GO:0043226 organelle; GO:0043227 membrane-bounded organelle; GO:0043229 intracellular organelle; GO:0043231 intracellular membrane-bounded organelle;				K	KOG0514	Ankyrin repeat protein
Q8BXK9	Chloride intracellular channel protein 5 OS=Mus musculus OX=10090 GN=Clic5 PE=1 SV=1	Clic5	0.6146	0.000872137	Down	28.287	14.7	3	3	1.193592	1.260586	1.261861	0.706976	0.737573	0.839413	cytoplasm	K05025			GO:0000003 reproduction; GO:0000902 cell morphogenesis; GO:0000904 cell morphogenesis involved in differentiation; GO:0002021 response to dietary excess; GO:0002024 diet induced thermogenesis; GO:0002064 epithelial cell development; GO:0002065 columnar/cuboidal epithelial cell differentiation; GO:0002066 columnar/cuboidal epithelial cell development; GO:0002093 auditory receptor cell morphogenesi…	GO:0005622 intracellular; GO:0005623 cell; GO:0005737 cytoplasm; GO:0005794 Golgi apparatus; GO:0005815 microtubule organizing center; GO:0005856 cytoskeleton; GO:0005886 plasma membrane; GO:0012505 endomembrane system; GO:0015629 actin cytoskeleton; GO:0015630 microtubule cytoskeleton; GO:0016020 membrane; GO:0031410 cytoplasmic vesicle; GO:0031982 vesicle; GO:0032420 stereocilium; GO:0032421 st…	GO:0005215 transporter activity; GO:0005216 ion channel activity; GO:0005253 anion channel activity; GO:0005254 chloride channel activity; GO:0008509 anion transmembrane transporter activity; GO:0015075 ion transmembrane transporter activity; GO:0015103 inorganic anion transmembrane transporter activity; GO:0015108 chloride transmembrane transporter activity; GO:0015267 channel activity; GO:00153…	PF13417; PF13410	Glutathione S-transferase, N-terminal domain; Glutathione S-transferase, C-terminal domain	P	KOG1422	Intracellular Cl- channel CLIC, contains GST domain
Q8BY71	Histone acetyltransferase type B catalytic subunit OS=Mus musculus OX=10090 GN=Hat1 PE=1 SV=1	Hat1	1.7225	0.000170579	Up	49.278	11.5	4	4	0.681306		0.713907	1.228893	1.180303	1.195591	cytoplasm	K11303	HAT1; histone acetyltransferase 1 [EC:2.3.1.48]	mmu05034 Alcoholism	GO:0006323 DNA packaging; GO:0006325 chromatin organization; GO:0006333 chromatin assembly or disassembly; GO:0006334 nucleosome assembly; GO:0006335 DNA replication-dependent nucleosome assembly; GO:0006336 DNA replication-independent nucleosome assembly; GO:0006464 cellular protein modification process; GO:0006473 protein acetylation; GO:0006475 internal protein amino acid acetylation; GO:00068…	GO:0000228 nuclear chromosome; GO:0000785 chromatin; GO:0000790 nuclear chromatin; GO:0005622 intracellular; GO:0005623 cell; GO:0005634 nucleus; GO:0005654 nucleoplasm; GO:0005694 chromosome; GO:0005737 cytoplasm; GO:0016363 nuclear matrix; GO:0031974 membrane-enclosed lumen; GO:0031981 nuclear lumen; GO:0032991 protein-containing complex; GO:0034399 nuclear periphery; GO:0043226 organelle; GO:0…	GO:0003824 catalytic activity; GO:0004402 histone acetyltransferase activity; GO:0005488 binding; GO:0005515 protein binding; GO:0008080 N-acetyltransferase activity; GO:0010485 H4 histone acetyltransferase activity; GO:0016407 acetyltransferase activity; GO:0016410 N-acyltransferase activity; GO:0016740 transferase activity; GO:0016746 transferase activity, transferring acyl groups; GO:0016747 t…	PF10394	Histone acetyl transferase HAT1 N-terminus	B	KOG2696	Histone acetyltransferase type b catalytic subunit
Q8C156	Condensin complex subunit 2 OS=Mus musculus OX=10090 GN=Ncaph PE=1 SV=1	Ncaph	7.0388	0.000560797	Up	82.302	13.5	7	7	0.222671	0.339619	0.184092	1.494299	1.956856	1.802464	nucleus	K06676			GO:0000003 reproduction; GO:0000070 mitotic sister chromatid segregation; GO:0000278 mitotic cell cycle; GO:0000280 nuclear division; GO:0000819 sister chromatid segregation; GO:0006323 DNA packaging; GO:0006996 organelle organization; GO:0007049 cell cycle; GO:0007059 chromosome segregation; GO:0007076 mitotic chromosome condensation; GO:0007143 female meiotic nuclear division; GO:0007276 gamete…	GO:0000228 nuclear chromosome; GO:0000793 condensed chromosome; GO:0000794 condensed nuclear chromosome; GO:0000796 condensin complex; GO:0000799 nuclear condensin complex; GO:0005622 intracellular; GO:0005623 cell; GO:0005634 nucleus; GO:0005694 chromosome; GO:0005737 cytoplasm; GO:0005829 cytosol; GO:0031974 membrane-enclosed lumen; GO:0031981 nuclear lumen; GO:0032991 protein-containing comple…	GO:0001671 ATPase activator activity; GO:0003682 chromatin binding; GO:0005488 binding; GO:0005515 protein binding; GO:0008047 enzyme activator activity; GO:0019899 enzyme binding; GO:0030234 enzyme regulator activity; GO:0044547 DNA topoisomerase binding; GO:0060589 nucleoside-triphosphatase regulator activity; GO:0060590 ATPase regulator activity; GO:0072586 DNA topoisomerase type II (double st…			BD	KOG2328	Chromosome condensation complex Condensin, subunit H
Q8C522	Endonuclease domain-containing 1 protein OS=Mus musculus OX=10090 GN=Endod1 PE=1 SV=2	Endod1	1.6839	0.002942217	Up	55.262	11.8	5	5		0.745877	0.672191	1.114995	1.231299	1.235638	plasma membrane	K15049			GO:0002576 platelet degranulation; GO:0006810 transport; GO:0006887 exocytosis; GO:0009987 cellular process; GO:0016192 vesicle-mediated transport; GO:0032940 secretion by cell; GO:0045055 regulated exocytosis; GO:0046903 secretion; GO:0051179 localization; GO:0051234 establishment of localization;	GO:0005576 extracellular region; GO:0005622 intracellular; GO:0005623 cell; GO:0005737 cytoplasm; GO:0005829 cytosol;
Q8C5W3	Tubulin-specific chaperone cofactor E-like protein OS=Mus musculus OX=10090 GN=Tbcel PE=1 SV=1	Tbcel	1.7263	0.014663003	Up	48.031	9.7	4	4	0.741237	0.793209	0.66636	1.449669	1.363626	0.985899	cytoplasm,nucleus	K22449								S	KOG2982	Uncharacterized conserved protein
Q8CG47	Structural maintenance of chromosomes protein 4 OS=Mus musculus OX=10090 GN=Smc4 PE=1 SV=1	Smc4	11.6906	0.00323447	Up	146.89	17.5	20	20	0.228111	0.177417	0.067262	2.39825	1.74627	1.382691	nucleus	K06675			GO:0000003 reproduction; GO:0000012 single strand break repair; GO:0000070 mitotic sister chromatid segregation; GO:0000278 mitotic cell cycle; GO:0000280 nuclear division; GO:0000819 sister chromatid segregation; GO:0006139 nucleobase-containing compound metabolic process; GO:0006259 DNA metabolic process; GO:0006281 DNA repair; GO:0006323 DNA packaging; GO:0006725 cellular aromatic compound met…	GO:0000793 condensed chromosome; GO:0000796 condensin complex; GO:0005622 intracellular; GO:0005623 cell; GO:0005634 nucleus; GO:0005654 nucleoplasm; GO:0005694 chromosome; GO:0005737 cytoplasm; GO:0005829 cytosol; GO:0016604 nuclear body; GO:0016607 nuclear speck; GO:0031974 membrane-enclosed lumen; GO:0031981 nuclear lumen; GO:0032991 protein-containing complex; GO:0043226 organelle; GO:0043227…	GO:0000166 nucleotide binding; GO:0003676 nucleic acid binding; GO:0003677 DNA binding; GO:0003697 single-stranded DNA binding; GO:0005488 binding; GO:0005515 protein binding; GO:0005524 ATP binding; GO:0008144 drug binding; GO:0017076 purine nucleotide binding; GO:0030554 adenyl nucleotide binding; GO:0032553 ribonucleotide binding; GO:0032555 purine ribonucleotide binding; GO:0032559 adenyl rib…	PF02463; PF06470	RecF/RecN/SMC N terminal domain; SMC proteins Flexible Hinge Domain	BD	KOG0996	Structural maintenance of chromosome protein 4 (chromosome condensation complex Condensin, subunit C)
Q8CG48	Structural maintenance of chromosomes protein 2 OS=Mus musculus OX=10090 GN=Smc2 PE=1 SV=2	Smc2	5.5768	0.003907146	Up	134.24	23.5	25	25	0.156299	0.330969	0.425032	1.71298	1.690952	1.683768	cytoplasm	K06674			GO:0000003 reproduction; GO:0000012 single strand break repair; GO:0000070 mitotic sister chromatid segregation; GO:0000278 mitotic cell cycle; GO:0000280 nuclear division; GO:0000819 sister chromatid segregation; GO:0006139 nucleobase-containing compound metabolic process; GO:0006259 DNA metabolic process; GO:0006281 DNA repair; GO:0006323 DNA packaging; GO:0006725 cellular aromatic compound met…	GO:0000228 nuclear chromosome; GO:0000793 condensed chromosome; GO:0000796 condensin complex; GO:0005622 intracellular; GO:0005623 cell; GO:0005634 nucleus; GO:0005654 nucleoplasm; GO:0005694 chromosome; GO:0005730 nucleolus; GO:0005737 cytoplasm; GO:0005829 cytosol; GO:0031974 membrane-enclosed lumen; GO:0031981 nuclear lumen; GO:0032991 protein-containing complex; GO:0043226 organelle; GO:00432…	GO:0003676 nucleic acid binding; GO:0003677 DNA binding; GO:0003697 single-stranded DNA binding; GO:0005488 binding; GO:0005515 protein binding; GO:0046982 protein heterodimerization activity; GO:0046983 protein dimerization activity; GO:0097159 organic cyclic compound binding; GO:1901363 heterocyclic compound binding;	PF02463; PF06470	RecF/RecN/SMC N terminal domain; SMC proteins Flexible Hinge Domain	BD	KOG0933	Structural maintenance of chromosome protein 2 (chromosome condensation complex Condensin, subunit E)
Q8K157	Galactose mutarotase OS=Mus musculus OX=10090 GN=Galm PE=1 SV=1	Galm	0.633	0.007672678	Down	37.798	8.5	2	2	1.175001	1.184252	1.315063	0.847275	0.648448	0.829961	cytoplasm	K01785	galM; aldose 1-epimerase [EC:5.1.3.3]	mmu01100 Metabolic pathways; mmu00052 Galactose metabolism; mmu00010 Glycolysis / Gluconeogenesis	GO:0005975 carbohydrate metabolic process; GO:0005996 monosaccharide metabolic process; GO:0006006 glucose metabolic process; GO:0006012 galactose metabolic process; GO:0008152 metabolic process; GO:0009056 catabolic process; GO:0016052 carbohydrate catabolic process; GO:0019318 hexose metabolic process; GO:0019320 hexose catabolic process; GO:0019388 galactose catabolic process; GO:0033499 galac…		GO:0003824 catalytic activity; GO:0004034 aldose 1-epimerase activity; GO:0016853 isomerase activity; GO:0016854 racemase and epimerase activity; GO:0016857 racemase and epimerase activity, acting on carbohydrates and derivatives;			G	KOG1604	Predicted mutarotase
[truncated: 113 more rows]
