# Supplementary material for: Dihydroartemisinin regulates immune cell heterogeneity by triggering a cascade reaction of CDK and MAPK phosphorylation
Source: Signal Transduct Target Ther. 2022 Jul 11;7:222. doi: 10.1038/s41392-022-01028-5 (PMC9271464; doi:10.1038/s41392-022-01028-5)
Supplement: Supplementary file 3 — Dataset 2 [file 41392_2022_1028_MOESM3_ESM.csv]

Protein accession	Position	Amino acid	DHA/CMC Ratio	DHA/CMC P value	Regulated Type	Protein description	Gene name	Localization probability	PEP	Score	Charge	Modified sequence	Mass error [ppm]	CMC_1	CMC_2	CMC_3	DHA_1	DHA_2	DHA_3	Subcellular localization	KEGG KO No.	KEGG Gene	KEGG pathway	Biological Process	Cellular Component	Molecular Function	Pfam ID	Domain description	KOG category	KOG NO.	KOG description
A2AN08	178	S	1.728	6.49312E-05	Up	E3 ubiquitin-protein ligase UBR4 OS=Mus musculus OX=10090 GN=Ubr4 PE=1 SV=1	Ubr4	1	0.000116384	179.98	2	ELAS(1)PVSPELR	-0.74228	0.716	0.702	0.766	1.294	1.261	1.219	plasma membrane	K10691	UBR4; E3 ubiquitin-protein ligase UBR4 [EC:2.3.2.27]	mmu05165 Human papillomavirus infection; mmu05203 Viral carcinogenesis	GO:0001775 cell activation; GO:0002252 immune effector process; GO:0002263 cell activation involved in immune response; GO:0002274 myeloid leukocyte activation; GO:0002275 myeloid cell activation involved in immune response; GO:0002283 neutrophil activation involved in immune response; GO:0002366 leukocyte activation involved in immune response; GO:0002376 immune system process; GO:0002443 leukoc…	GO:0005622 intracellular; GO:0005623 cell; GO:0005634 nucleus; GO:0005654 nucleoplasm; GO:0005737 cytoplasm; GO:0005813 centrosome; GO:0005815 microtubule organizing center; GO:0005829 cytosol; GO:0005856 cytoskeleton; GO:0005886 plasma membrane; GO:0012505 endomembrane system; GO:0012506 vesicle membrane; GO:0015630 microtubule cytoskeleton; GO:0016020 membrane; GO:0030141 secretory granule; GO:…	GO:0003824 catalytic activity; GO:0004842 ubiquitin-protein transferase activity; GO:0016740 transferase activity; GO:0019787 ubiquitin-like protein transferase activity; GO:0140096 catalytic activity, acting on a protein;			O	KOG1776	Zn-binding protein Push
A2AN08	181	S	1.853	0.000179707	Up	E3 ubiquitin-protein ligase UBR4 OS=Mus musculus OX=10090 GN=Ubr4 PE=1 SV=1	Ubr4	0.999968	3.92435E-05	117.21	2	ELASPVS(1)PELR	-0.42387	0.699	0.686	0.705	1.287	1.192	1.394	plasma membrane	K10691	UBR4; E3 ubiquitin-protein ligase UBR4 [EC:2.3.2.27]	mmu05165 Human papillomavirus infection; mmu05203 Viral carcinogenesis	GO:0001775 cell activation; GO:0002252 immune effector process; GO:0002263 cell activation involved in immune response; GO:0002274 myeloid leukocyte activation; GO:0002275 myeloid cell activation involved in immune response; GO:0002283 neutrophil activation involved in immune response; GO:0002366 leukocyte activation involved in immune response; GO:0002376 immune system process; GO:0002443 leukoc…	GO:0005622 intracellular; GO:0005623 cell; GO:0005634 nucleus; GO:0005654 nucleoplasm; GO:0005737 cytoplasm; GO:0005813 centrosome; GO:0005815 microtubule organizing center; GO:0005829 cytosol; GO:0005856 cytoskeleton; GO:0005886 plasma membrane; GO:0012505 endomembrane system; GO:0012506 vesicle membrane; GO:0015630 microtubule cytoskeleton; GO:0016020 membrane; GO:0030141 secretory granule; GO:…	GO:0003824 catalytic activity; GO:0004842 ubiquitin-protein transferase activity; GO:0016740 transferase activity; GO:0019787 ubiquitin-like protein transferase activity; GO:0140096 catalytic activity, acting on a protein;			O	KOG1776	Zn-binding protein Push
B1AY13	1609	S	4.681	0.000518828	Up	Ubiquitin carboxyl-terminal hydrolase 24 OS=Mus musculus OX=10090 GN=Usp24 PE=1 SV=1	Usp24	0.937291	2.51351E-17	129.01	3	IIVNS(0.052)HS(0.937)PAS(0.01)SAAISQQDFHPK	0.0643		0.274	0.352	1.489	1.493	1.413	cytoplasm,nucleus	K11840								O	KOG1866	Ubiquitin carboxyl-terminal hydrolase
B1AY13	1940	S	2.784	0.000712378	Up	Ubiquitin carboxyl-terminal hydrolase 24 OS=Mus musculus OX=10090 GN=Usp24 PE=1 SV=1	Usp24	1	5.20325E-05	151.08	2	NMDQGGGGS(1)PR	0.62465	0.579	0.471	0.54	1.684	1.504	1.238	cytoplasm,nucleus	K11840								O	KOG1866	Ubiquitin carboxyl-terminal hydrolase
B1AZI6	1417	S	3.7	0.011267334	Up	THO complex subunit 2 OS=Mus musculus OX=10090 GN=Thoc2 PE=1 SV=1	Thoc2	0.999909	9.86259E-06	162	3	IDSHPS(1)PSHSSTVK	1.1307	0.568	0.334	0.565	1.981	1.638		cytoplasm	K12879	THOC2; THO complex subunit 2	mmu03040 Spliceosome; mmu03013 RNA transport	GO:0000902 cell morphogenesis; GO:0001701 in utero embryonic development; GO:0001824 blastocyst development; GO:0006403 RNA localization; GO:0006405 RNA export from nucleus; GO:0006406 mRNA export from nucleus; GO:0006611 protein export from nucleus; GO:0006810 transport; GO:0006886 intracellular protein transport; GO:0006913 nucleocytoplasmic transport; GO:0007275 multicellular organism developm…	GO:0000346 transcription export complex; GO:0000347 THO complex; GO:0000445 THO complex part of transcription export complex; GO:0005622 intracellular; GO:0005623 cell; GO:0005634 nucleus; GO:0032991 protein-containing complex; GO:0043226 organelle; GO:0043227 membrane-bounded organelle; GO:0043229 intracellular organelle; GO:0043231 intracellular membrane-bounded organelle;	GO:0003676 nucleic acid binding; GO:0003723 RNA binding; GO:0003729 mRNA binding; GO:0005488 binding; GO:0097159 organic cyclic compound binding; GO:1901363 heterocyclic compound binding;			K	KOG1874	KEKE-like motif-containing transcription regulator (Rlr1)/suppressor of sin4
B1AZI6	1393	S	2.111	0.013158002	Up	THO complex subunit 2 OS=Mus musculus OX=10090 GN=Thoc2 PE=1 SV=1	Thoc2	0.999986	3.37443E-05	164.22	2	TPVSGSLKS(1)PVPR	0.6282	0.684	0.561	0.701	1.175	1.564		cytoplasm	K12879	THOC2; THO complex subunit 2	mmu03040 Spliceosome; mmu03013 RNA transport	GO:0000902 cell morphogenesis; GO:0001701 in utero embryonic development; GO:0001824 blastocyst development; GO:0006403 RNA localization; GO:0006405 RNA export from nucleus; GO:0006406 mRNA export from nucleus; GO:0006611 protein export from nucleus; GO:0006810 transport; GO:0006886 intracellular protein transport; GO:0006913 nucleocytoplasmic transport; GO:0007275 multicellular organism developm…	GO:0000346 transcription export complex; GO:0000347 THO complex; GO:0000445 THO complex part of transcription export complex; GO:0005622 intracellular; GO:0005623 cell; GO:0005634 nucleus; GO:0032991 protein-containing complex; GO:0043226 organelle; GO:0043227 membrane-bounded organelle; GO:0043229 intracellular organelle; GO:0043231 intracellular membrane-bounded organelle;	GO:0003676 nucleic acid binding; GO:0003723 RNA binding; GO:0003729 mRNA binding; GO:0005488 binding; GO:0097159 organic cyclic compound binding; GO:1901363 heterocyclic compound binding;			K	KOG1874	KEKE-like motif-containing transcription regulator (Rlr1)/suppressor of sin4
B2RQC6	1406	S	0.521	0.00301382	Down	CAD protein OS=Mus musculus OX=10090 GN=Cad PE=1 SV=1	Cad	0.944522	0.00130807	92.707	2	RLS(0.945)S(0.055)FVTK	-0.88475	1.417	1.27	1.491		0.765	0.686	cytoplasm	K11540	CAD; carbamoyl-phosphate synthase / aspartate carbamoyltransferase / dihydroorotase [EC:6.3.5.5 2.1.3.2 3.5.2.3]	mmu00240 Pyrimidine metabolism; mmu00250 Alanine, aspartate and glutamate metabolism; mmu01100 Metabolic pathways; mmu01240 Biosynthesis of cofactors	GO:0000050 urea cycle; GO:0000052 citrulline metabolic process; GO:0006082 organic acid metabolic process; GO:0006139 nucleobase-containing compound metabolic process; GO:0006206 pyrimidine nucleobase metabolic process; GO:0006207 'de novo' pyrimidine nucleobase biosynthetic process; GO:0006213 pyrimidine nucleoside metabolic process; GO:0006220 pyrimidine nucleotide metabolic process; GO:0006221…	GO:0005622 intracellular; GO:0005623 cell; GO:0005634 nucleus; GO:0005654 nucleoplasm; GO:0005737 cytoplasm; GO:0005739 mitochondrion; GO:0005829 cytosol; GO:0016363 nuclear matrix; GO:0030424 axon; GO:0031974 membrane-enclosed lumen; GO:0031981 nuclear lumen; GO:0032991 protein-containing complex; GO:0034399 nuclear periphery; GO:0036477 somatodendritic compartment; GO:0042995 cell projection; G…	GO:0000166 nucleotide binding; GO:0001882 nucleoside binding; GO:0001884 pyrimidine nucleoside binding; GO:0002134 UTP binding; GO:0003824 catalytic activity; GO:0004070 aspartate carbamoyltransferase activity; GO:0004087 carbamoyl-phosphate synthase (ammonia) activity; GO:0004088 carbamoyl-phosphate synthase (glutamine-hydrolyzing) activity; GO:0004151 dihydroorotase activity; GO:0004672 protein…	PF00988; PF00117; PF02786; PF02787; PF02142; PF01979; PF02729; PF00185	Carbamoyl-phosphate synthase small chain, CPSase domain; Glutamine amidotransferase class-I; Carbamoyl-phosphate synthase L chain, ATP binding domain; Carbamoyl-phosphate synthetase large chain, oligomerisation domain; MGS-like domain; Amidohydrolase family; Aspartate/ornithine carbamoyltransferase, carbamoyl-P binding domain; Aspartate/ornithine carbamoyltransferase, Asp/Orn binding domain	F	KOG0370	Multifunctional pyrimidine synthesis protein CAD (includes carbamoyl-phophate synthetase, aspartate transcarbamylase, and glutamine amidotransferase)
B2RX12	903	S	2.967	0.010096684	Up	Canalicular multispecific organic anion transporter 2 OS=Mus musculus OX=10090 GN=Abcc3 PE=1 SV=1	Abcc3	0.941524	2.81795E-05	176.58	2	EMS(0.942)S(0.058)LSSEGEVQNR	-0.08619	0.434	0.57		1.776	1.174	1.518	plasma membrane	K05667	ABCC3; ATP-binding cassette, subfamily C (CFTR/MRP), member 3	mmu04976 Bile secretion; mmu02010 ABC transporters; mmu01523 Antifolate resistance	GO:0002237 response to molecule of bacterial origin; GO:0006810 transport; GO:0006811 ion transport; GO:0006820 anion transport; GO:0006855 drug transmembrane transport; GO:0006869 lipid transport; GO:0009605 response to external stimulus; GO:0009607 response to biotic stimulus; GO:0009617 response to bacterium; GO:0009719 response to endogenous stimulus; GO:0009725 response to hormone; GO:001003…	GO:0005623 cell; GO:0005886 plasma membrane; GO:0005887 integral component of plasma membrane; GO:0016020 membrane; GO:0016021 integral component of membrane; GO:0016323 basolateral plasma membrane; GO:0031224 intrinsic component of membrane; GO:0031226 intrinsic component of plasma membrane; GO:0071944 cell periphery; GO:0098590 plasma membrane region;	GO:0000166 nucleotide binding; GO:0003824 catalytic activity; GO:0005215 transporter activity; GO:0005319 lipid transporter activity; GO:0005342 organic acid transmembrane transporter activity; GO:0005488 binding; GO:0005524 ATP binding; GO:0008028 monocarboxylic acid transmembrane transporter activity; GO:0008144 drug binding; GO:0008509 anion transmembrane transporter activity; GO:0008514 organ…	PF00005	ABC transporter	Q	KOG0054	Multidrug resistance-associated protein/mitoxantrone resistance protein, ABC superfamily
C0HKD9	116	S	0.545	0.000232079	Down	Microfibrillar-associated protein 1B OS=Mus musculus OX=10090 GN=Mfap1b PE=1 SV=1	Mfap1b	1	9.99265E-17	143.7	2	IVEPEVVGES(1)DS(1)EVEGDAWR	1.1233	1.256	1.217	1.377	0.697	0.739	0.664	nucleus	K13110				GO:0001527 microfibril; GO:0005576 extracellular region; GO:0031012 extracellular matrix; GO:0099080 supramolecular complex; GO:0099081 supramolecular polymer; GO:0099512 supramolecular fiber;				Z	KOG1425	Microfibrillar-associated protein MFAP1
C0HKD9	118	S	0.317	0.000279261	Down	Microfibrillar-associated protein 1B OS=Mus musculus OX=10090 GN=Mfap1b PE=1 SV=1	Mfap1b	1	2.41514E-14	143.7	2	IVEPEVVGES(1)DS(1)EVEGDAWR	1.1233	1.401	1.424	1.663	0.45	0.55	0.423	nucleus	K13110				GO:0001527 microfibril; GO:0005576 extracellular region; GO:0031012 extracellular matrix; GO:0099080 supramolecular complex; GO:0099081 supramolecular polymer; GO:0099512 supramolecular fiber;				Z	KOG1425	Microfibrillar-associated protein MFAP1
D0QMC3	276	S	1.94	0.000339166	Up	Myeloid cell nuclear differentiation antigen-like protein OS=Mus musculus OX=10090 GN=Mndal PE=1 SV=1	Mndal	0.999999	2.40021E-66	271.36	3	CQS(1)PILHSSSSASSNIPSATNQK	0.23321	0.684	0.603	0.72	1.361	1.25	1.283	nucleus				GO:0000122 negative regulation of transcription by RNA polymerase II; GO:0001558 regulation of cell growth; GO:0002682 regulation of immune system process; GO:0002683 negative regulation of immune system process; GO:0006355 regulation of transcription, DNA-templated; GO:0006357 regulation of transcription by RNA polymerase II; GO:0006915 apoptotic process; GO:0006950 response to stress; GO:000697…	GO:0005622 intracellular; GO:0005623 cell; GO:0005634 nucleus; GO:0005654 nucleoplasm; GO:0005730 nucleolus; GO:0005737 cytoplasm; GO:0005829 cytosol; GO:0016234 inclusion body; GO:0016604 nuclear body; GO:0016607 nuclear speck; GO:0031974 membrane-enclosed lumen; GO:0031981 nuclear lumen; GO:0034399 nuclear periphery; GO:0042405 nuclear inclusion body; GO:0043226 organelle; GO:0043227 membrane-b…	GO:0000976 transcription regulatory region sequence-specific DNA binding; GO:0000977 RNA polymerase II transcription regulatory region sequence-specific DNA binding; GO:0000978 RNA polymerase II cis-regulatory region sequence-specific DNA binding; GO:0000981 DNA-binding transcription factor activity, RNA polymerase II-specific; GO:0000987 cis-regulatory region sequence-specific DNA binding; GO:00…	PF02758	PAAD/DAPIN/Pyrin domain
D3YXK2	24	S	0.324	0.003099235	Down	Scaffold attachment factor B1 OS=Mus musculus OX=10090 GN=Safb PE=1 SV=2	Safb	0.814483	1.4405E-06	113.02	3	AETLS(0.001)GLGDAS(0.017)AAGAAAVSS(0.002)AAS(0.814)ET(0.148)GT(0.018)R	2.6716	1.67	1.417	1.53	0.593	0.562	0.343	nucleus				GO:0006325 chromatin organization; GO:0006355 regulation of transcription, DNA-templated; GO:0006357 regulation of transcription by RNA polymerase II; GO:0006996 organelle organization; GO:0007154 cell communication; GO:0007165 signal transduction; GO:0008152 metabolic process; GO:0009719 response to endogenous stimulus; GO:0009725 response to hormone; GO:0009755 hormone-mediated signaling pathwa…	GO:0005622 intracellular; GO:0005623 cell; GO:0005634 nucleus; GO:0005654 nucleoplasm; GO:0031974 membrane-enclosed lumen; GO:0031981 nuclear lumen; GO:0043226 organelle; GO:0043227 membrane-bounded organelle; GO:0043229 intracellular organelle; GO:0043231 intracellular membrane-bounded organelle; GO:0043233 organelle lumen; GO:0070013 intracellular organelle lumen;	GO:0000976 transcription regulatory region sequence-specific DNA binding; GO:0000977 RNA polymerase II transcription regulatory region sequence-specific DNA binding; GO:0000978 RNA polymerase II cis-regulatory region sequence-specific DNA binding; GO:0000987 cis-regulatory region sequence-specific DNA binding; GO:0001067 regulatory region nucleic acid binding; GO:0003676 nucleic acid binding; GO:…	PF00076	RNA recognition motif. (a.k.a. RRM, RBD, or RNP domain)	K	KOG4661	Hsp27-ERE-TATA-binding protein/Scaffold attachment factor (SAF-B)
E9PVX6	1734	S	0.093	0.001150528	Down	Proliferation marker protein Ki-67 OS=Mus musculus OX=10090 GN=Mki67 PE=1 SV=1	Mki67	0.999995	1.44244E-85	309.56	4	EKIS(1)PVSLPQCATGEVVHIPIGPEDDTENK	-2.0914	7.008		10.741	0.902	0.872	0.693	nucleus	K17582			GO:0000003 reproduction; GO:0001889 liver development; GO:0007049 cell cycle; GO:0007088 regulation of mitotic nuclear division; GO:0007275 multicellular organism development; GO:0007346 regulation of mitotic cell cycle; GO:0008283 cell population proliferation; GO:0009653 anatomical structure morphogenesis; GO:0009887 animal organ morphogenesis; GO:0009987 cellular process; GO:0010564 regulation…	GO:0000775 chromosome, centromeric region; GO:0000793 condensed chromosome; GO:0005622 intracellular; GO:0005623 cell; GO:0005634 nucleus; GO:0005654 nucleoplasm; GO:0005694 chromosome; GO:0005730 nucleolus; GO:0005737 cytoplasm; GO:0016604 nuclear body; GO:0031974 membrane-enclosed lumen; GO:0031981 nuclear lumen; GO:0043226 organelle; GO:0043227 membrane-bounded organelle; GO:0043228 non-membra…	GO:0005488 binding; GO:0005515 protein binding; GO:0008022 protein C-terminus binding;
E9PVX6	337	S	0.043	0.001032563	Down	Proliferation marker protein Ki-67 OS=Mus musculus OX=10090 GN=Mki67 PE=1 SV=1	Mki67	1	8.09836E-25	238.02	3	RHS(1)VNLDEGESAQAVHK	5.0146	14.989		22.961	0.617	0.792	1.023	nucleus	K17582			GO:0000003 reproduction; GO:0001889 liver development; GO:0007049 cell cycle; GO:0007088 regulation of mitotic nuclear division; GO:0007275 multicellular organism development; GO:0007346 regulation of mitotic cell cycle; GO:0008283 cell population proliferation; GO:0009653 anatomical structure morphogenesis; GO:0009887 animal organ morphogenesis; GO:0009987 cellular process; GO:0010564 regulation…	GO:0000775 chromosome, centromeric region; GO:0000793 condensed chromosome; GO:0005622 intracellular; GO:0005623 cell; GO:0005634 nucleus; GO:0005654 nucleoplasm; GO:0005694 chromosome; GO:0005730 nucleolus; GO:0005737 cytoplasm; GO:0016604 nuclear body; GO:0031974 membrane-enclosed lumen; GO:0031981 nuclear lumen; GO:0043226 organelle; GO:0043227 membrane-bounded organelle; GO:0043228 non-membra…	GO:0005488 binding; GO:0005515 protein binding; GO:0008022 protein C-terminus binding;
E9PVX6	2980	S	0.073	9.60145E-05	Down	Proliferation marker protein Ki-67 OS=Mus musculus OX=10090 GN=Mki67 PE=1 SV=1	Mki67	1	1.79418E-07	138	2	RHVS(1)PEPVK	0.47212	9.591	16.819	13.537	0.979	1.01	0.947	nucleus	K17582			GO:0000003 reproduction; GO:0001889 liver development; GO:0007049 cell cycle; GO:0007088 regulation of mitotic nuclear division; GO:0007275 multicellular organism development; GO:0007346 regulation of mitotic cell cycle; GO:0008283 cell population proliferation; GO:0009653 anatomical structure morphogenesis; GO:0009887 animal organ morphogenesis; GO:0009987 cellular process; GO:0010564 regulation…	GO:0000775 chromosome, centromeric region; GO:0000793 condensed chromosome; GO:0005622 intracellular; GO:0005623 cell; GO:0005634 nucleus; GO:0005654 nucleoplasm; GO:0005694 chromosome; GO:0005730 nucleolus; GO:0005737 cytoplasm; GO:0016604 nuclear body; GO:0031974 membrane-enclosed lumen; GO:0031981 nuclear lumen; GO:0043226 organelle; GO:0043227 membrane-bounded organelle; GO:0043228 non-membra…	GO:0005488 binding; GO:0005515 protein binding; GO:0008022 protein C-terminus binding;
E9PVX6	2649	S	0.03	9.05475E-06	Down	Proliferation marker protein Ki-67 OS=Mus musculus OX=10090 GN=Mki67 PE=1 SV=1	Mki67	0.999975	5.24192E-12	215.61	2	ISSKS(1)PQPEEK	0.021376	24.394	35.861	33.505	0.909	1.002	0.928	nucleus	K17582			GO:0000003 reproduction; GO:0001889 liver development; GO:0007049 cell cycle; GO:0007088 regulation of mitotic nuclear division; GO:0007275 multicellular organism development; GO:0007346 regulation of mitotic cell cycle; GO:0008283 cell population proliferation; GO:0009653 anatomical structure morphogenesis; GO:0009887 animal organ morphogenesis; GO:0009987 cellular process; GO:0010564 regulation…	GO:0000775 chromosome, centromeric region; GO:0000793 condensed chromosome; GO:0005622 intracellular; GO:0005623 cell; GO:0005634 nucleus; GO:0005654 nucleoplasm; GO:0005694 chromosome; GO:0005730 nucleolus; GO:0005737 cytoplasm; GO:0016604 nuclear body; GO:0031974 membrane-enclosed lumen; GO:0031981 nuclear lumen; GO:0043226 organelle; GO:0043227 membrane-bounded organelle; GO:0043228 non-membra…	GO:0005488 binding; GO:0005515 protein binding; GO:0008022 protein C-terminus binding;
E9PVX6	2392	S	0.033	2.72968E-05	Down	Proliferation marker protein Ki-67 OS=Mus musculus OX=10090 GN=Mki67 PE=1 SV=1	Mki67	0.999997	1.93053E-60	326.96	3	SQS(1)PEDLSGVQEVFQTSGHNK	0.19807	20.894	34.11	32.13	0.894	0.99	0.969	nucleus	K17582			GO:0000003 reproduction; GO:0001889 liver development; GO:0007049 cell cycle; GO:0007088 regulation of mitotic nuclear division; GO:0007275 multicellular organism development; GO:0007346 regulation of mitotic cell cycle; GO:0008283 cell population proliferation; GO:0009653 anatomical structure morphogenesis; GO:0009887 animal organ morphogenesis; GO:0009987 cellular process; GO:0010564 regulation…	GO:0000775 chromosome, centromeric region; GO:0000793 condensed chromosome; GO:0005622 intracellular; GO:0005623 cell; GO:0005634 nucleus; GO:0005654 nucleoplasm; GO:0005694 chromosome; GO:0005730 nucleolus; GO:0005737 cytoplasm; GO:0016604 nuclear body; GO:0031974 membrane-enclosed lumen; GO:0031981 nuclear lumen; GO:0043226 organelle; GO:0043227 membrane-bounded organelle; GO:0043228 non-membra…	GO:0005488 binding; GO:0005515 protein binding; GO:0008022 protein C-terminus binding;
E9PVX6	2016	S	0.049	0.005645645	Down	Proliferation marker protein Ki-67 OS=Mus musculus OX=10090 GN=Mki67 PE=1 SV=1	Mki67	0.997654	0.000103835	151.52	2	LDFT(0.004)GNS(0.998)S(0.999)GHKR	-0.11569	19.612	30.775	23.04		0.602	1.788	nucleus	K17582			GO:0000003 reproduction; GO:0001889 liver development; GO:0007049 cell cycle; GO:0007088 regulation of mitotic nuclear division; GO:0007275 multicellular organism development; GO:0007346 regulation of mitotic cell cycle; GO:0008283 cell population proliferation; GO:0009653 anatomical structure morphogenesis; GO:0009887 animal organ morphogenesis; GO:0009987 cellular process; GO:0010564 regulation…	GO:0000775 chromosome, centromeric region; GO:0000793 condensed chromosome; GO:0005622 intracellular; GO:0005623 cell; GO:0005634 nucleus; GO:0005654 nucleoplasm; GO:0005694 chromosome; GO:0005730 nucleolus; GO:0005737 cytoplasm; GO:0016604 nuclear body; GO:0031974 membrane-enclosed lumen; GO:0031981 nuclear lumen; GO:0043226 organelle; GO:0043227 membrane-bounded organelle; GO:0043228 non-membra…	GO:0005488 binding; GO:0005515 protein binding; GO:0008022 protein C-terminus binding;
E9PVX6	2017	S	0.075	0.001251191	Down	Proliferation marker protein Ki-67 OS=Mus musculus OX=10090 GN=Mki67 PE=1 SV=1	Mki67	0.998728	4.51631E-05	154.09	2	LDFT(0.004)GNS(0.998)S(0.999)GHKR	-0.11569	10.098		11.862	0.58	0.965	0.921	nucleus	K17582			GO:0000003 reproduction; GO:0001889 liver development; GO:0007049 cell cycle; GO:0007088 regulation of mitotic nuclear division; GO:0007275 multicellular organism development; GO:0007346 regulation of mitotic cell cycle; GO:0008283 cell population proliferation; GO:0009653 anatomical structure morphogenesis; GO:0009887 animal organ morphogenesis; GO:0009987 cellular process; GO:0010564 regulation…	GO:0000775 chromosome, centromeric region; GO:0000793 condensed chromosome; GO:0005622 intracellular; GO:0005623 cell; GO:0005634 nucleus; GO:0005654 nucleoplasm; GO:0005694 chromosome; GO:0005730 nucleolus; GO:0005737 cytoplasm; GO:0016604 nuclear body; GO:0031974 membrane-enclosed lumen; GO:0031981 nuclear lumen; GO:0043226 organelle; GO:0043227 membrane-bounded organelle; GO:0043228 non-membra…	GO:0005488 binding; GO:0005515 protein binding; GO:0008022 protein C-terminus binding;
E9PVX6	2425	S	0.07	0.000626572	Down	Proliferation marker protein Ki-67 OS=Mus musculus OX=10090 GN=Mki67 PE=1 SV=1	Mki67	0.99856	6.56451E-43	251.81	2	LPSS(0.001)S(0.999)PPLEPTDTSVTSR	1.1973	9.057		14.408	0.815	0.843	0.8	nucleus	K17582			GO:0000003 reproduction; GO:0001889 liver development; GO:0007049 cell cycle; GO:0007088 regulation of mitotic nuclear division; GO:0007275 multicellular organism development; GO:0007346 regulation of mitotic cell cycle; GO:0008283 cell population proliferation; GO:0009653 anatomical structure morphogenesis; GO:0009887 animal organ morphogenesis; GO:0009987 cellular process; GO:0010564 regulation…	GO:0000775 chromosome, centromeric region; GO:0000793 condensed chromosome; GO:0005622 intracellular; GO:0005623 cell; GO:0005634 nucleus; GO:0005654 nucleoplasm; GO:0005694 chromosome; GO:0005730 nucleolus; GO:0005737 cytoplasm; GO:0016604 nuclear body; GO:0031974 membrane-enclosed lumen; GO:0031981 nuclear lumen; GO:0043226 organelle; GO:0043227 membrane-bounded organelle; GO:0043228 non-membra…	GO:0005488 binding; GO:0005515 protein binding; GO:0008022 protein C-terminus binding;
E9PVX6	767	S	0.07	0.000514977	Down	Proliferation marker protein Ki-67 OS=Mus musculus OX=10090 GN=Mki67 PE=1 SV=1	Mki67	0.999987	1.1667E-07	139.02	2	YSAS(1)PTLR	-1.2959	9.336	14.222		0.843	0.855	0.763	nucleus	K17582			GO:0000003 reproduction; GO:0001889 liver development; GO:0007049 cell cycle; GO:0007088 regulation of mitotic nuclear division; GO:0007275 multicellular organism development; GO:0007346 regulation of mitotic cell cycle; GO:0008283 cell population proliferation; GO:0009653 anatomical structure morphogenesis; GO:0009887 animal organ morphogenesis; GO:0009987 cellular process; GO:0010564 regulation…	GO:0000775 chromosome, centromeric region; GO:0000793 condensed chromosome; GO:0005622 intracellular; GO:0005623 cell; GO:0005634 nucleus; GO:0005654 nucleoplasm; GO:0005694 chromosome; GO:0005730 nucleolus; GO:0005737 cytoplasm; GO:0016604 nuclear body; GO:0031974 membrane-enclosed lumen; GO:0031981 nuclear lumen; GO:0043226 organelle; GO:0043227 membrane-bounded organelle; GO:0043228 non-membra…	GO:0005488 binding; GO:0005515 protein binding; GO:0008022 protein C-terminus binding;
E9Q394	2308	S	1.812	0.010368622	Up	A-kinase anchor protein 13 OS=Mus musculus OX=10090 GN=Akap13 PE=1 SV=1	Akap13	1	1.32975E-05	117.8	2	DEDEGIPS(1)ENEEEKK	-0.68053	0.831	0.578	0.795	1.162	1.393	1.439	nucleus	K16529	ARHGEF13; A-kinase anchor protein 13	mmu04928 Parathyroid hormone synthesis, secretion and action; mmu05163 Human cytomegalovirus infection	GO:0001501 skeletal system development; GO:0001932 regulation of protein phosphorylation; GO:0001934 positive regulation of protein phosphorylation; GO:0003008 system process; GO:0003013 circulatory system process; GO:0003015 heart process; GO:0006810 transport; GO:0006913 nucleocytoplasmic transport; GO:0007154 cell communication; GO:0007165 signal transduction; GO:0007186 G protein-coupled rece…	GO:0005622 intracellular; GO:0005623 cell; GO:0005737 cytoplasm; GO:0005829 cytosol; GO:0005938 cell cortex; GO:0048471 perinuclear region of cytoplasm; GO:0071944 cell periphery; GO:0099568 cytoplasmic region;	GO:0005078 MAP-kinase scaffold activity; GO:0005085 guanyl-nucleotide exchange factor activity; GO:0005088 Ras guanyl-nucleotide exchange factor activity; GO:0005089 Rho guanyl-nucleotide exchange factor activity; GO:0005198 structural molecule activity; GO:0005488 binding; GO:0005515 protein binding; GO:0017016 Ras GTPase binding; GO:0017048 Rho GTPase binding; GO:0019899 enzyme binding; GO:0019…	PF00621	RhoGEF domain	T	KOG3520	Predicted guanine nucleotide exchange factor
E9Q394	1892	S	2.005	0.002433244	Up	A-kinase anchor protein 13 OS=Mus musculus OX=10090 GN=Akap13 PE=1 SV=1	Akap13	0.997191	1.76326E-08	177.41	2	FLSHS(0.997)T(0.003)DSLNK	1.3794	0.747	0.593	0.727	1.192	1.455	1.497	nucleus	K16529	ARHGEF13; A-kinase anchor protein 13	mmu04928 Parathyroid hormone synthesis, secretion and action; mmu05163 Human cytomegalovirus infection	GO:0001501 skeletal system development; GO:0001932 regulation of protein phosphorylation; GO:0001934 positive regulation of protein phosphorylation; GO:0003008 system process; GO:0003013 circulatory system process; GO:0003015 heart process; GO:0006810 transport; GO:0006913 nucleocytoplasmic transport; GO:0007154 cell communication; GO:0007165 signal transduction; GO:0007186 G protein-coupled rece…	GO:0005622 intracellular; GO:0005623 cell; GO:0005737 cytoplasm; GO:0005829 cytosol; GO:0005938 cell cortex; GO:0048471 perinuclear region of cytoplasm; GO:0071944 cell periphery; GO:0099568 cytoplasmic region;	GO:0005078 MAP-kinase scaffold activity; GO:0005085 guanyl-nucleotide exchange factor activity; GO:0005088 Ras guanyl-nucleotide exchange factor activity; GO:0005089 Rho guanyl-nucleotide exchange factor activity; GO:0005198 structural molecule activity; GO:0005488 binding; GO:0005515 protein binding; GO:0017016 Ras GTPase binding; GO:0017048 Rho GTPase binding; GO:0019899 enzyme binding; GO:0019…	PF00621	RhoGEF domain	T	KOG3520	Predicted guanine nucleotide exchange factor
E9Q394	1608	S	3.146	0.004821601	Up	A-kinase anchor protein 13 OS=Mus musculus OX=10090 GN=Akap13 PE=1 SV=1	Akap13	0.999365	1.30497E-05	86.766	2	NS(0.999)LMS(0.023)LS(0.977)EEHLEPDQR	2.8212	0.512	0.349	0.64	1.672	1.785	1.265	nucleus	K16529	ARHGEF13; A-kinase anchor protein 13	mmu04928 Parathyroid hormone synthesis, secretion and action; mmu05163 Human cytomegalovirus infection	GO:0001501 skeletal system development; GO:0001932 regulation of protein phosphorylation; GO:0001934 positive regulation of protein phosphorylation; GO:0003008 system process; GO:0003013 circulatory system process; GO:0003015 heart process; GO:0006810 transport; GO:0006913 nucleocytoplasmic transport; GO:0007154 cell communication; GO:0007165 signal transduction; GO:0007186 G protein-coupled rece…	GO:0005622 intracellular; GO:0005623 cell; GO:0005737 cytoplasm; GO:0005829 cytosol; GO:0005938 cell cortex; GO:0048471 perinuclear region of cytoplasm; GO:0071944 cell periphery; GO:0099568 cytoplasmic region;	GO:0005078 MAP-kinase scaffold activity; GO:0005085 guanyl-nucleotide exchange factor activity; GO:0005088 Ras guanyl-nucleotide exchange factor activity; GO:0005089 Rho guanyl-nucleotide exchange factor activity; GO:0005198 structural molecule activity; GO:0005488 binding; GO:0005515 protein binding; GO:0017016 Ras GTPase binding; GO:0017048 Rho GTPase binding; GO:0019899 enzyme binding; GO:0019…	PF00621	RhoGEF domain	T	KOG3520	Predicted guanine nucleotide exchange factor
E9Q394	1839	S	2.828	0.002050906	Up	A-kinase anchor protein 13 OS=Mus musculus OX=10090 GN=Akap13 PE=1 SV=1	Akap13	1	6.35665E-33	211.9	2	S(1)AVLLADEATAAPMFTNR	2.4127	0.588	0.42	0.636	1.335	1.604	1.71	nucleus	K16529	ARHGEF13; A-kinase anchor protein 13	mmu04928 Parathyroid hormone synthesis, secretion and action; mmu05163 Human cytomegalovirus infection	GO:0001501 skeletal system development; GO:0001932 regulation of protein phosphorylation; GO:0001934 positive regulation of protein phosphorylation; GO:0003008 system process; GO:0003013 circulatory system process; GO:0003015 heart process; GO:0006810 transport; GO:0006913 nucleocytoplasmic transport; GO:0007154 cell communication; GO:0007165 signal transduction; GO:0007186 G protein-coupled rece…	GO:0005622 intracellular; GO:0005623 cell; GO:0005737 cytoplasm; GO:0005829 cytosol; GO:0005938 cell cortex; GO:0048471 perinuclear region of cytoplasm; GO:0071944 cell periphery; GO:0099568 cytoplasmic region;	GO:0005078 MAP-kinase scaffold activity; GO:0005085 guanyl-nucleotide exchange factor activity; GO:0005088 Ras guanyl-nucleotide exchange factor activity; GO:0005089 Rho guanyl-nucleotide exchange factor activity; GO:0005198 structural molecule activity; GO:0005488 binding; GO:0005515 protein binding; GO:0017016 Ras GTPase binding; GO:0017048 Rho GTPase binding; GO:0019899 enzyme binding; GO:0019…	PF00621	RhoGEF domain	T	KOG3520	Predicted guanine nucleotide exchange factor
E9Q394	1253	S	4.37	0.000705342	Up	A-kinase anchor protein 13 OS=Mus musculus OX=10090 GN=Akap13 PE=1 SV=1	Akap13	0.831909	3.46479E-05	119.58	2	VETQNPSLS(0.121)S(0.832)PET(0.047)K	0.68851	0.433	0.29	0.455	1.692	1.526	1.93	nucleus	K16529	ARHGEF13; A-kinase anchor protein 13	mmu04928 Parathyroid hormone synthesis, secretion and action; mmu05163 Human cytomegalovirus infection	GO:0001501 skeletal system development; GO:0001932 regulation of protein phosphorylation; GO:0001934 positive regulation of protein phosphorylation; GO:0003008 system process; GO:0003013 circulatory system process; GO:0003015 heart process; GO:0006810 transport; GO:0006913 nucleocytoplasmic transport; GO:0007154 cell communication; GO:0007165 signal transduction; GO:0007186 G protein-coupled rece…	GO:0005622 intracellular; GO:0005623 cell; GO:0005737 cytoplasm; GO:0005829 cytosol; GO:0005938 cell cortex; GO:0048471 perinuclear region of cytoplasm; GO:0071944 cell periphery; GO:0099568 cytoplasmic region;	GO:0005078 MAP-kinase scaffold activity; GO:0005085 guanyl-nucleotide exchange factor activity; GO:0005088 Ras guanyl-nucleotide exchange factor activity; GO:0005089 Rho guanyl-nucleotide exchange factor activity; GO:0005198 structural molecule activity; GO:0005488 binding; GO:0005515 protein binding; GO:0017016 Ras GTPase binding; GO:0017048 Rho GTPase binding; GO:0019899 enzyme binding; GO:0019…	PF00621	RhoGEF domain	T	KOG3520	Predicted guanine nucleotide exchange factor
E9Q3L2	268	S	3.228	0.000493103	Up	Phosphatidylinositol 4-kinase alpha OS=Mus musculus OX=10090 GN=Pi4ka PE=1 SV=2	Pi4ka	0.999931	2.38967E-05	121.96	2	TSSVSSISQVS(1)PER	0.075441	0.422	0.534	0.604	1.596	1.609	1.83	nucleus	K00888	PI4KA; phosphatidylinositol 4-kinase A [EC:2.7.1.67]	mmu04070 Phosphatidylinositol signaling system; mmu01100 Metabolic pathways; mmu00562 Inositol phosphate metabolism	GO:0006629 lipid metabolic process; GO:0006644 phospholipid metabolic process; GO:0006650 glycerophospholipid metabolic process; GO:0006793 phosphorus metabolic process; GO:0006796 phosphate-containing compound metabolic process; GO:0006996 organelle organization; GO:0007010 cytoskeleton organization; GO:0007154 cell communication; GO:0007165 signal transduction; GO:0008152 metabolic process; GO:…	GO:0005622 intracellular; GO:0005623 cell; GO:0005737 cytoplasm; GO:0005798 Golgi-associated vesicle; GO:0005886 plasma membrane; GO:0016020 membrane; GO:0018995 host cellular component; GO:0019034 viral replication complex; GO:0030660 Golgi-associated vesicle membrane; GO:0031090 organelle membrane; GO:0031410 cytoplasmic vesicle; GO:0031982 vesicle; GO:0033643 host cell part; GO:0033646 host in…	GO:0003824 catalytic activity; GO:0004430 1-phosphatidylinositol 4-kinase activity; GO:0016301 kinase activity; GO:0016740 transferase activity; GO:0016772 transferase activity, transferring phosphorus-containing groups; GO:0016773 phosphotransferase activity, alcohol group as acceptor; GO:0052742 phosphatidylinositol kinase activity;			T	KOG0902	Phosphatidylinositol 4-kinase
E9Q555	2234	S	2.225	0.004504813	Up	E3 ubiquitin-protein ligase RNF213 OS=Mus musculus OX=10090 GN=Rnf213 PE=1 SV=2	Rnf213	0.999154	5.29961E-06	96.78	2	DFATPTLHTSDQS(0.999)PGR	0.51917	0.65		0.585		1.358	1.39	plasma membrane	K22754			GO:0001525 angiogenesis; GO:0001568 blood vessel development; GO:0001944 vasculature development; GO:0002040 sprouting angiogenesis; GO:0006464 cellular protein modification process; GO:0006508 proteolysis; GO:0006511 ubiquitin-dependent protein catabolic process; GO:0006807 nitrogen compound metabolic process; GO:0007275 multicellular organism development; GO:0008152 metabolic process; GO:000905…	GO:0005622 intracellular; GO:0005623 cell; GO:0005634 nucleus; GO:0005730 nucleolus; GO:0005737 cytoplasm; GO:0005829 cytosol; GO:0031974 membrane-enclosed lumen; GO:0031981 nuclear lumen; GO:0043226 organelle; GO:0043227 membrane-bounded organelle; GO:0043228 non-membrane-bounded organelle; GO:0043229 intracellular organelle; GO:0043231 intracellular membrane-bounded organelle; GO:0043232 intrac…	GO:0003824 catalytic activity; GO:0004842 ubiquitin-protein transferase activity; GO:0016462 pyrophosphatase activity; GO:0016740 transferase activity; GO:0016787 hydrolase activity; GO:0016817 hydrolase activity, acting on acid anhydrides; GO:0016818 hydrolase activity, acting on acid anhydrides, in phosphorus-containing anhydrides; GO:0016887 ATPase activity; GO:0017111 nucleoside-triphosphatas…
E9Q555	274	S	2.823	0.000604848	Up	E3 ubiquitin-protein ligase RNF213 OS=Mus musculus OX=10090 GN=Rnf213 PE=1 SV=2	Rnf213	0.999744	0.00012741	89.382	2	PSPVS(1)PVASK	-0.31047	0.523	0.452		1.455	1.369	1.305	plasma membrane	K22754			GO:0001525 angiogenesis; GO:0001568 blood vessel development; GO:0001944 vasculature development; GO:0002040 sprouting angiogenesis; GO:0006464 cellular protein modification process; GO:0006508 proteolysis; GO:0006511 ubiquitin-dependent protein catabolic process; GO:0006807 nitrogen compound metabolic process; GO:0007275 multicellular organism development; GO:0008152 metabolic process; GO:000905…	GO:0005622 intracellular; GO:0005623 cell; GO:0005634 nucleus; GO:0005730 nucleolus; GO:0005737 cytoplasm; GO:0005829 cytosol; GO:0031974 membrane-enclosed lumen; GO:0031981 nuclear lumen; GO:0043226 organelle; GO:0043227 membrane-bounded organelle; GO:0043228 non-membrane-bounded organelle; GO:0043229 intracellular organelle; GO:0043231 intracellular membrane-bounded organelle; GO:0043232 intrac…	GO:0003824 catalytic activity; GO:0004842 ubiquitin-protein transferase activity; GO:0016462 pyrophosphatase activity; GO:0016740 transferase activity; GO:0016787 hydrolase activity; GO:0016817 hydrolase activity, acting on acid anhydrides; GO:0016818 hydrolase activity, acting on acid anhydrides, in phosphorus-containing anhydrides; GO:0016887 ATPase activity; GO:0017111 nucleoside-triphosphatas…
E9Q5C9	626	S	1.773	0.032905466	Up	Nucleolar and coiled-body phosphoprotein 1 OS=Mus musculus OX=10090 GN=Nolc1 PE=1 SV=1	Nolc1	1	0.00742425	74.486	2	RAS(1)S(1)PFR	-0.75451		0.629	0.711	1.446	1.124	0.994	nucleus				GO:0000278 mitotic cell cycle; GO:0001837 epithelial to mesenchymal transition; GO:0006139 nucleobase-containing compound metabolic process; GO:0006355 regulation of transcription, DNA-templated; GO:0006364 rRNA processing; GO:0006396 RNA processing; GO:0006417 regulation of translation; GO:0006725 cellular aromatic compound metabolic process; GO:0006807 nitrogen compound metabolic process; GO:00…	GO:0001650 fibrillar center; GO:0005622 intracellular; GO:0005623 cell; GO:0005634 nucleus; GO:0005654 nucleoplasm; GO:0005730 nucleolus; GO:0005732 small nucleolar ribonucleoprotein complex; GO:0005737 cytoplasm; GO:0015030 Cajal body; GO:0016604 nuclear body; GO:0030532 small nuclear ribonucleoprotein complex; GO:0031428 box C/D snoRNP complex; GO:0031429 box H/ACA snoRNP complex; GO:0031974 me…	GO:0001042 RNA polymerase I core binding; GO:0003676 nucleic acid binding; GO:0003700 DNA-binding transcription factor activity; GO:0003723 RNA binding; GO:0005048 signal sequence binding; GO:0005488 binding; GO:0005515 protein binding; GO:0008134 transcription factor binding; GO:0008139 nuclear localization sequence binding; GO:0019899 enzyme binding; GO:0019904 protein domain specific binding; …	PF05022	SRP40, C-terminal domain	Y	KOG2992	Nucleolar GTPase/ATPase p130
E9Q5C9	394	S	2.812	0.000329	Up	Nucleolar and coiled-body phosphoprotein 1 OS=Mus musculus OX=10090 GN=Nolc1 PE=1 SV=1	Nolc1	1	0.000843943	82.437	2	S(1)PKPAVTPK	0.45482	0.548	0.446	0.54	1.599	1.42	1.295	nucleus				GO:0000278 mitotic cell cycle; GO:0001837 epithelial to mesenchymal transition; GO:0006139 nucleobase-containing compound metabolic process; GO:0006355 regulation of transcription, DNA-templated; GO:0006364 rRNA processing; GO:0006396 RNA processing; GO:0006417 regulation of translation; GO:0006725 cellular aromatic compound metabolic process; GO:0006807 nitrogen compound metabolic process; GO:00…	GO:0001650 fibrillar center; GO:0005622 intracellular; GO:0005623 cell; GO:0005634 nucleus; GO:0005654 nucleoplasm; GO:0005730 nucleolus; GO:0005732 small nucleolar ribonucleoprotein complex; GO:0005737 cytoplasm; GO:0015030 Cajal body; GO:0016604 nuclear body; GO:0030532 small nuclear ribonucleoprotein complex; GO:0031428 box C/D snoRNP complex; GO:0031429 box H/ACA snoRNP complex; GO:0031974 me…	GO:0001042 RNA polymerase I core binding; GO:0003676 nucleic acid binding; GO:0003700 DNA-binding transcription factor activity; GO:0003723 RNA binding; GO:0005048 signal sequence binding; GO:0005488 binding; GO:0005515 protein binding; GO:0008134 transcription factor binding; GO:0008139 nuclear localization sequence binding; GO:0019899 enzyme binding; GO:0019904 protein domain specific binding; …	PF05022	SRP40, C-terminal domain	Y	KOG2992	Nucleolar GTPase/ATPase p130
E9Q7G0	167	S	2.508	0.006296988	Up	Nuclear mitotic apparatus protein 1 OS=Mus musculus OX=10090 GN=Numa1 PE=1 SV=1	Numa1	0.999879	9.27319E-61	314.81	3	VPYTHASTLSEELS(1)PPSHQTK	-0.44155	0.647	0.41	0.663	1.304	1.693	1.317	mitochondria	K16808			GO:0000132 establishment of mitotic spindle orientation; GO:0000226 microtubule cytoskeleton organization; GO:0000278 mitotic cell cycle; GO:0001578 microtubule bundle formation; GO:0006355 regulation of transcription, DNA-templated; GO:0006357 regulation of transcription by RNA polymerase II; GO:0006996 organelle organization; GO:0006997 nucleus organization; GO:0007010 cytoskeleton organization…	GO:0000235 astral microtubule; GO:0000922 spindle pole; GO:0005622 intracellular; GO:0005623 cell; GO:0005634 nucleus; GO:0005654 nucleoplasm; GO:0005737 cytoplasm; GO:0005813 centrosome; GO:0005815 microtubule organizing center; GO:0005818 aster; GO:0005819 spindle; GO:0005829 cytosol; GO:0005856 cytoskeleton; GO:0005874 microtubule; GO:0005876 spindle microtubule; GO:0005881 cytoplasmic microtu…	GO:0005198 structural molecule activity; GO:0005488 binding; GO:0005515 protein binding; GO:0005543 phospholipid binding; GO:0008017 microtubule binding; GO:0008022 protein C-terminus binding; GO:0008092 cytoskeletal protein binding; GO:0008289 lipid binding; GO:0015631 tubulin binding; GO:0019904 protein domain specific binding; GO:0035091 phosphatidylinositol binding; GO:0043167 ion binding; GO…
F6ZDS4	2111	S	2.912	0.009227537	Up	Nucleoprotein TPR OS=Mus musculus OX=10090 GN=Tpr PE=1 SV=1	Tpr	0.976598	3.95912E-38	142.76	2	AADSQNSGEGNT(0.023)S(0.977)AAESSFSQEVAR	-1.517		0.476	0.556	1.4	1.605		nucleus	K09291	TPR; nucleoprotein TPR	mmu05014 Amyotrophic lateral sclerosis; mmu05216 Thyroid cancer; mmu03013 RNA transport; mmu05200 Pathways in cancer	GO:0000075 cell cycle checkpoint; GO:0000122 negative regulation of transcription by RNA polymerase II; GO:0000278 mitotic cell cycle; GO:0001672 regulation of chromatin assembly or disassembly; GO:0006355 regulation of transcription, DNA-templated; GO:0006357 regulation of transcription by RNA polymerase II; GO:0006403 RNA localization; GO:0006404 RNA import into nucleus; GO:0006405 RNA export f…	GO:0000775 chromosome, centromeric region; GO:0000776 kinetochore; GO:0005622 intracellular; GO:0005623 cell; GO:0005634 nucleus; GO:0005635 nuclear envelope; GO:0005643 nuclear pore; GO:0005654 nucleoplasm; GO:0005694 chromosome; GO:0005737 cytoplasm; GO:0005819 spindle; GO:0005856 cytoskeleton; GO:0005868 cytoplasmic dynein complex; GO:0005875 microtubule associated complex; GO:0012505 endomemb…	GO:0003676 nucleic acid binding; GO:0003682 chromatin binding; GO:0003723 RNA binding; GO:0003729 mRNA binding; GO:0005198 structural molecule activity; GO:0005488 binding; GO:0005515 protein binding; GO:0008092 cytoskeletal protein binding; GO:0015631 tubulin binding; GO:0017056 structural constituent of nuclear pore; GO:0019899 enzyme binding; GO:0019900 kinase binding; GO:0019901 protein kinas…			S	KOG4674	Uncharacterized conserved coiled-coil protein
G5E870	1024	S	2.937	0.001590581	Up	E3 ubiquitin-protein ligase TRIP12 OS=Mus musculus OX=10090 GN=Trip12 PE=1 SV=1	Trip12	1	7.06217E-06	174.05	2	DDSLDLS(1)PQGR	0.26082	0.535	0.362	0.553	1.337	1.549	1.373	nucleus	K10590	TRIP12; E3 ubiquitin-protein ligase TRIP12 [EC:2.3.2.26]	mmu04120 Ubiquitin mediated proteolysis	GO:0006282 regulation of DNA repair; GO:0006464 cellular protein modification process; GO:0006508 proteolysis; GO:0006511 ubiquitin-dependent protein catabolic process; GO:0006807 nitrogen compound metabolic process; GO:0006950 response to stress; GO:0006974 cellular response to DNA damage stimulus; GO:0008152 metabolic process; GO:0009056 catabolic process; GO:0009057 macromolecule catabolic pro…	GO:0005622 intracellular; GO:0005623 cell; GO:0005634 nucleus; GO:0005654 nucleoplasm; GO:0005737 cytoplasm; GO:0016604 nuclear body; GO:0016607 nuclear speck; GO:0031974 membrane-enclosed lumen; GO:0031981 nuclear lumen; GO:0043226 organelle; GO:0043227 membrane-bounded organelle; GO:0043229 intracellular organelle; GO:0043231 intracellular membrane-bounded organelle; GO:0043233 organelle lumen;…	GO:0003824 catalytic activity; GO:0004842 ubiquitin-protein transferase activity; GO:0005102 signaling receptor binding; GO:0005488 binding; GO:0005515 protein binding; GO:0008134 transcription factor binding; GO:0016740 transferase activity; GO:0019787 ubiquitin-like protein transferase activity; GO:0035257 nuclear hormone receptor binding; GO:0046966 thyroid hormone receptor binding; GO:0051427…	PF00632	HECT-domain (ubiquitin-transferase)	O	KOG0170	E3 ubiquitin protein ligase
O08547	137	S	0.647	0.00014135	Down	Vesicle-trafficking protein SEC22b OS=Mus musculus OX=10090 GN=Sec22b PE=1 SV=3	Sec22b	1	1.1902E-19	245.61	2	NLGS(1)INTELQDVQR	-1.4853	1.218	1.138	1.251	0.776	0.794	0.762	cytoplasm	K08517	SEC22; vesicle transport protein SEC22	mmu05134 Legionellosis; mmu04145 Phagosome; mmu04130 SNARE interactions in vesicular transport	GO:0002376 immune system process; GO:0002474 antigen processing and presentation of peptide antigen via MHC class I; GO:0002478 antigen processing and presentation of exogenous peptide antigen; GO:0002479 antigen processing and presentation of exogenous peptide antigen via MHC class I, TAP-dependent; GO:0006810 transport; GO:0006888 endoplasmic reticulum to Golgi vesicle-mediated transport; GO:00…	GO:0000139 Golgi membrane; GO:0005622 intracellular; GO:0005623 cell; GO:0005737 cytoplasm; GO:0005783 endoplasmic reticulum; GO:0005789 endoplasmic reticulum membrane; GO:0005793 endoplasmic reticulum-Golgi intermediate compartment; GO:0005794 Golgi apparatus; GO:0005798 Golgi-associated vesicle; GO:0012505 endomembrane system; GO:0012506 vesicle membrane; GO:0012507 ER to Golgi transport vesicl…	GO:0000149 SNARE binding; GO:0005484 SNAP receptor activity; GO:0005488 binding; GO:0005515 protein binding; GO:0019905 syntaxin binding;	PF13774	Regulated-SNARE-like domain	U	KOG0862	Synaptobrevin/VAMP-like protein SEC22
O08638	1367	S	0.652	0.000821902	Down	Myosin-11 OS=Mus musculus OX=10090 GN=Myh11 PE=1 SV=1	Myh11	0.99937	1.51967E-08	202.93	2	HVS(0.999)T(0.001)LNIQLSDSK	0.3179	1.201	1.125	1.243	0.742	0.834	0.751	nucleus	K10352	MYH9s; myosin heavy chain 9/10/11/14	mmu04270 Vascular smooth muscle contraction; mmu04810 Regulation of actin cytoskeleton; mmu04530 Tight junction	GO:0003008 system process; GO:0003012 muscle system process; GO:0006936 muscle contraction; GO:0006939 smooth muscle contraction; GO:0006996 organelle organization; GO:0007010 cytoskeleton organization; GO:0007275 multicellular organism development; GO:0007507 heart development; GO:0009653 anatomical structure morphogenesis; GO:0009888 tissue development; GO:0009987 cellular process; GO:0010927 c…	GO:0001725 stress fiber; GO:0005622 intracellular; GO:0005623 cell; GO:0005737 cytoplasm; GO:0005829 cytosol; GO:0005856 cytoskeleton; GO:0005859 muscle myosin complex; GO:0005903 brush border; GO:0015629 actin cytoskeleton; GO:0016459 myosin complex; GO:0016460 myosin II complex; GO:0030016 myofibril; GO:0030485 smooth muscle contractile fiber; GO:0032432 actin filament bundle; GO:0032991 protei…	GO:0000146 microfilament motor activity; GO:0003774 motor activity; GO:0003824 catalytic activity; GO:0005198 structural molecule activity; GO:0005488 binding; GO:0005515 protein binding; GO:0008092 cytoskeletal protein binding; GO:0008307 structural constituent of muscle; GO:0016462 pyrophosphatase activity; GO:0016787 hydrolase activity; GO:0016817 hydrolase activity, acting on acid anhydrides;…	PF02736; PF00063	Myosin N-terminal SH3-like domain; Myosin head (motor domain)	Z	KOG0161	Myosin class II heavy chain
O09130	191	S	6.809	0.018424066	Up	NFATC2-interacting protein OS=Mus musculus OX=10090 GN=Nfatc2ip PE=1 SV=1	Nfatc2ip	0.999967	4.66791E-08	93.626	2	MEEFPDQDIS(1)PLPQPSSR	-0.08701	0.293	0.172			1.64	1.526	nucleus				GO:0001816 cytokine production; GO:0006355 regulation of transcription, DNA-templated; GO:0006357 regulation of transcription by RNA polymerase II; GO:0006464 cellular protein modification process; GO:0006807 nitrogen compound metabolic process; GO:0008152 metabolic process; GO:0009889 regulation of biosynthetic process; GO:0009891 positive regulation of biosynthetic process; GO:0009893 positive …	GO:0005622 intracellular; GO:0005623 cell; GO:0005634 nucleus; GO:0005737 cytoplasm; GO:0043226 organelle; GO:0043227 membrane-bounded organelle; GO:0043229 intracellular organelle; GO:0043231 intracellular membrane-bounded organelle;	GO:0031386 protein tag;			K	KOG1769	Ubiquitin-like proteins
O35250	250	S	1.846	0.001800403	Up	Exocyst complex component 7 OS=Mus musculus OX=10090 GN=Exoc7 PE=1 SV=2	Exoc7	0.999833	6.88553E-07	144.72	2	SSSSSGVPYS(1)PAIPNK	0.72884	0.783	0.624	0.739	1.282	1.447	1.233	nucleus	K07195	EXOC7; exocyst complex component 7	mmu05132 Salmonella infection; mmu04910 Insulin signaling pathway	GO:0006810 transport; GO:0006887 exocytosis; GO:0009987 cellular process; GO:0016192 vesicle-mediated transport; GO:0032940 secretion by cell; GO:0043900 regulation of multi-organism process; GO:0043903 regulation of interspecies interactions between organisms; GO:0046903 secretion; GO:0050789 regulation of biological process; GO:0051179 localization; GO:0051234 establishment of localization; GO:…	GO:0005622 intracellular; GO:0005623 cell; GO:0005737 cytoplasm; GO:0005813 centrosome; GO:0005815 microtubule organizing center; GO:0005856 cytoskeleton; GO:0005886 plasma membrane; GO:0015630 microtubule cytoskeleton; GO:0016020 membrane; GO:0030424 axon; GO:0030426 growth cone; GO:0030427 site of polarized growth; GO:0032584 growth cone membrane; GO:0034451 centriolar satellite; GO:0042995 cel…				U	KOG2344	Exocyst component protein and related proteins
O35326	250	S	1.543	0.021496333	Up	Serine/arginine-rich splicing factor 5 OS=Mus musculus OX=10090 GN=Srsf5 PE=1 SV=2	Srsf5	0.999993	0.000895157	79.795	2	S(0.003)KS(0.997)PAS(1)VDR	1.4494	0.727	0.857	0.808	1.32	1.383	0.987	nucleus	K12893	SFRS4_5_6; splicing factor, arginine/serine-rich 4/5/6	mmu03040 Spliceosome; mmu05168 Herpes simplex virus 1 infection	GO:0001889 liver development; GO:0006950 response to stress; GO:0007275 multicellular organism development; GO:0009611 response to wounding; GO:0009719 response to endogenous stimulus; GO:0009725 response to hormone; GO:0009893 positive regulation of metabolic process; GO:0009987 cellular process; GO:0010033 response to organic substance; GO:0010243 response to organonitrogen compound; GO:0010468…	GO:0005622 intracellular; GO:0005623 cell; GO:0005634 nucleus; GO:0005654 nucleoplasm; GO:0016604 nuclear body; GO:0016607 nuclear speck; GO:0031974 membrane-enclosed lumen; GO:0031981 nuclear lumen; GO:0043226 organelle; GO:0043227 membrane-bounded organelle; GO:0043229 intracellular organelle; GO:0043231 intracellular membrane-bounded organelle; GO:0043233 organelle lumen; GO:0070013 intracellu…	GO:0003676 nucleic acid binding; GO:0003723 RNA binding; GO:0005488 binding; GO:0005515 protein binding; GO:0019899 enzyme binding; GO:0019900 kinase binding; GO:0019901 protein kinase binding; GO:0019904 protein domain specific binding; GO:0043422 protein kinase B binding; GO:0050733 RS domain binding; GO:0097159 organic cyclic compound binding; GO:1901363 heterocyclic compound binding;	PF00076	RNA recognition motif. (a.k.a. RRM, RBD, or RNP domain)	A	KOG0106	Alternative splicing factor SRp55/B52/SRp75 (RRM superfamily)
O35343	60	S	1.612	0.008397987	Up	Importin subunit alpha-3 OS=Mus musculus OX=10090 GN=Kpna4 PE=1 SV=1	Kpna4	0.999945	8.97857E-05	62.327	2	NVPQEDICEDS(1)DIDGDYR	-1.2295	0.789	0.744		1.195	1.276		cytoplasm	K23583	KPNA3_4; importin subunit alpha-4/3	mmu05132 Salmonella infection	GO:0000302 response to reactive oxygen species; GO:0006606 protein import into nucleus; GO:0006607 NLS-bearing protein import into nucleus; GO:0006810 transport; GO:0006886 intracellular protein transport; GO:0006913 nucleocytoplasmic transport; GO:0006950 response to stress; GO:0006979 response to oxidative stress; GO:0008104 protein localization; GO:0009636 response to toxic substance; GO:00100…	GO:0005622 intracellular; GO:0005623 cell; GO:0005634 nucleus; GO:0005635 nuclear envelope; GO:0005643 nuclear pore; GO:0005654 nucleoplasm; GO:0005737 cytoplasm; GO:0005829 cytosol; GO:0012505 endomembrane system; GO:0016020 membrane; GO:0031090 organelle membrane; GO:0031965 nuclear membrane; GO:0031967 organelle envelope; GO:0031974 membrane-enclosed lumen; GO:0031975 envelope; GO:0031981 nucl…	GO:0005048 signal sequence binding; GO:0005215 transporter activity; GO:0005488 binding; GO:0008139 nuclear localization sequence binding; GO:0033218 amide binding; GO:0042277 peptide binding;			U	KOG0166	Karyopherin (importin) alpha
O35609	87	S	0.628	0.025972357	Down	Secretory carrier-associated membrane protein 3 OS=Mus musculus OX=10090 GN=Scamp3 PE=1 SV=3	Scamp3	0.99763	1.62463E-11	89.913	2	NYGS(0.998)YS(0.002)TQASAAAATAELLK	0.58347	1.396	1.249		0.701	0.914	0.877	plasma membrane	K19995			GO:0001101 response to acid chemical; GO:0006810 transport; GO:0006886 intracellular protein transport; GO:0006892 post-Golgi vesicle-mediated transport; GO:0008104 protein localization; GO:0010033 response to organic substance; GO:0015031 protein transport; GO:0015833 peptide transport; GO:0016192 vesicle-mediated transport; GO:0032526 response to retinoic acid; GO:0033036 macromolecule localiza…	GO:0000139 Golgi membrane; GO:0005622 intracellular; GO:0005623 cell; GO:0005737 cytoplasm; GO:0005794 Golgi apparatus; GO:0012505 endomembrane system; GO:0016020 membrane; GO:0031090 organelle membrane; GO:0031984 organelle subcompartment; GO:0043226 organelle; GO:0043227 membrane-bounded organelle; GO:0043229 intracellular organelle; GO:0043231 intracellular membrane-bounded organelle; GO:00985…	GO:0005488 binding; GO:0005515 protein binding; GO:0019899 enzyme binding; GO:0031625 ubiquitin protein ligase binding; GO:0044389 ubiquitin-like protein ligase binding;			U	KOG3088	Secretory carrier membrane protein
O35841	469	S	3.552	0.000389241	Up	Apoptosis inhibitor 5 OS=Mus musculus OX=10090 GN=Api5 PE=1 SV=2	Api5	0.999988	2.56699E-09	101.55	2	TSEDT(0.025)S(0.091)S(0.116)GS(0.768)PPKKS(1)PGGPK	-3.1174		0.366	0.417	1.303	1.497	1.372	cytoplasm				GO:0010941 regulation of cell death; GO:0042981 regulation of apoptotic process; GO:0043066 negative regulation of apoptotic process; GO:0043067 regulation of programmed cell death; GO:0043069 negative regulation of programmed cell death; GO:0048519 negative regulation of biological process; GO:0048523 negative regulation of cellular process; GO:0050789 regulation of biological process; GO:005079…	GO:0005622 intracellular; GO:0005623 cell; GO:0005634 nucleus; GO:0005654 nucleoplasm; GO:0005681 spliceosomal complex; GO:0005737 cytoplasm; GO:0016604 nuclear body; GO:0016607 nuclear speck; GO:0031974 membrane-enclosed lumen; GO:0031981 nuclear lumen; GO:0032991 protein-containing complex; GO:0043226 organelle; GO:0043227 membrane-bounded organelle; GO:0043229 intracellular organelle; GO:00432…	GO:0005488 binding; GO:0005515 protein binding; GO:0017134 fibroblast growth factor binding; GO:0019838 growth factor binding;			T	KOG2213	Apoptosis inhibitor 5/fibroblast growth factor 2-interacting factor 2, and related proteins
O54692	438	S	3.255	0.000353759	Up	Centromere/kinetochore protein zw10 homolog OS=Mus musculus OX=10090 GN=Zw10 PE=1 SV=3	Zw10	1	2.77406E-05	142.03	2	EALPDLPS(1)PDADHK	1.5913	0.435	0.317	0.41	1.331	1.162	1.289	cytoplasm	K11578			GO:0000003 reproduction; GO:0000070 mitotic sister chromatid segregation; GO:0000075 cell cycle checkpoint; GO:0000132 establishment of mitotic spindle orientation; GO:0000226 microtubule cytoskeleton organization; GO:0000278 mitotic cell cycle; GO:0000280 nuclear division; GO:0000819 sister chromatid segregation; GO:0006810 transport; GO:0006888 endoplasmic reticulum to Golgi vesicle-mediated tr…	GO:0000775 chromosome, centromeric region; GO:0000776 kinetochore; GO:0000922 spindle pole; GO:0005622 intracellular; GO:0005623 cell; GO:0005634 nucleus; GO:0005694 chromosome; GO:0005737 cytoplasm; GO:0005783 endoplasmic reticulum; GO:0005819 spindle; GO:0005828 kinetochore microtubule; GO:0005829 cytosol; GO:0005856 cytoskeleton; GO:0005874 microtubule; GO:0005876 spindle microtubule; GO:00125…	GO:0003676 nucleic acid binding; GO:0003677 DNA binding; GO:0003690 double-stranded DNA binding; GO:0005488 binding; GO:0019237 centromeric DNA binding; GO:0043565 sequence-specific DNA binding; GO:0097159 organic cyclic compound binding; GO:1901363 heterocyclic compound binding; GO:1990837 sequence-specific double-stranded DNA binding;			D	KOG2163	Centromere/kinetochore protein zw10 involved in mitotic chromosome segregation
O54774	825	S	4.171	6.08025E-05	Up	AP-3 complex subunit delta-1 OS=Mus musculus OX=10090 GN=Ap3d1 PE=1 SV=1	Ap3d1	1	4.41383E-07	121.86	3	NAEAVKS(1)PEKEGVLGVEK	-1.3338	0.403	0.375	0.441	1.922	1.608	1.554	cytoplasm	K12396	AP3D; AP-3 complex subunit delta	mmu04142 Lysosome	GO:0000041 transition metal ion transport; GO:0002376 immune system process; GO:0002475 antigen processing and presentation via MHC class Ib; GO:0002682 regulation of immune system process; GO:0002684 positive regulation of immune system process; GO:0002694 regulation of leukocyte activation; GO:0002696 positive regulation of leukocyte activation; GO:0006810 transport; GO:0006811 ion transport; G…	GO:0005622 intracellular; GO:0005623 cell; GO:0005737 cytoplasm; GO:0005768 endosome; GO:0005794 Golgi apparatus; GO:0005802 trans-Golgi network; GO:0010008 endosome membrane; GO:0012505 endomembrane system; GO:0016020 membrane; GO:0030424 axon; GO:0031090 organelle membrane; GO:0031410 cytoplasmic vesicle; GO:0031982 vesicle; GO:0031984 organelle subcompartment; GO:0042995 cell projection; GO:00…				U	KOG1059	Vesicle coat complex AP-3, delta subunit
O54931	740	S	1.529	0.00316252	Up	A-kinase anchor protein 2 OS=Mus musculus OX=10090 GN=Akap2 PE=1 SV=3	Akap2	0.999961	0.000021826	166.65	2	TLS(1)MIEEEIR	-0.63862	0.82	0.808	0.873	1.341	1.361	1.122	nucleus	K16519			GO:0006996 organelle organization; GO:0007010 cytoskeleton organization; GO:0007015 actin filament organization; GO:0007154 cell communication; GO:0007165 signal transduction; GO:0007166 cell surface receptor signaling pathway; GO:0007167 enzyme linked receptor protein signaling pathway; GO:0007178 transmembrane receptor protein serine/threonine kinase signaling pathway; GO:0008104 protein locali…	GO:0032991 protein-containing complex;	GO:0005488 binding; GO:0005515 protein binding; GO:0019904 protein domain specific binding; GO:0051018 protein kinase A binding;
O55131	333	S	1.567	0.004790446	Up	Septin-7 OS=Mus musculus OX=10090 GN=Septin7 PE=1 SV=1	Septin7	1	0.000010049	124.06	2	S(1)PLAQMEEER	-2.3436	0.756	0.734		1.071	1.249	1.183	cytoplasm	K16944			GO:0000278 mitotic cell cycle; GO:0000281 mitotic cytokinesis; GO:0000902 cell morphogenesis; GO:0000904 cell morphogenesis involved in differentiation; GO:0000910 cytokinesis; GO:0006996 organelle organization; GO:0007010 cytoskeleton organization; GO:0007049 cell cycle; GO:0007275 multicellular organism development; GO:0007399 nervous system development; GO:0007409 axonogenesis; GO:0008360 regu…	GO:0001725 stress fiber; GO:0005622 intracellular; GO:0005623 cell; GO:0005634 nucleus; GO:0005737 cytoplasm; GO:0005829 cytosol; GO:0005856 cytoskeleton; GO:0005929 cilium; GO:0005930 axoneme; GO:0005938 cell cortex; GO:0005940 septin ring; GO:0015629 actin cytoskeleton; GO:0016020 membrane; GO:0030424 axon; GO:0031105 septin complex; GO:0031514 motile cilium; GO:0032156 septin cytoskeleton; GO:…	GO:0000166 nucleotide binding; GO:0001882 nucleoside binding; GO:0001883 purine nucleoside binding; GO:0005198 structural molecule activity; GO:0005488 binding; GO:0005515 protein binding; GO:0005525 GTP binding; GO:0017076 purine nucleotide binding; GO:0019001 guanyl nucleotide binding; GO:0032549 ribonucleoside binding; GO:0032550 purine ribonucleoside binding; GO:0032553 ribonucleotide binding…	PF00735	Septin	Z	KOG2655	Septin family protein (P-loop GTPase)
O70318	86	S	2.137	0.002607479	Up	Band 4.1-like protein 2 OS=Mus musculus OX=10090 GN=Epb41l2 PE=1 SV=2	Epb41l2	1	2.77767E-05	92.732	2	S(1)YNLVVAK	-1.5299	0.726	0.509	0.712	1.381	1.409	1.371	nucleus				GO:0006996 organelle organization; GO:0007010 cytoskeleton organization; GO:0008360 regulation of cell shape; GO:0009987 cellular process; GO:0016043 cellular component organization; GO:0022603 regulation of anatomical structure morphogenesis; GO:0022604 regulation of cell morphogenesis; GO:0030029 actin filament-based process; GO:0030036 actin cytoskeleton organization; GO:0031032 actomyosin str…	GO:0005622 intracellular; GO:0005623 cell; GO:0005634 nucleus; GO:0005654 nucleoplasm; GO:0005737 cytoplasm; GO:0005829 cytosol; GO:0005856 cytoskeleton; GO:0005886 plasma membrane; GO:0005938 cell cortex; GO:0008091 spectrin; GO:0015629 actin cytoskeleton; GO:0016020 membrane; GO:0030054 cell junction; GO:0030863 cortical cytoskeleton; GO:0030864 cortical actin cytoskeleton; GO:0031974 membrane-…	GO:0003779 actin binding; GO:0005198 structural molecule activity; GO:0005200 structural constituent of cytoskeleton; GO:0005488 binding; GO:0005515 protein binding; GO:0008092 cytoskeletal protein binding; GO:0019904 protein domain specific binding; GO:0030507 spectrin binding; GO:0042731 PH domain binding;	PF09379; PF00373; PF09380; PF04382; PF05902	FERM N-terminal domain ; FERM central domain; FERM C-terminal PH-like domain; SAB domain; 4.1 protein C-terminal domain (CTD)	S	KOG3530	FERM domain protein EHM2
O70400	90	S	3.465	4.52464E-06	Up	PDZ and LIM domain protein 1 OS=Mus musculus OX=10090 GN=Pdlim1 PE=1 SV=4	Pdlim1	1	2.58017E-05	135.5	2	IWS(1)PLVTEEGK	-2.2815	0.444	0.45	0.464	1.565	1.663	1.477	cytoplasm,nucleus	K23353			GO:0001666 response to hypoxia; GO:0006355 regulation of transcription, DNA-templated; GO:0006950 response to stress; GO:0009628 response to abiotic stimulus; GO:0009889 regulation of biosynthetic process; GO:0009891 positive regulation of biosynthetic process; GO:0009893 positive regulation of metabolic process; GO:0010468 regulation of gene expression; GO:0010556 regulation of macromolecule bio…	GO:0005622 intracellular; GO:0005623 cell; GO:0005667 transcription regulator complex; GO:0032991 protein-containing complex;	GO:0003712 transcription coregulator activity; GO:0003713 transcription coactivator activity; GO:0140110 transcription regulator activity;	PF00595; PF00412	PDZ domain (Also known as DHR or GLGF); LIM domain	TZ	KOG1703	Adaptor protein Enigma and related PDZ-LIM proteins
O88447	459	S	1.713	1.70776E-05	Up	Kinesin light chain 1 OS=Mus musculus OX=10090 GN=Klc1 PE=1 SV=3	Klc1	0.999953	0.00015385	117.21	2	VDS(1)PTVTTTLK	1.2671	0.79	0.753	0.771	1.278	1.331	1.355	cytoplasm	K10407	KLC; kinesin light chain	mmu05020 Prion disease; mmu05022 Pathways of neurodegeneration - multiple diseases; mmu05016 Huntington disease; mmu05132 Salmonella infection; mmu05014 Amyotrophic lateral sclerosis; mmu05012 Parkinson disease; mmu05010 Alzheimer disease	GO:0006810 transport; GO:0006886 intracellular protein transport; GO:0006928 movement of cell or subcellular component; GO:0006996 organelle organization; GO:0007017 microtubule-based process; GO:0007018 microtubule-based movement; GO:0008088 axo-dendritic transport; GO:0008104 protein localization; GO:0009987 cellular process; GO:0010970 transport along microtubule; GO:0015031 protein transport;…	GO:0005622 intracellular; GO:0005623 cell; GO:0005737 cytoplasm; GO:0005829 cytosol; GO:0005856 cytoskeleton; GO:0005871 kinesin complex; GO:0005875 microtubule associated complex; GO:0005929 cilium; GO:0015630 microtubule cytoskeleton; GO:0016020 membrane; GO:0030424 axon; GO:0030426 growth cone; GO:0030427 site of polarized growth; GO:0031410 cytoplasmic vesicle; GO:0031982 vesicle; GO:0032991 …	GO:0005488 binding; GO:0005515 protein binding; GO:0008092 cytoskeletal protein binding; GO:0015631 tubulin binding;			Z	KOG1840	Kinesin light chain
O88543	423	S	6.838	0.002663261	Up	COP9 signalosome complex subunit 3 OS=Mus musculus OX=10090 GN=Cops3 PE=1 SV=3	Cops3	0.988591	4.7935E-10	158.27	2	SMGSQEDDSGNKPS(0.001)S(0.01)YS(0.989)	-2.6236		0.17	0.282	1.612	1.69	1.334	cytoplasm	K12177			GO:0000338 protein deneddylation; GO:0000715 nucleotide-excision repair, DNA damage recognition; GO:0001701 in utero embryonic development; GO:0006139 nucleobase-containing compound metabolic process; GO:0006259 DNA metabolic process; GO:0006281 DNA repair; GO:0006283 transcription-coupled nucleotide-excision repair; GO:0006289 nucleotide-excision repair; GO:0006464 cellular protein modification …	GO:0005622 intracellular; GO:0005623 cell; GO:0005634 nucleus; GO:0005654 nucleoplasm; GO:0005737 cytoplasm; GO:0005829 cytosol; GO:0008180 COP9 signalosome; GO:0031974 membrane-enclosed lumen; GO:0031981 nuclear lumen; GO:0032991 protein-containing complex; GO:0043226 organelle; GO:0043227 membrane-bounded organelle; GO:0043229 intracellular organelle; GO:0043231 intracellular membrane-bounded o…		PF01399	PCI domain	OT	KOG2582	COP9 signalosome, subunit CSN3
O88569	259	S	3.657	2.21588E-05	Up	Heterogeneous nuclear ribonucleoproteins A2/B1 OS=Mus musculus OX=10090 GN=Hnrnpa2b1 PE=1 SV=2	Hnrnpa2b1	1	5.77957E-85	298.96	2	GFGDGYNGYGGGPGGGNFGGS(1)PGYGGGR	0.77891	0.446	0.397	0.455	1.622	1.659	1.466	nucleus	K13158	HNRNPA2B1; heterogeneous nuclear ribonucleoprotein A2/B1	mmu05014 Amyotrophic lateral sclerosis	GO:0000003 reproduction; GO:0000375 RNA splicing, via transesterification reactions; GO:0000377 RNA splicing, via transesterification reactions with bulged adenosine as nucleophile; GO:0000398 mRNA splicing, via spliceosome; GO:0000723 telomere maintenance; GO:0003006 developmental process involved in reproduction; GO:0006139 nucleobase-containing compound metabolic process; GO:0006259 DNA metabo…	GO:0000781 chromosome, telomeric region; GO:0000785 chromatin; GO:0005576 extracellular region; GO:0005615 extracellular space; GO:0005622 intracellular; GO:0005623 cell; GO:0005634 nucleus; GO:0005654 nucleoplasm; GO:0005681 spliceosomal complex; GO:0005694 chromosome; GO:0005737 cytoplasm; GO:0015030 Cajal body; GO:0016363 nuclear matrix; GO:0016604 nuclear body; GO:0031974 membrane-enclosed lu…	GO:0001067 regulatory region nucleic acid binding; GO:0001069 regulatory region RNA binding; GO:0003676 nucleic acid binding; GO:0003677 DNA binding; GO:0003697 single-stranded DNA binding; GO:0003723 RNA binding; GO:0003729 mRNA binding; GO:0003730 mRNA 3'-UTR binding; GO:0005488 binding; GO:0005515 protein binding; GO:0019899 enzyme binding; GO:0035198 miRNA binding; GO:0042162 telomeric DNA bi…	PF00076	RNA recognition motif. (a.k.a. RRM, RBD, or RNP domain)	A	KOG0118	FOG: RRM domain
O88587	261	S	2.475	0.000330282	Up	Catechol O-methyltransferase OS=Mus musculus OX=10090 GN=Comt PE=1 SV=2	Comt	0.999428	1.92123E-12	216.01	2	AVYQGPGSS(0.999)PVKS	1.4806	0.6	0.497	0.607	1.515	1.408	1.294	extracellular	K00545	COMT; catechol O-methyltransferase [EC:2.1.1.6]	mmu04728 Dopaminergic synapse; mmu01100 Metabolic pathways; mmu00350 Tyrosine metabolism; mmu00140 Steroid hormone biosynthesis	GO:0000003 reproduction; GO:0002237 response to molecule of bacterial origin; GO:0003008 system process; GO:0006082 organic acid metabolic process; GO:0006139 nucleobase-containing compound metabolic process; GO:0006520 cellular amino acid metabolic process; GO:0006521 regulation of cellular amino acid metabolic process; GO:0006575 cellular modified amino acid metabolic process; GO:0006584 catech…	GO:0005622 intracellular; GO:0005623 cell; GO:0005737 cytoplasm; GO:0005829 cytosol; GO:0005886 plasma membrane; GO:0016020 membrane; GO:0030424 axon; GO:0030425 dendrite; GO:0036477 somatodendritic compartment; GO:0042995 cell projection; GO:0043005 neuron projection; GO:0043197 dendritic spine; GO:0043226 organelle; GO:0043227 membrane-bounded organelle; GO:0043229 intracellular organelle; GO:0…	GO:0003824 catalytic activity; GO:0008168 methyltransferase activity; GO:0008171 O-methyltransferase activity; GO:0008757 S-adenosylmethionine-dependent methyltransferase activity; GO:0016206 catechol O-methyltransferase activity; GO:0016740 transferase activity; GO:0016741 transferase activity, transferring one-carbon groups;	PF01596	O-methyltransferase	Q	KOG1663	O-methyltransferase
O89086	133	S	2.862	0.005362824	Up	RNA-binding protein 3 OS=Mus musculus OX=10090 GN=Rbm3 PE=1 SV=1	Rbm3	0.999993	2.53911E-05	147.02	2	DYS(1)GSQGGYDR	0.35077	0.333	0.505	0.638	1.458	1.501	1.265	nucleus	K13186			GO:0006139 nucleobase-containing compound metabolic process; GO:0006396 RNA processing; GO:0006412 translation; GO:0006417 regulation of translation; GO:0006518 peptide metabolic process; GO:0006725 cellular aromatic compound metabolic process; GO:0006807 nitrogen compound metabolic process; GO:0006950 response to stress; GO:0008152 metabolic process; GO:0009058 biosynthetic process; GO:0009059 m…	GO:0005622 intracellular; GO:0005623 cell; GO:0005634 nucleus; GO:0005654 nucleoplasm; GO:0005730 nucleolus; GO:0005737 cytoplasm; GO:0030425 dendrite; GO:0031974 membrane-enclosed lumen; GO:0031981 nuclear lumen; GO:0036477 somatodendritic compartment; GO:0042995 cell projection; GO:0043005 neuron projection; GO:0043226 organelle; GO:0043227 membrane-bounded organelle; GO:0043228 non-membrane-bo…	GO:0005488 binding; GO:0043021 ribonucleoprotein complex binding; GO:0043023 ribosomal large subunit binding; GO:0044877 protein-containing complex binding;	PF00076	RNA recognition motif. (a.k.a. RRM, RBD, or RNP domain)	A	KOG0118	FOG: RRM domain
O89110	213	S	1.648	0.012310175	Up	Caspase-8 OS=Mus musculus OX=10090 GN=Casp8 PE=1 SV=1	Casp8	1	3.77765E-07	141.44	2	MAELCDS(1)PR	0.87508	0.872	0.792	0.657	1.348	1.396	1.081	cytoplasm	K04398	CASP8; caspase 8 [EC:3.4.22.61]	mmu05165 Human papillomavirus infection; mmu05134 Legionellosis; mmu05161 Hepatitis B; mmu05142 Chagas disease; mmu05145 Toxoplasmosis; mmu05167 Kaposi sarcoma-associated herpesvirus infection; mmu05169 Epstein-Barr virus infection; mmu04215 Apoptosis - multiple species; mmu01524 Platinum drug resistance; mmu05160 Hepatitis C; mmu05162 Measles; mmu05163 Human cytomegalovirus infection; mmu04115 p…	GO:0000003 reproduction; GO:0001525 angiogenesis; GO:0001568 blood vessel development; GO:0001701 in utero embryonic development; GO:0001775 cell activation; GO:0001838 embryonic epithelial tube formation; GO:0001841 neural tube formation; GO:0001890 placenta development; GO:0001892 embryonic placenta development; GO:0001944 vasculature development; GO:0001959 regulation of cytokine-mediated sign…	GO:0005622 intracellular; GO:0005623 cell; GO:0005634 nucleus; GO:0005654 nucleoplasm; GO:0005737 cytoplasm; GO:0005739 mitochondrion; GO:0005740 mitochondrial envelope; GO:0005741 mitochondrial outer membrane; GO:0005829 cytosol; GO:0005856 cytoskeleton; GO:0005886 plasma membrane; GO:0016020 membrane; GO:0019867 outer membrane; GO:0030684 preribosome; GO:0030686 90S preribosome; GO:0030687 prer…	GO:0003824 catalytic activity; GO:0004175 endopeptidase activity; GO:0004197 cysteine-type endopeptidase activity; GO:0005102 signaling receptor binding; GO:0005123 death receptor binding; GO:0005126 cytokine receptor binding; GO:0005164 tumor necrosis factor receptor binding; GO:0005488 binding; GO:0005515 protein binding; GO:0008233 peptidase activity; GO:0008234 cysteine-type peptidase activit…	PF01335; PF00656	Death effector domain; Caspase domain	D	KOG3573	Caspase, apoptotic cysteine protease
P01942	50	S	2.08	2.41339E-05	Up	Hemoglobin subunit alpha OS=Mus musculus OX=10090 GN=Hba PE=1 SV=2	Hba	0.998977	2.76038E-07	164.79	3	TYFPHFDVS(0.999)HGS(0.001)AQVK	-1.3791	0.638	0.62	0.668	1.396	1.328	1.282	cytoplasm	K13822	HBA; hemoglobin subunit alpha	mmu05144 Malaria; mmu05143 African trypanosomiasis	GO:0001701 in utero embryonic development; GO:0002262 myeloid cell homeostasis; GO:0002376 immune system process; GO:0002520 immune system development; GO:0003008 system process; GO:0003013 circulatory system process; GO:0007275 multicellular organism development; GO:0008015 blood circulation; GO:0008217 regulation of blood pressure; GO:0009790 embryo development; GO:0009792 embryo development en…	GO:0005576 extracellular region; GO:0005615 extracellular space; GO:0005622 intracellular; GO:0005623 cell; GO:0005737 cytoplasm; GO:0005829 cytosol; GO:0005833 hemoglobin complex; GO:0005840 ribosome; GO:0015935 small ribosomal subunit; GO:0022626 cytosolic ribosome; GO:0022627 cytosolic small ribosomal subunit; GO:0031838 haptoglobin-hemoglobin complex; GO:0032991 protein-containing complex; GO…	GO:0001540 amyloid-beta binding; GO:0005488 binding; GO:0020037 heme binding; GO:0033218 amide binding; GO:0036094 small molecule binding; GO:0042277 peptide binding; GO:0043177 organic acid binding; GO:0046906 tetrapyrrole binding; GO:0048037 cofactor binding; GO:0097159 organic cyclic compound binding; GO:1901363 heterocyclic compound binding;	PF00042	Globin	C	KOG3378	Globins and related hemoproteins
P02088	45	S	1.573	0.000176684	Up	Hemoglobin subunit beta-1 OS=Mus musculus OX=10090 GN=Hbb-b1 PE=1 SV=2	Hbb-b1	1	6.93006E-24	224.07	2	YFDS(1)FGDLSSASAIMGNAK	-0.22727	0.758	0.761	0.774	1.279	1.184	1.144	cytoplasm	K13823	HBB; hemoglobin subunit beta	mmu05144 Malaria; mmu05143 African trypanosomiasis	GO:0000302 response to reactive oxygen species; GO:0001505 regulation of neurotransmitter levels; GO:0001775 cell activation; GO:0001932 regulation of protein phosphorylation; GO:0002252 immune effector process; GO:0002262 myeloid cell homeostasis; GO:0002263 cell activation involved in immune response; GO:0002274 myeloid leukocyte activation; GO:0002275 myeloid cell activation involved in immune…	GO:0005576 extracellular region; GO:0005615 extracellular space; GO:0005622 intracellular; GO:0005623 cell; GO:0005737 cytoplasm; GO:0005829 cytosol; GO:0005833 hemoglobin complex; GO:0012505 endomembrane system; GO:0030139 endocytic vesicle; GO:0030141 secretory granule; GO:0031410 cytoplasmic vesicle; GO:0031838 haptoglobin-hemoglobin complex; GO:0031974 membrane-enclosed lumen; GO:0031982 vesi…	GO:0005344 oxygen carrier activity; GO:0005488 binding; GO:0005515 protein binding; GO:0008144 drug binding; GO:0019825 oxygen binding; GO:0030492 hemoglobin binding; GO:0031721 hemoglobin alpha binding; GO:0031722 hemoglobin beta binding; GO:0036094 small molecule binding; GO:0140104 molecular carrier activity;	PF00042	Globin	C	KOG3378	Globins and related hemoproteins
P04627	255	S	1.594	0.012926295	Up	Serine/threonine-protein kinase A-Raf OS=Mus musculus OX=10090 GN=Araf PE=1 SV=2	Araf	0.994049	0.00107904	78.157	2	GS(0.994)PS(0.006)PASVSSGR	-1.7718	0.839	0.649	0.871	1.113	1.285	1.362	nucleus	K08845	ARAF; A-Raf proto-oncogene serine/threonine-protein kinase [EC:2.7.11.1]	mmu04270 Vascular smooth muscle contraction; mmu04012 ErbB signaling pathway; mmu05213 Endometrial cancer; mmu05226 Gastric cancer; mmu05160 Hepatitis C; mmu05205 Proteoglycans in cancer; mmu01521 EGFR tyrosine kinase inhibitor resistance; mmu05215 Prostate cancer; mmu04910 Insulin signaling pathway; mmu05221 Acute myeloid leukemia; mmu04914 Progesterone-mediated oocyte maturation; mmu04726 Serot…	GO:0000165 MAPK cascade; GO:0000186 activation of MAPKK activity; GO:0001932 regulation of protein phosphorylation; GO:0001934 positive regulation of protein phosphorylation; GO:0006464 cellular protein modification process; GO:0006468 protein phosphorylation; GO:0006793 phosphorus metabolic process; GO:0006796 phosphate-containing compound metabolic process; GO:0006807 nitrogen compound metaboli…	GO:0005622 intracellular; GO:0005623 cell; GO:0005737 cytoplasm; GO:0005739 mitochondrion; GO:0005829 cytosol; GO:0043226 organelle; GO:0043227 membrane-bounded organelle; GO:0043229 intracellular organelle; GO:0043231 intracellular membrane-bounded organelle;	GO:0003824 catalytic activity; GO:0004672 protein kinase activity; GO:0004674 protein serine/threonine kinase activity; GO:0004709 MAP kinase kinase kinase activity; GO:0005488 binding; GO:0005515 protein binding; GO:0016301 kinase activity; GO:0016740 transferase activity; GO:0016772 transferase activity, transferring phosphorus-containing groups; GO:0016773 phosphotransferase activity, alcohol …	PF02196; PF00130; PF07714	Raf-like Ras-binding domain; Phorbol esters/diacylglycerol binding domain (C1 domain); Protein tyrosine kinase	T	KOG0193	Serine/threonine protein kinase RAF
P04919	363	S	4.241	6.9919E-05	Up	Band 3 anion transport protein OS=Mus musculus OX=10090 GN=Slc4a1 PE=1 SV=1	Slc4a1	0.999981	1.82146E-26	190.05	3	YLPS(1)PAKPDPNLYNTLDLNGGK	0.035802	0.387	0.319	0.344	1.634	1.505	1.314	plasma membrane	K06573	SLC4A1; solute carrier family 4 (anion exchanger), member 1	mmu04966 Collecting duct acid secretion	GO:0000302 response to reactive oxygen species; GO:0001101 response to acid chemical; GO:0002682 regulation of immune system process; GO:0002684 positive regulation of immune system process; GO:0002694 regulation of leukocyte activation; GO:0002696 positive regulation of leukocyte activation; GO:0006810 transport; GO:0006811 ion transport; GO:0006812 cation transport; GO:0006814 sodium ion transp…	GO:0005622 intracellular; GO:0005623 cell; GO:0005737 cytoplasm; GO:0005856 cytoskeleton; GO:0005886 plasma membrane; GO:0005887 integral component of plasma membrane; GO:0005911 cell-cell junction; GO:0005938 cell cortex; GO:0009986 cell surface; GO:0014704 intercalated disc; GO:0016020 membrane; GO:0016021 integral component of membrane; GO:0016323 basolateral plasma membrane; GO:0030016 myofib…	GO:0003779 actin binding; GO:0005215 transporter activity; GO:0005452 inorganic anion exchanger activity; GO:0005488 binding; GO:0005515 protein binding; GO:0008022 protein C-terminus binding; GO:0008092 cytoskeletal protein binding; GO:0008324 cation transmembrane transporter activity; GO:0008509 anion transmembrane transporter activity; GO:0008510 sodium:bicarbonate symporter activity; GO:00085…	PF07565	Band 3 cytoplasmic domain	P	KOG1172	Na+-independent Cl/HCO3 exchanger AE1 and related transporters (SLC4 family)
P05064	36	S	0.625	7.71971E-05	Down	Fructose-bisphosphate aldolase A OS=Mus musculus OX=10090 GN=Aldoa PE=1 SV=2	Aldoa	0.877055	2.57239E-05	144.16	2	GILAADES(0.877)T(0.119)GS(0.004)IAK	1.1589	1.227	1.191	1.243	0.768	0.793	0.727	cytoplasm	K01623	ALDO; fructose-bisphosphate aldolase, class I [EC:4.1.2.13]	mmu01230 Biosynthesis of amino acids; mmu01200 Carbon metabolism; mmu00030 Pentose phosphate pathway; mmu01100 Metabolic pathways; mmu00010 Glycolysis / Gluconeogenesis; mmu00051 Fructose and mannose metabolism; mmu04066 HIF-1 signaling pathway	GO:0000003 reproduction; GO:0003008 system process; GO:0003012 muscle system process; GO:0005975 carbohydrate metabolic process; GO:0005996 monosaccharide metabolic process; GO:0006000 fructose metabolic process; GO:0006082 organic acid metabolic process; GO:0006090 pyruvate metabolic process; GO:0006091 generation of precursor metabolites and energy; GO:0006096 glycolytic process; GO:0006139 nuc…	GO:0000228 nuclear chromosome; GO:0000785 chromatin; GO:0000790 nuclear chromatin; GO:0000792 heterochromatin; GO:0005576 extracellular region; GO:0005615 extracellular space; GO:0005622 intracellular; GO:0005623 cell; GO:0005634 nucleus; GO:0005694 chromosome; GO:0005720 nuclear heterochromatin; GO:0005737 cytoplasm; GO:0005739 mitochondrion; GO:0005829 cytosol; GO:0005856 cytoskeleton; GO:00059…	GO:0002020 protease binding; GO:0003824 catalytic activity; GO:0004332 fructose-bisphosphate aldolase activity; GO:0005488 binding; GO:0005515 protein binding; GO:0008092 cytoskeletal protein binding; GO:0016829 lyase activity; GO:0016830 carbon-carbon lyase activity; GO:0016832 aldehyde-lyase activity; GO:0019899 enzyme binding; GO:0030246 carbohydrate binding; GO:0036094 small molecule binding;…	PF00274	Fructose-bisphosphate aldolase class-I	G	KOG1557	Fructose-biphosphate aldolase
P05064	39	S	0.488	0.005646309	Down	Fructose-bisphosphate aldolase A OS=Mus musculus OX=10090 GN=Aldoa PE=1 SV=2	Aldoa	0.97817	2.80808E-05	119.58	2	GILAADES(0.004)T(0.018)GS(0.978)IAK	-0.39529	1.226	1.13	1.348	0.541	0.664		cytoplasm	K01623	ALDO; fructose-bisphosphate aldolase, class I [EC:4.1.2.13]	mmu01230 Biosynthesis of amino acids; mmu01200 Carbon metabolism; mmu00030 Pentose phosphate pathway; mmu01100 Metabolic pathways; mmu00010 Glycolysis / Gluconeogenesis; mmu00051 Fructose and mannose metabolism; mmu04066 HIF-1 signaling pathway	GO:0000003 reproduction; GO:0003008 system process; GO:0003012 muscle system process; GO:0005975 carbohydrate metabolic process; GO:0005996 monosaccharide metabolic process; GO:0006000 fructose metabolic process; GO:0006082 organic acid metabolic process; GO:0006090 pyruvate metabolic process; GO:0006091 generation of precursor metabolites and energy; GO:0006096 glycolytic process; GO:0006139 nuc…	GO:0000228 nuclear chromosome; GO:0000785 chromatin; GO:0000790 nuclear chromatin; GO:0000792 heterochromatin; GO:0005576 extracellular region; GO:0005615 extracellular space; GO:0005622 intracellular; GO:0005623 cell; GO:0005634 nucleus; GO:0005694 chromosome; GO:0005720 nuclear heterochromatin; GO:0005737 cytoplasm; GO:0005739 mitochondrion; GO:0005829 cytosol; GO:0005856 cytoskeleton; GO:00059…	GO:0002020 protease binding; GO:0003824 catalytic activity; GO:0004332 fructose-bisphosphate aldolase activity; GO:0005488 binding; GO:0005515 protein binding; GO:0008092 cytoskeletal protein binding; GO:0016829 lyase activity; GO:0016830 carbon-carbon lyase activity; GO:0016832 aldehyde-lyase activity; GO:0019899 enzyme binding; GO:0030246 carbohydrate binding; GO:0036094 small molecule binding;…	PF00274	Fructose-bisphosphate aldolase class-I	G	KOG1557	Fructose-biphosphate aldolase
P06909	1198	S	1.698	0.009293252	Up	Complement factor H OS=Mus musculus OX=10090 GN=Cfh PE=1 SV=2	Cfh	0.999913	1.09659E-05	158.02	3	IYSHS(1)GEDIEFGCK	-1.0539	0.839	0.716	0.834	1.456	1.248		nucleus	K04004	CFH; complement factor H	mmu05150 Staphylococcus aureus infection; mmu04610 Complement and coagulation cascades	GO:0002252 immune effector process; GO:0002253 activation of immune response; GO:0002376 immune system process; GO:0002673 regulation of acute inflammatory response; GO:0002682 regulation of immune system process; GO:0002684 positive regulation of immune system process; GO:0002697 regulation of immune effector process; GO:0002920 regulation of humoral immune response; GO:0006807 nitrogen compound…	GO:0005576 extracellular region; GO:0005615 extracellular space; GO:0005622 intracellular; GO:0005623 cell; GO:0005634 nucleus; GO:0005737 cytoplasm; GO:0005886 plasma membrane; GO:0016020 membrane; GO:0043226 organelle; GO:0043227 membrane-bounded organelle; GO:0043229 intracellular organelle; GO:0043231 intracellular membrane-bounded organelle; GO:0071944 cell periphery;	GO:0001846 opsonin binding; GO:0001848 complement binding; GO:0001851 complement component C3b binding; GO:0005488 binding; GO:0005515 protein binding; GO:0005539 glycosaminoglycan binding; GO:0008201 heparin binding; GO:0043167 ion binding; GO:0043168 anion binding; GO:0043394 proteoglycan binding; GO:0043395 heparan sulfate proteoglycan binding; GO:0097367 carbohydrate derivative binding; GO:19…	PF00084	Sushi domain (SCR repeat)
P08228	99	S	1.805	0.010703066	Up	Superoxide dismutase [Cu-Zn] OS=Mus musculus OX=10090 GN=Sod1 PE=1 SV=2	Sod1	1	0.000180433	93.772	2	DGVANVS(1)IEDR	-0.43613	0.75	0.573		1.225	1.137	1.221	cytoplasm	K04565	SOD1; superoxide dismutase, Cu-Zn family [EC:1.15.1.1]	mmu05020 Prion disease; mmu04146 Peroxisome; mmu05022 Pathways of neurodegeneration - multiple diseases; mmu05016 Huntington disease; mmu05014 Amyotrophic lateral sclerosis; mmu04213 Longevity regulating pathway - multiple species	GO:0000003 reproduction; GO:0000187 activation of MAPK activity; GO:0000209 protein polyubiquitination; GO:0000302 response to reactive oxygen species; GO:0000303 response to superoxide; GO:0000305 response to oxygen radical; GO:0000902 cell morphogenesis; GO:0000904 cell morphogenesis involved in differentiation; GO:0001541 ovarian follicle development; GO:0001817 regulation of cytokine producti…	GO:0000323 lytic vacuole; GO:0005576 extracellular region; GO:0005615 extracellular space; GO:0005622 intracellular; GO:0005623 cell; GO:0005634 nucleus; GO:0005654 nucleoplasm; GO:0005737 cytoplasm; GO:0005739 mitochondrion; GO:0005740 mitochondrial envelope; GO:0005758 mitochondrial intermembrane space; GO:0005759 mitochondrial matrix; GO:0005764 lysosome; GO:0005773 vacuole; GO:0005777 peroxis…	GO:0003824 catalytic activity; GO:0004784 superoxide dismutase activity; GO:0004842 ubiquitin-protein transferase activity; GO:0005488 binding; GO:0005507 copper ion binding; GO:0005515 protein binding; GO:0008270 zinc ion binding; GO:0016209 antioxidant activity; GO:0016491 oxidoreductase activity; GO:0016721 oxidoreductase activity, acting on superoxide radicals as acceptor; GO:0016740 transfer…	PF00080	Copper/zinc superoxide dismutase (SODC)	P	KOG0441	Cu2+/Zn2+ superoxide dismutase SOD1
P09405	403	S	3.751	0.000579211	Up	Nucleolin OS=Mus musculus OX=10090 GN=Ncl PE=1 SV=2	Ncl	1	4.45555E-05	185.57	2	NLS(1)FNITEDELK	0.9961	0.464	0.319	0.399	1.632	1.54	1.262	nucleus	K11294			GO:0000003 reproduction; GO:0001525 angiogenesis; GO:0001568 blood vessel development; GO:0001817 regulation of cytokine production; GO:0001819 positive regulation of cytokine production; GO:0001889 liver development; GO:0001944 vasculature development; GO:0002237 response to molecule of bacterial origin; GO:0002791 regulation of peptide secretion; GO:0002793 positive regulation of peptide secret…	GO:0001650 fibrillar center; GO:0001651 dense fibrillar component; GO:0005622 intracellular; GO:0005623 cell; GO:0005634 nucleus; GO:0005654 nucleoplasm; GO:0005730 nucleolus; GO:0005737 cytoplasm; GO:0005938 cell cortex; GO:0009986 cell surface; GO:0031974 membrane-enclosed lumen; GO:0031981 nuclear lumen; GO:0032991 protein-containing complex; GO:0035770 ribonucleoprotein granule; GO:0036464 cy…	GO:0003676 nucleic acid binding; GO:0003677 DNA binding; GO:0003697 single-stranded DNA binding; GO:0003723 RNA binding; GO:0003729 mRNA binding; GO:0005102 signaling receptor binding; GO:0005488 binding; GO:0005509 calcium ion binding; GO:0005515 protein binding; GO:0008022 protein C-terminus binding; GO:0019843 rRNA binding; GO:0019899 enzyme binding; GO:0035368 selenocysteine insertion sequenc…	PF00076	RNA recognition motif. (a.k.a. RRM, RBD, or RNP domain)	AJ	KOG0123	Polyadenylate-binding protein (RRM superfamily)
P11031	92	S	2.755	0.000344795	Up	Activated RNA polymerase II transcriptional coactivator p15 OS=Mus musculus OX=10090 GN=Sub1 PE=1 SV=3	Sub1	1	5.55711E-05	141.87	2	EYWMDS(1)EGEMKPGR	-0.39106	0.486		0.558	1.462	1.456	1.396	nucleus				GO:0006139 nucleobase-containing compound metabolic process; GO:0006351 transcription, DNA-templated; GO:0006355 regulation of transcription, DNA-templated; GO:0006357 regulation of transcription by RNA polymerase II; GO:0006366 transcription by RNA polymerase II; GO:0006725 cellular aromatic compound metabolic process; GO:0006807 nitrogen compound metabolic process; GO:0007154 cell communication…	GO:0005622 intracellular; GO:0005623 cell; GO:0005634 nucleus; GO:0005667 transcription regulator complex; GO:0005730 nucleolus; GO:0031974 membrane-enclosed lumen; GO:0031981 nuclear lumen; GO:0032991 protein-containing complex; GO:0043226 organelle; GO:0043227 membrane-bounded organelle; GO:0043228 non-membrane-bounded organelle; GO:0043229 intracellular organelle; GO:0043231 intracellular memb…	GO:0000981 DNA-binding transcription factor activity, RNA polymerase II-specific; GO:0001228 DNA-binding transcription activator activity, RNA polymerase II-specific; GO:0003676 nucleic acid binding; GO:0003677 DNA binding; GO:0003697 single-stranded DNA binding; GO:0003700 DNA-binding transcription factor activity; GO:0003712 transcription coregulator activity; GO:0003713 transcription coactivat…	PF02229	Transcriptional Coactivator p15 (PC4)	K	KOG2712	Transcriptional coactivator
P11247	68	S	0.303	0.000445456	Down	Myeloperoxidase OS=Mus musculus OX=10090 GN=Mpo PE=1 SV=2	Mpo	0.983145	0.000203373	66.66	2	SLQSGSAS(0.983)PT(0.445)ELLFY(0.572)FK	-4.33		1.963	2.201	0.606	0.686	0.599	endoplasmic reticulum	K10789	MPO; myeloperoxidase [EC:1.11.2.2]	mmu05221 Acute myeloid leukemia; mmu00983 Drug metabolism - other enzymes; mmu04145 Phagosome; mmu05202 Transcriptional misregulation in cancer	GO:0000302 response to reactive oxygen species; GO:0000303 response to superoxide; GO:0000305 response to oxygen radical; GO:0001775 cell activation; GO:0001878 response to yeast; GO:0002148 hypochlorous acid metabolic process; GO:0002149 hypochlorous acid biosynthetic process; GO:0002252 immune effector process; GO:0002263 cell activation involved in immune response; GO:0002274 myeloid leukocyte…	GO:0000323 lytic vacuole; GO:0005576 extracellular region; GO:0005615 extracellular space; GO:0005622 intracellular; GO:0005623 cell; GO:0005634 nucleus; GO:0005737 cytoplasm; GO:0005764 lysosome; GO:0005766 primary lysosome; GO:0005773 vacuole; GO:0005775 vacuolar lumen; GO:0012505 endomembrane system; GO:0030141 secretory granule; GO:0031410 cytoplasmic vesicle; GO:0031974 membrane-enclosed lum…	GO:0003682 chromatin binding; GO:0003824 catalytic activity; GO:0004601 peroxidase activity; GO:0005488 binding; GO:0005539 glycosaminoglycan binding; GO:0008201 heparin binding; GO:0016209 antioxidant activity; GO:0016491 oxidoreductase activity; GO:0016684 oxidoreductase activity, acting on peroxide as acceptor; GO:0043167 ion binding; GO:0043168 anion binding; GO:0097367 carbohydrate derivativ…	PF03098	Animal haem peroxidase	S	KOG2408	Peroxidase/oxygenase
P11352	151	S	1.523	0.034645671	Up	Glutathione peroxidase 1 OS=Mus musculus OX=10090 GN=Gpx1 PE=1 SV=2	Gpx1	1	0.000046974	99.34	2	YIIWS(1)PVCR	-1.6877	0.799		0.706	1.315	1.125	0.998	mitochondria	K00432	gpx; glutathione peroxidase [EC:1.11.1.9]	mmu04918 Thyroid hormone synthesis; mmu00480 Glutathione metabolism; mmu05022 Pathways of neurodegeneration - multiple diseases; mmu05016 Huntington disease; mmu01100 Metabolic pathways; mmu05014 Amyotrophic lateral sclerosis; mmu00590 Arachidonic acid metabolism	GO:0000302 response to reactive oxygen species; GO:0001101 response to acid chemical; GO:0001525 angiogenesis; GO:0001568 blood vessel development; GO:0001659 temperature homeostasis; GO:0001667 ameboidal-type cell migration; GO:0001678 cellular glucose homeostasis; GO:0001885 endothelial cell development; GO:0001944 vasculature development; GO:0002064 epithelial cell development; GO:0002682 regu…	GO:0005622 intracellular; GO:0005623 cell; GO:0005634 nucleus; GO:0005737 cytoplasm; GO:0005739 mitochondrion; GO:0005759 mitochondrial matrix; GO:0005829 cytosol; GO:0031974 membrane-enclosed lumen; GO:0043226 organelle; GO:0043227 membrane-bounded organelle; GO:0043229 intracellular organelle; GO:0043231 intracellular membrane-bounded organelle; GO:0043233 organelle lumen; GO:0070013 intracellu…	GO:0003824 catalytic activity; GO:0004601 peroxidase activity; GO:0004602 glutathione peroxidase activity; GO:0005488 binding; GO:0005515 protein binding; GO:0016209 antioxidant activity; GO:0016491 oxidoreductase activity; GO:0016684 oxidoreductase activity, acting on peroxide as acceptor; GO:0017124 SH3 domain binding; GO:0019904 protein domain specific binding;			O	KOG1651	Glutathione peroxidase
P13379	459	S	1.566	0.007756795	Up	T-cell surface glycoprotein CD5 OS=Mus musculus OX=10090 GN=Cd5 PE=1 SV=1	Cd5	0.999974	5.03916E-12	112.06	2	NS(1)HLSAYPALEGALHR	0.54033	0.908	0.725	0.805	1.255	1.42	1.142	plasma membrane	K06455	CD5; T-cell surface glycoprotein CD5	mmu04640 Hematopoietic cell lineage	GO:0002376 immune system process; GO:0002682 regulation of immune system process; GO:0002684 positive regulation of immune system process; GO:0002694 regulation of leukocyte activation; GO:0002696 positive regulation of leukocyte activation; GO:0006915 apoptotic process; GO:0007154 cell communication; GO:0007165 signal transduction; GO:0008037 cell recognition; GO:0008219 cell death; GO:0008283 c…	GO:0005623 cell; GO:0005886 plasma membrane; GO:0005887 integral component of plasma membrane; GO:0009897 external side of plasma membrane; GO:0009986 cell surface; GO:0016020 membrane; GO:0016021 integral component of membrane; GO:0031224 intrinsic component of membrane; GO:0031226 intrinsic component of plasma membrane; GO:0044214 spanning component of plasma membrane; GO:0071944 cell periphery…	GO:0004888 transmembrane signaling receptor activity; GO:0038023 signaling receptor activity; GO:0060089 molecular transducer activity;	PF00530	Scavenger receptor cysteine-rich domain
P13379	427	S	2.206	0.002203369	Up	T-cell surface glycoprotein CD5 OS=Mus musculus OX=10090 GN=Cd5 PE=1 SV=1	Cd5	1	3.77628E-07	136.7	3	QWIGPTGVNQNMS(1)FHR	-1.2898	0.744	0.588	0.675	1.567	1.635	1.226	plasma membrane	K06455	CD5; T-cell surface glycoprotein CD5	mmu04640 Hematopoietic cell lineage	GO:0002376 immune system process; GO:0002682 regulation of immune system process; GO:0002684 positive regulation of immune system process; GO:0002694 regulation of leukocyte activation; GO:0002696 positive regulation of leukocyte activation; GO:0006915 apoptotic process; GO:0007154 cell communication; GO:0007165 signal transduction; GO:0008037 cell recognition; GO:0008219 cell death; GO:0008283 c…	GO:0005623 cell; GO:0005886 plasma membrane; GO:0005887 integral component of plasma membrane; GO:0009897 external side of plasma membrane; GO:0009986 cell surface; GO:0016020 membrane; GO:0016021 integral component of membrane; GO:0031224 intrinsic component of membrane; GO:0031226 intrinsic component of plasma membrane; GO:0044214 spanning component of plasma membrane; GO:0071944 cell periphery…	GO:0004888 transmembrane signaling receptor activity; GO:0038023 signaling receptor activity; GO:0060089 molecular transducer activity;	PF00530	Scavenger receptor cysteine-rich domain
P13379	482	S	1.747	0.004615219	Up	T-cell surface glycoprotein CD5 OS=Mus musculus OX=10090 GN=Cd5 PE=1 SV=1	Cd5	0.974311	4.75787E-13	155.75	2	SSTQPDNS(0.022)S(0.974)DS(0.004)DYDLQVAQR	-3.908	0.847	0.719	0.791	1.3	1.445		plasma membrane	K06455	CD5; T-cell surface glycoprotein CD5	mmu04640 Hematopoietic cell lineage	GO:0002376 immune system process; GO:0002682 regulation of immune system process; GO:0002684 positive regulation of immune system process; GO:0002694 regulation of leukocyte activation; GO:0002696 positive regulation of leukocyte activation; GO:0006915 apoptotic process; GO:0007154 cell communication; GO:0007165 signal transduction; GO:0008037 cell recognition; GO:0008219 cell death; GO:0008283 c…	GO:0005623 cell; GO:0005886 plasma membrane; GO:0005887 integral component of plasma membrane; GO:0009897 external side of plasma membrane; GO:0009986 cell surface; GO:0016020 membrane; GO:0016021 integral component of membrane; GO:0031224 intrinsic component of membrane; GO:0031226 intrinsic component of plasma membrane; GO:0044214 spanning component of plasma membrane; GO:0071944 cell periphery…	GO:0004888 transmembrane signaling receptor activity; GO:0038023 signaling receptor activity; GO:0060089 molecular transducer activity;	PF00530	Scavenger receptor cysteine-rich domain
P13864	717	S	0.256	0.002505293	Down	DNA (cytosine-5)-methyltransferase 1 OS=Mus musculus OX=10090 GN=Dnmt1 PE=1 SV=5	Dnmt1	1	4.65542E-59	277.79	2	EADDDEEADDDVSEMPS(1)PK	-1.282	3.85	4.644	2.581	0.804	0.903	1.124	mitochondria	K00558	DNMT1; DNA (cytosine-5)-methyltransferase 1 [EC:2.1.1.37]	mmu05206 MicroRNAs in cancer; mmu00270 Cysteine and methionine metabolism; mmu01100 Metabolic pathways	GO:0000122 negative regulation of transcription by RNA polymerase II; GO:0001101 response to acid chemical; GO:0002237 response to molecule of bacterial origin; GO:0006139 nucleobase-containing compound metabolic process; GO:0006259 DNA metabolic process; GO:0006304 DNA modification; GO:0006305 DNA alkylation; GO:0006306 DNA methylation; GO:0006355 regulation of transcription, DNA-templated; GO:0…	GO:0000775 chromosome, centromeric region; GO:0000785 chromatin; GO:0000792 heterochromatin; GO:0005622 intracellular; GO:0005623 cell; GO:0005634 nucleus; GO:0005654 nucleoplasm; GO:0005657 replication fork; GO:0005694 chromosome; GO:0005721 pericentric heterochromatin; GO:0005737 cytoplasm; GO:0031974 membrane-enclosed lumen; GO:0031981 nuclear lumen; GO:0032991 protein-containing complex; GO:0…	GO:0000166 nucleotide binding; GO:0000981 DNA-binding transcription factor activity, RNA polymerase II-specific; GO:0003676 nucleic acid binding; GO:0003677 DNA binding; GO:0003682 chromatin binding; GO:0003700 DNA-binding transcription factor activity; GO:0003723 RNA binding; GO:0003824 catalytic activity; GO:0003886 DNA (cytosine-5-)-methyltransferase activity; GO:0005102 signaling receptor bin…	PF06464; PF12047; PF02008; PF01426; PF00145	DMAP1-binding Domain; Cytosine specific DNA methyltransferase replication foci domain; CXXC zinc finger domain; BAH domain; C-5 cytosine-specific DNA methylase
P14234	50	S	1.985	0.000249976	Up	Tyrosine-protein kinase Fgr OS=Mus musculus OX=10090 GN=Fgr PE=1 SV=2	Fgr	0.948987	9.564E-15	124.77	2	TSSVFPQPT(0.046)S(0.949)PAFLNT(0.004)GNMR	2.1857	0.691	0.698		1.36	1.328	1.447	cytoplasm	K08891	FGR; tyrosine-protein kinase Fgr [EC:2.7.10.2]	mmu04062 Chemokine signaling pathway	GO:0001775 cell activation; GO:0001817 regulation of cytokine production; GO:0001819 positive regulation of cytokine production; GO:0001932 regulation of protein phosphorylation; GO:0002252 immune effector process; GO:0002253 activation of immune response; GO:0002263 cell activation involved in immune response; GO:0002274 myeloid leukocyte activation; GO:0002275 myeloid cell activation involved i…	GO:0005576 extracellular region; GO:0005622 intracellular; GO:0005623 cell; GO:0005737 cytoplasm; GO:0005739 mitochondrion; GO:0005740 mitochondrial envelope; GO:0005743 mitochondrial inner membrane; GO:0005758 mitochondrial intermembrane space; GO:0005829 cytosol; GO:0005886 plasma membrane; GO:0009898 cytoplasmic side of plasma membrane; GO:0012505 endomembrane system; GO:0016020 membrane; GO:0…	GO:0001784 phosphotyrosine residue binding; GO:0003824 catalytic activity; GO:0004672 protein kinase activity; GO:0004713 protein tyrosine kinase activity; GO:0004715 non-membrane spanning protein tyrosine kinase activity; GO:0005102 signaling receptor binding; GO:0005488 binding; GO:0005515 protein binding; GO:0016301 kinase activity; GO:0016740 transferase activity; GO:0016772 transferase activ…	PF00018; PF00017; PF07714	SH3 domain; SH2 domain; Protein tyrosine kinase	T	KOG0197	Tyrosine kinases
P14602	13	S	2.073	0.000917986	Up	Heat shock protein beta-1 OS=Mus musculus OX=10090 GN=Hspb1 PE=1 SV=3	Hspb1	0.988054	0.00163808	93.467	1	S(0.988)PS(0.012)WEPFR	-0.17986	0.765	0.682	0.596	1.378	1.527	1.33	mitochondria	K04455	HSPB1; heat shock protein beta-1	mmu04010 MAPK signaling pathway; mmu04370 VEGF signaling pathway; mmu05146 Amoebiasis	GO:0000003 reproduction; GO:0000302 response to reactive oxygen species; GO:0001101 response to acid chemical; GO:0001817 regulation of cytokine production; GO:0001819 positive regulation of cytokine production; GO:0001932 regulation of protein phosphorylation; GO:0001933 negative regulation of protein phosphorylation; GO:0002931 response to ischemia; GO:0006417 regulation of translation; GO:0006…	GO:0000502 proteasome complex; GO:0005622 intracellular; GO:0005623 cell; GO:0005634 nucleus; GO:0005737 cytoplasm; GO:0005829 cytosol; GO:0005856 cytoskeleton; GO:0005886 plasma membrane; GO:0014069 postsynaptic density; GO:0016020 membrane; GO:0030016 myofibril; GO:0030017 sarcomere; GO:0030018 Z disc; GO:0030424 axon; GO:0030425 dendrite; GO:0031430 M band; GO:0031672 A band; GO:0031674 I band…	GO:0004857 enzyme inhibitor activity; GO:0004860 protein kinase inhibitor activity; GO:0005080 protein kinase C binding; GO:0005488 binding; GO:0005515 protein binding; GO:0008426 protein kinase C inhibitor activity; GO:0019207 kinase regulator activity; GO:0019210 kinase inhibitor activity; GO:0019887 protein kinase regulator activity; GO:0019899 enzyme binding; GO:0019900 kinase binding; GO:001…			O	KOG3591	Alpha crystallins
P14733	17	S	2.029	0.000374896	Up	Lamin-B1 OS=Mus musculus OX=10090 GN=Lmnb1 PE=1 SV=3	Lmnb1	0.999996	0.000603512	87.251	2	AS(1)APATPLS(0.837)PT(0.162)R	1.9762	0.634		0.645	1.294	1.367	1.232	nucleus	K07611	LMNB; lamin B	mmu04210 Apoptosis	GO:0001932 regulation of protein phosphorylation; GO:0001934 positive regulation of protein phosphorylation; GO:0006915 apoptotic process; GO:0007154 cell communication; GO:0007165 signal transduction; GO:0007166 cell surface receptor signaling pathway; GO:0007275 multicellular organism development; GO:0007346 regulation of mitotic cell cycle; GO:0007399 nervous system development; GO:0008219 cel…	GO:0005622 intracellular; GO:0005623 cell; GO:0005634 nucleus; GO:0005635 nuclear envelope; GO:0005637 nuclear inner membrane; GO:0005638 lamin filament; GO:0005652 nuclear lamina; GO:0005654 nucleoplasm; GO:0005737 cytoplasm; GO:0005856 cytoskeleton; GO:0005882 intermediate filament; GO:0012505 endomembrane system; GO:0016020 membrane; GO:0016363 nuclear matrix; GO:0019866 organelle inner membra…	GO:0005198 structural molecule activity; GO:0005488 binding; GO:0005515 protein binding; GO:0008432 JUN kinase binding; GO:0019899 enzyme binding; GO:0019900 kinase binding; GO:0019901 protein kinase binding; GO:0043274 phospholipase binding;	PF00932	Lamin Tail Domain	DY	KOG0977	Nuclear envelope protein lamin, intermediate filament superfamily
P14733	24	S	3.704	0.000155362	Up	Lamin-B1 OS=Mus musculus OX=10090 GN=Lmnb1 PE=1 SV=3	Lmnb1	0.949728	0.00014873	107.6	2	AS(0.001)APAT(0.999)PLS(0.95)PT(0.051)R	7.1482	0.416	0.383		1.55	1.507	1.382	nucleus	K07611	LMNB; lamin B	mmu04210 Apoptosis	GO:0001932 regulation of protein phosphorylation; GO:0001934 positive regulation of protein phosphorylation; GO:0006915 apoptotic process; GO:0007154 cell communication; GO:0007165 signal transduction; GO:0007166 cell surface receptor signaling pathway; GO:0007275 multicellular organism development; GO:0007346 regulation of mitotic cell cycle; GO:0007399 nervous system development; GO:0008219 cel…	GO:0005622 intracellular; GO:0005623 cell; GO:0005634 nucleus; GO:0005635 nuclear envelope; GO:0005637 nuclear inner membrane; GO:0005638 lamin filament; GO:0005652 nuclear lamina; GO:0005654 nucleoplasm; GO:0005737 cytoplasm; GO:0005856 cytoskeleton; GO:0005882 intermediate filament; GO:0012505 endomembrane system; GO:0016020 membrane; GO:0016363 nuclear matrix; GO:0019866 organelle inner membra…	GO:0005198 structural molecule activity; GO:0005488 binding; GO:0005515 protein binding; GO:0008432 JUN kinase binding; GO:0019899 enzyme binding; GO:0019900 kinase binding; GO:0019901 protein kinase binding; GO:0043274 phospholipase binding;	PF00932	Lamin Tail Domain	DY	KOG0977	Nuclear envelope protein lamin, intermediate filament superfamily
P14733	392	S	5.739	5.04459E-05	Up	Lamin-B1 OS=Mus musculus OX=10090 GN=Lmnb1 PE=1 SV=3	Lmnb1	1	3.74466E-05	149.02	2	LKLS(1)PS(1)PSSR	-0.3925		0.261	0.288	1.52	1.656	1.55	nucleus	K07611	LMNB; lamin B	mmu04210 Apoptosis	GO:0001932 regulation of protein phosphorylation; GO:0001934 positive regulation of protein phosphorylation; GO:0006915 apoptotic process; GO:0007154 cell communication; GO:0007165 signal transduction; GO:0007166 cell surface receptor signaling pathway; GO:0007275 multicellular organism development; GO:0007346 regulation of mitotic cell cycle; GO:0007399 nervous system development; GO:0008219 cel…	GO:0005622 intracellular; GO:0005623 cell; GO:0005634 nucleus; GO:0005635 nuclear envelope; GO:0005637 nuclear inner membrane; GO:0005638 lamin filament; GO:0005652 nuclear lamina; GO:0005654 nucleoplasm; GO:0005737 cytoplasm; GO:0005856 cytoskeleton; GO:0005882 intermediate filament; GO:0012505 endomembrane system; GO:0016020 membrane; GO:0016363 nuclear matrix; GO:0019866 organelle inner membra…	GO:0005198 structural molecule activity; GO:0005488 binding; GO:0005515 protein binding; GO:0008432 JUN kinase binding; GO:0019899 enzyme binding; GO:0019900 kinase binding; GO:0019901 protein kinase binding; GO:0043274 phospholipase binding;	PF00932	Lamin Tail Domain	DY	KOG0977	Nuclear envelope protein lamin, intermediate filament superfamily
P14901	235	S	1.651	0.000111029	Up	Heme oxygenase 1 OS=Mus musculus OX=10090 GN=Hmox1 PE=1 SV=1	Hmox1	1	2.74682E-05	163.09	2	DQSPSQMAS(1)LR	-0.048077	0.751	0.704	0.764	1.255	1.239	1.169	cytoplasm	K00510	HMOX1; heme oxygenase 1 [EC:1.14.14.18]	mmu04216 Ferroptosis; mmu05206 MicroRNAs in cancer; mmu05418 Fluid shear stress and atherosclerosis; mmu05225 Hepatocellular carcinoma; mmu01100 Metabolic pathways; mmu00860 Porphyrin and chlorophyll metabolism; mmu04066 HIF-1 signaling pathway; mmu04978 Mineral absorption; mmu05200 Pathways in cancer	GO:0000302 response to reactive oxygen species; GO:0001525 angiogenesis; GO:0001568 blood vessel development; GO:0001666 response to hypoxia; GO:0001817 regulation of cytokine production; GO:0001818 negative regulation of cytokine production; GO:0001889 liver development; GO:0001936 regulation of endothelial cell proliferation; GO:0001938 positive regulation of endothelial cell proliferation; GO:…	GO:0005622 intracellular; GO:0005623 cell; GO:0005634 nucleus; GO:0005730 nucleolus; GO:0005737 cytoplasm; GO:0005783 endoplasmic reticulum; GO:0005829 cytosol; GO:0005886 plasma membrane; GO:0005901 caveola; GO:0012505 endomembrane system; GO:0016020 membrane; GO:0031974 membrane-enclosed lumen; GO:0031981 nuclear lumen; GO:0043226 organelle; GO:0043227 membrane-bounded organelle; GO:0043228 non…	GO:0003824 catalytic activity; GO:0004392 heme oxygenase (decyclizing) activity; GO:0004620 phospholipase activity; GO:0004630 phospholipase D activity; GO:0005488 binding; GO:0005515 protein binding; GO:0008081 phosphoric diester hydrolase activity; GO:0016298 lipase activity; GO:0016491 oxidoreductase activity; GO:0016705 oxidoreductase activity, acting on paired donors, with incorporation or r…	PF01126	Heme oxygenase	P	KOG4480	Heme oxygenase
P15508	2034	S	1.635	6.56283E-05	Up	Spectrin beta chain, erythrocytic OS=Mus musculus OX=10090 GN=Sptb PE=1 SV=4	Sptb	0.999798	2.95054E-05	153.52	2	DFGHTVDS(1)VEK	0.10914	0.748	0.699	0.716	1.21	1.194	1.132	nucleus	K06115			GO:0000165 MAPK cascade; GO:0000902 cell morphogenesis; GO:0000904 cell morphogenesis involved in differentiation; GO:0002376 immune system process; GO:0002520 immune system development; GO:0006464 cellular protein modification process; GO:0006468 protein phosphorylation; GO:0006725 cellular aromatic compound metabolic process; GO:0006778 porphyrin-containing compound metabolic process; GO:000677…	GO:0005622 intracellular; GO:0005623 cell; GO:0005737 cytoplasm; GO:0005794 Golgi apparatus; GO:0005829 cytosol; GO:0005856 cytoskeleton; GO:0005886 plasma membrane; GO:0005938 cell cortex; GO:0008091 spectrin; GO:0009898 cytoplasmic side of plasma membrane; GO:0009986 cell surface; GO:0012505 endomembrane system; GO:0014731 spectrin-associated cytoskeleton; GO:0015629 actin cytoskeleton; GO:0016…	GO:0003779 actin binding; GO:0005085 guanyl-nucleotide exchange factor activity; GO:0005088 Ras guanyl-nucleotide exchange factor activity; GO:0005488 binding; GO:0005515 protein binding; GO:0008092 cytoskeletal protein binding; GO:0017016 Ras GTPase binding; GO:0019899 enzyme binding; GO:0030506 ankyrin binding; GO:0031267 small GTPase binding; GO:0044877 protein-containing complex binding; GO:0…	PF00307; PF00435	Calponin homology (CH) domain; Spectrin repeat	Z	KOG0517	Beta-spectrin
P15508	2114	S	0.381	0.017903088	Down	Spectrin beta chain, erythrocytic OS=Mus musculus OX=10090 GN=Sptb PE=1 SV=4	Sptb	0.863297	4.3283E-06	90.156	2	LS(0.863)S(0.643)S(0.494)WESLLPEPAHPF	-2.7439	1.676	1.326	1.574	0.436	0.725		nucleus	K06115			GO:0000165 MAPK cascade; GO:0000902 cell morphogenesis; GO:0000904 cell morphogenesis involved in differentiation; GO:0002376 immune system process; GO:0002520 immune system development; GO:0006464 cellular protein modification process; GO:0006468 protein phosphorylation; GO:0006725 cellular aromatic compound metabolic process; GO:0006778 porphyrin-containing compound metabolic process; GO:000677…	GO:0005622 intracellular; GO:0005623 cell; GO:0005737 cytoplasm; GO:0005794 Golgi apparatus; GO:0005829 cytosol; GO:0005856 cytoskeleton; GO:0005886 plasma membrane; GO:0005938 cell cortex; GO:0008091 spectrin; GO:0009898 cytoplasmic side of plasma membrane; GO:0009986 cell surface; GO:0012505 endomembrane system; GO:0014731 spectrin-associated cytoskeleton; GO:0015629 actin cytoskeleton; GO:0016…	GO:0003779 actin binding; GO:0005085 guanyl-nucleotide exchange factor activity; GO:0005088 Ras guanyl-nucleotide exchange factor activity; GO:0005488 binding; GO:0005515 protein binding; GO:0008092 cytoskeletal protein binding; GO:0017016 Ras GTPase binding; GO:0019899 enzyme binding; GO:0030506 ankyrin binding; GO:0031267 small GTPase binding; GO:0044877 protein-containing complex binding; GO:0…	PF00307; PF00435	Calponin homology (CH) domain; Spectrin repeat	Z	KOG0517	Beta-spectrin
P15508	2051	S	0.581	0.002777949	Down	Spectrin beta chain, erythrocytic OS=Mus musculus OX=10090 GN=Sptb PE=1 SV=4	Sptb	0.999611	0.000475059	108.93	2	STAS(1)WAER	-0.92273		1.295	1.412	0.819	0.814	0.727	nucleus	K06115			GO:0000165 MAPK cascade; GO:0000902 cell morphogenesis; GO:0000904 cell morphogenesis involved in differentiation; GO:0002376 immune system process; GO:0002520 immune system development; GO:0006464 cellular protein modification process; GO:0006468 protein phosphorylation; GO:0006725 cellular aromatic compound metabolic process; GO:0006778 porphyrin-containing compound metabolic process; GO:000677…	GO:0005622 intracellular; GO:0005623 cell; GO:0005737 cytoplasm; GO:0005794 Golgi apparatus; GO:0005829 cytosol; GO:0005856 cytoskeleton; GO:0005886 plasma membrane; GO:0005938 cell cortex; GO:0008091 spectrin; GO:0009898 cytoplasmic side of plasma membrane; GO:0009986 cell surface; GO:0012505 endomembrane system; GO:0014731 spectrin-associated cytoskeleton; GO:0015629 actin cytoskeleton; GO:0016…	GO:0003779 actin binding; GO:0005085 guanyl-nucleotide exchange factor activity; GO:0005088 Ras guanyl-nucleotide exchange factor activity; GO:0005488 binding; GO:0005515 protein binding; GO:0008092 cytoskeletal protein binding; GO:0017016 Ras GTPase binding; GO:0019899 enzyme binding; GO:0030506 ankyrin binding; GO:0031267 small GTPase binding; GO:0044877 protein-containing complex binding; GO:0…	PF00307; PF00435	Calponin homology (CH) domain; Spectrin repeat	Z	KOG0517	Beta-spectrin
P15508	2105	S	2.054	0.00017038	Up	Spectrin beta chain, erythrocytic OS=Mus musculus OX=10090 GN=Sptb PE=1 SV=4	Sptb	0.987148	0.000151338	116.13	2	T(0.013)S(0.987)PVSFMSR	-2.233	0.624	0.589	0.614	1.315	1.129	1.308	nucleus	K06115			GO:0000165 MAPK cascade; GO:0000902 cell morphogenesis; GO:0000904 cell morphogenesis involved in differentiation; GO:0002376 immune system process; GO:0002520 immune system development; GO:0006464 cellular protein modification process; GO:0006468 protein phosphorylation; GO:0006725 cellular aromatic compound metabolic process; GO:0006778 porphyrin-containing compound metabolic process; GO:000677…	GO:0005622 intracellular; GO:0005623 cell; GO:0005737 cytoplasm; GO:0005794 Golgi apparatus; GO:0005829 cytosol; GO:0005856 cytoskeleton; GO:0005886 plasma membrane; GO:0005938 cell cortex; GO:0008091 spectrin; GO:0009898 cytoplasmic side of plasma membrane; GO:0009986 cell surface; GO:0012505 endomembrane system; GO:0014731 spectrin-associated cytoskeleton; GO:0015629 actin cytoskeleton; GO:0016…	GO:0003779 actin binding; GO:0005085 guanyl-nucleotide exchange factor activity; GO:0005088 Ras guanyl-nucleotide exchange factor activity; GO:0005488 binding; GO:0005515 protein binding; GO:0008092 cytoskeletal protein binding; GO:0017016 Ras GTPase binding; GO:0019899 enzyme binding; GO:0030506 ankyrin binding; GO:0031267 small GTPase binding; GO:0044877 protein-containing complex binding; GO:0…	PF00307; PF00435	Calponin homology (CH) domain; Spectrin repeat	Z	KOG0517	Beta-spectrin
P43277	37	S	0.463	2.03204E-05	Down	Histone H1.3 OS=Mus musculus OX=10090 GN=H1-3 PE=1 SV=2	H1-3	1	9.47315E-05	179.92	2	KAS(1)GPPVSELITK	0.73633	2.022	1.89	1.885	0.926	0.854	0.903	nucleus	K11275			GO:0000122 negative regulation of transcription by RNA polymerase II; GO:0006323 DNA packaging; GO:0006325 chromatin organization; GO:0006333 chromatin assembly or disassembly; GO:0006355 regulation of transcription, DNA-templated; GO:0006357 regulation of transcription by RNA polymerase II; GO:0006464 cellular protein modification process; GO:0006479 protein methylation; GO:0006807 nitrogen comp…	GO:0000228 nuclear chromosome; GO:0000785 chromatin; GO:0000790 nuclear chromatin; GO:0000791 euchromatin; GO:0005622 intracellular; GO:0005623 cell; GO:0005634 nucleus; GO:0005694 chromosome; GO:0005719 nuclear euchromatin; GO:0031974 membrane-enclosed lumen; GO:0031981 nuclear lumen; GO:0043226 organelle; GO:0043227 membrane-bounded organelle; GO:0043228 non-membrane-bounded organelle; GO:00432…	GO:0003676 nucleic acid binding; GO:0003677 DNA binding; GO:0003682 chromatin binding; GO:0005488 binding; GO:0031490 chromatin DNA binding; GO:0097159 organic cyclic compound binding; GO:1901363 heterocyclic compound binding;	PF00538	linker histone H1 and H5 family	B	KOG4012	Histone H1
Q62095	592	S	1.928	0.005471714	Up	ATP-dependent RNA helicase DDX3Y OS=Mus musculus OX=10090 GN=Ddx3y PE=1 SV=2	Ddx3y	1	0.00126342	98.009	2	FS(1)GGFGAR	-0.5447	0.516		0.639	1.092	1.19	1.059	nucleus	K17642			GO:0006139 nucleobase-containing compound metabolic process; GO:0006412 translation; GO:0006413 translational initiation; GO:0006518 peptide metabolic process; GO:0006725 cellular aromatic compound metabolic process; GO:0006807 nitrogen compound metabolic process; GO:0007059 chromosome segregation; GO:0008152 metabolic process; GO:0009058 biosynthetic process; GO:0009059 macromolecule biosyntheti…	GO:0005622 intracellular; GO:0005623 cell; GO:0005634 nucleus; GO:0005730 nucleolus; GO:0005737 cytoplasm; GO:0005829 cytosol; GO:0031974 membrane-enclosed lumen; GO:0031981 nuclear lumen; GO:0032991 protein-containing complex; GO:0035770 ribonucleoprotein granule; GO:0036464 cytoplasmic ribonucleoprotein granule; GO:0043226 organelle; GO:0043227 membrane-bounded organelle; GO:0043228 non-membran…	GO:0003724 RNA helicase activity; GO:0003824 catalytic activity; GO:0004386 helicase activity; GO:0008186 RNA-dependent ATPase activity; GO:0016462 pyrophosphatase activity; GO:0016787 hydrolase activity; GO:0016817 hydrolase activity, acting on acid anhydrides; GO:0016818 hydrolase activity, acting on acid anhydrides, in phosphorus-containing anhydrides; GO:0016887 ATPase activity; GO:0017111 nu…	PF00270	DEAD/DEAH box helicase	A	KOG0335	ATP-dependent RNA helicase
P18654	227	S	0.611	0.000320863	Down	Ribosomal protein S6 kinase alpha-3 OS=Mus musculus OX=10090 GN=Rps6ka3 PE=1 SV=2	Rps6ka3	1	2.06118E-18	170.92	2	AYS(1)FCGTVEYMAPEVVNR	1.7811	1.138	1.142	1.131	0.719	0.671		nucleus	K04373	RPS6KA; ribosomal protein S6 kinase alpha-1/2/3/6 [EC:2.7.11.1]	mmu04914 Progesterone-mediated oocyte maturation; mmu04114 Oocyte meiosis; mmu04010 MAPK signaling pathway; mmu04720 Long-term potentiation; mmu04714 Thermogenesis; mmu04931 Insulin resistance; mmu05135 Yersinia infection; mmu04150 mTOR signaling pathway; mmu04722 Neurotrophin signaling pathway	GO:0001501 skeletal system development; GO:0001558 regulation of cell growth; GO:0002218 activation of innate immune response; GO:0002221 pattern recognition receptor signaling pathway; GO:0002224 toll-like receptor signaling pathway; GO:0002237 response to molecule of bacterial origin; GO:0002253 activation of immune response; GO:0002376 immune system process; GO:0002682 regulation of immune sys…	GO:0005622 intracellular; GO:0005623 cell; GO:0005634 nucleus; GO:0005654 nucleoplasm; GO:0005737 cytoplasm; GO:0005829 cytosol; GO:0031974 membrane-enclosed lumen; GO:0031981 nuclear lumen; GO:0043226 organelle; GO:0043227 membrane-bounded organelle; GO:0043229 intracellular organelle; GO:0043231 intracellular membrane-bounded organelle; GO:0043233 organelle lumen; GO:0070013 intracellular organ…	GO:0003824 catalytic activity; GO:0004672 protein kinase activity; GO:0004674 protein serine/threonine kinase activity; GO:0004857 enzyme inhibitor activity; GO:0004866 endopeptidase inhibitor activity; GO:0004869 cysteine-type endopeptidase inhibitor activity; GO:0005488 binding; GO:0005515 protein binding; GO:0016301 kinase activity; GO:0016740 transferase activity; GO:0016772 transferase activ…	PF00069	Protein kinase domain	T	KOG0603	Ribosomal protein S6 kinase
P19973	168	S	0.649	0.014489303	Down	Lymphocyte-specific protein 1 OS=Mus musculus OX=10090 GN=Lsp1 PE=1 SV=2	Lsp1	1	1.205E-102	331.73	2	T(1)PS(1)PLALEDTVELSSPPLSPTTK	-0.4922	1.169	1.178	1.184	0.61	0.831	0.851	nucleus	K14957	LSP1; lymphocyte-specific protein 1	mmu04625 C-type lectin receptor signaling pathway; mmu05152 Tuberculosis	GO:0006915 apoptotic process; GO:0006935 chemotaxis; GO:0006950 response to stress; GO:0006952 defense response; GO:0006968 cellular defense response; GO:0006996 organelle organization; GO:0007010 cytoskeleton organization; GO:0008219 cell death; GO:0009605 response to external stimulus; GO:0009987 cellular process; GO:0012501 programmed cell death; GO:0016043 cellular component organization; GO:…	GO:0005622 intracellular; GO:0005623 cell; GO:0005856 cytoskeleton; GO:0005886 plasma membrane; GO:0015629 actin cytoskeleton; GO:0016020 membrane; GO:0043226 organelle; GO:0043228 non-membrane-bounded organelle; GO:0043229 intracellular organelle; GO:0043232 intracellular non-membrane-bounded organelle; GO:0071944 cell periphery;	GO:0003779 actin binding; GO:0005488 binding; GO:0005515 protein binding; GO:0008092 cytoskeletal protein binding;			S	KOG3656	FOG: 7 transmembrane receptor
P19973	180	S	0.513	0.002453843	Down	Lymphocyte-specific protein 1 OS=Mus musculus OX=10090 GN=Lsp1 PE=1 SV=2	Lsp1	0.991582	7.43241E-54	275.55	3	T(0.349)PS(0.6)PLALEDT(0.051)VELS(0.006)S(0.992)PPLS(0.002)PTTK	-0.51278	1.166	1.374	1.249	0.546	0.733	0.666	nucleus	K14957	LSP1; lymphocyte-specific protein 1	mmu04625 C-type lectin receptor signaling pathway; mmu05152 Tuberculosis	GO:0006915 apoptotic process; GO:0006935 chemotaxis; GO:0006950 response to stress; GO:0006952 defense response; GO:0006968 cellular defense response; GO:0006996 organelle organization; GO:0007010 cytoskeleton organization; GO:0008219 cell death; GO:0009605 response to external stimulus; GO:0009987 cellular process; GO:0012501 programmed cell death; GO:0016043 cellular component organization; GO:…	GO:0005622 intracellular; GO:0005623 cell; GO:0005856 cytoskeleton; GO:0005886 plasma membrane; GO:0015629 actin cytoskeleton; GO:0016020 membrane; GO:0043226 organelle; GO:0043228 non-membrane-bounded organelle; GO:0043229 intracellular organelle; GO:0043232 intracellular non-membrane-bounded organelle; GO:0071944 cell periphery;	GO:0003779 actin binding; GO:0005488 binding; GO:0005515 protein binding; GO:0008092 cytoskeletal protein binding;			S	KOG3656	FOG: 7 transmembrane receptor
P19973	184	S	0.502	0.015301471	Down	Lymphocyte-specific protein 1 OS=Mus musculus OX=10090 GN=Lsp1 PE=1 SV=2	Lsp1	0.959401	2.96322E-30	230.28	2	T(0.646)PS(0.354)PLALEDTVELS(0.354)S(0.647)PPLS(0.959)PT(0.035)T(0.005)K	-0.88718	1.479	1.151	1.18	0.506	0.842	0.565	nucleus	K14957	LSP1; lymphocyte-specific protein 1	mmu04625 C-type lectin receptor signaling pathway; mmu05152 Tuberculosis	GO:0006915 apoptotic process; GO:0006935 chemotaxis; GO:0006950 response to stress; GO:0006952 defense response; GO:0006968 cellular defense response; GO:0006996 organelle organization; GO:0007010 cytoskeleton organization; GO:0008219 cell death; GO:0009605 response to external stimulus; GO:0009987 cellular process; GO:0012501 programmed cell death; GO:0016043 cellular component organization; GO:…	GO:0005622 intracellular; GO:0005623 cell; GO:0005856 cytoskeleton; GO:0005886 plasma membrane; GO:0015629 actin cytoskeleton; GO:0016020 membrane; GO:0043226 organelle; GO:0043228 non-membrane-bounded organelle; GO:0043229 intracellular organelle; GO:0043232 intracellular non-membrane-bounded organelle; GO:0071944 cell periphery;	GO:0003779 actin binding; GO:0005488 binding; GO:0005515 protein binding; GO:0008092 cytoskeletal protein binding;			S	KOG3656	FOG: 7 transmembrane receptor
P20152	205	S	0.606	0.010167613	Down	Vimentin OS=Mus musculus OX=10090 GN=Vim PE=1 SV=3	Vim	0.999844	1.22627E-05	149.02	2	EEAESTLQS(1)FR	-0.19306	1.207	1.024	1.242		0.667	0.736	nucleus	K07606	VIM; vimentin	mmu05206 MicroRNAs in cancer; mmu05169 Epstein-Barr virus infection	GO:0000003 reproduction; GO:0001654 eye development; GO:0001701 in utero embryonic development; GO:0001890 placenta development; GO:0001893 maternal placenta development; GO:0002064 epithelial cell development; GO:0002088 lens development in camera-type eye; GO:0002376 immune system process; GO:0003006 developmental process involved in reproduction; GO:0006417 regulation of translation; GO:000695…	GO:0005622 intracellular; GO:0005623 cell; GO:0005634 nucleus; GO:0005737 cytoplasm; GO:0005777 peroxisome; GO:0005829 cytosol; GO:0005844 polysome; GO:0005856 cytoskeleton; GO:0005882 intermediate filament; GO:0005886 plasma membrane; GO:0016020 membrane; GO:0030139 endocytic vesicle; GO:0030424 axon; GO:0030496 midbody; GO:0031252 cell leading edge; GO:0031410 cytoplasmic vesicle; GO:0031982 ve…	GO:0003676 nucleic acid binding; GO:0003723 RNA binding; GO:0003725 double-stranded RNA binding; GO:0005198 structural molecule activity; GO:0005200 structural constituent of cytoskeleton; GO:0005212 structural constituent of eye lens; GO:0005488 binding; GO:0005515 protein binding; GO:0008022 protein C-terminus binding; GO:0019215 intermediate filament binding; GO:0019899 enzyme binding; GO:0019…			Z	KOG0977	Nuclear envelope protein lamin, intermediate filament superfamily
P20152	420	S	0.498	0.038915821	Down	Vimentin OS=Mus musculus OX=10090 GN=Vim PE=1 SV=3	Vim	0.932127	1.58732E-05	169.05	2	ISLPLPTFS(0.068)S(0.932)LNLR	-2.3151	1.63	1.203		0.843	0.727	0.547	nucleus	K07606	VIM; vimentin	mmu05206 MicroRNAs in cancer; mmu05169 Epstein-Barr virus infection	GO:0000003 reproduction; GO:0001654 eye development; GO:0001701 in utero embryonic development; GO:0001890 placenta development; GO:0001893 maternal placenta development; GO:0002064 epithelial cell development; GO:0002088 lens development in camera-type eye; GO:0002376 immune system process; GO:0003006 developmental process involved in reproduction; GO:0006417 regulation of translation; GO:000695…	GO:0005622 intracellular; GO:0005623 cell; GO:0005634 nucleus; GO:0005737 cytoplasm; GO:0005777 peroxisome; GO:0005829 cytosol; GO:0005844 polysome; GO:0005856 cytoskeleton; GO:0005882 intermediate filament; GO:0005886 plasma membrane; GO:0016020 membrane; GO:0030139 endocytic vesicle; GO:0030424 axon; GO:0030496 midbody; GO:0031252 cell leading edge; GO:0031410 cytoplasmic vesicle; GO:0031982 ve…	GO:0003676 nucleic acid binding; GO:0003723 RNA binding; GO:0003725 double-stranded RNA binding; GO:0005198 structural molecule activity; GO:0005200 structural constituent of cytoskeleton; GO:0005212 structural constituent of eye lens; GO:0005488 binding; GO:0005515 protein binding; GO:0008022 protein C-terminus binding; GO:0019215 intermediate filament binding; GO:0019899 enzyme binding; GO:0019…			Z	KOG0977	Nuclear envelope protein lamin, intermediate filament superfamily
P21619	427	S	2.08	0.000172092	Up	Lamin-B2 OS=Mus musculus OX=10090 GN=Lmnb2 PE=1 SV=2	Lmnb2	0.989174	4.77427E-06	193.62	2	LETEDTS(0.01)GS(0.989)PS(0.001)R	5.6345	0.706	0.627	0.727	1.413	1.509	1.363	nucleus	K07611	LMNB; lamin B	mmu04210 Apoptosis		GO:0005622 intracellular; GO:0005623 cell; GO:0005634 nucleus; GO:0005635 nuclear envelope; GO:0005637 nuclear inner membrane; GO:0005638 lamin filament; GO:0005652 nuclear lamina; GO:0005856 cytoskeleton; GO:0005882 intermediate filament; GO:0012505 endomembrane system; GO:0016020 membrane; GO:0019866 organelle inner membrane; GO:0031090 organelle membrane; GO:0031965 nuclear membrane; GO:003196…		PF00932	Lamin Tail Domain	DY	KOG0977	Nuclear envelope protein lamin, intermediate filament superfamily
P22682	481	S	1.763	0.016017184	Up	E3 ubiquitin-protein ligase CBL OS=Mus musculus OX=10090 GN=Cbl PE=1 SV=3	Cbl	0.923297	6.53152E-23	196.14	2	PS(0.076)S(0.923)PFSMAPQASLPPVPPR	1.504		0.67	0.794	1.42	1.341	1.111	nucleus	K04707	CBL; E3 ubiquitin-protein ligase CBL [EC:2.3.2.27]	mmu04012 ErbB signaling pathway; mmu05220 Chronic myeloid leukemia; mmu05205 Proteoglycans in cancer; mmu04120 Ubiquitin mediated proteolysis; mmu05100 Bacterial invasion of epithelial cells; mmu04144 Endocytosis; mmu05200 Pathways in cancer; mmu04910 Insulin signaling pathway	GO:0000209 protein polyubiquitination; GO:0001894 tissue homeostasis; GO:0001932 regulation of protein phosphorylation; GO:0001933 negative regulation of protein phosphorylation; GO:0006355 regulation of transcription, DNA-templated; GO:0006464 cellular protein modification process; GO:0006468 protein phosphorylation; GO:0006469 negative regulation of protein kinase activity; GO:0006508 proteolys…	GO:0005622 intracellular; GO:0005623 cell; GO:0005737 cytoplasm; GO:0005829 cytosol; GO:0005886 plasma membrane; GO:0005912 adherens junction; GO:0005925 focal adhesion; GO:0016020 membrane; GO:0030054 cell junction; GO:0030055 cell-substrate junction; GO:0030424 axon; GO:0030426 growth cone; GO:0030427 site of polarized growth; GO:0042995 cell projection; GO:0043005 neuron projection; GO:0045121…	GO:0003700 DNA-binding transcription factor activity; GO:0003824 catalytic activity; GO:0004842 ubiquitin-protein transferase activity; GO:0005102 signaling receptor binding; GO:0005154 epidermal growth factor receptor binding; GO:0005488 binding; GO:0005515 protein binding; GO:0016740 transferase activity; GO:0017124 SH3 domain binding; GO:0019787 ubiquitin-like protein transferase activity; GO:…	PF02262; PF02761; PF02762; PF00627	CBL proto-oncogene N-terminal domain 1; CBL proto-oncogene N-terminus, EF hand-like domain; CBL proto-oncogene N-terminus, SH2-like domain; UBA/TS-N domain	V	KOG1785	Tyrosine kinase negative regulator CBL
P25976	484	S	2.334	0.000957692	Up	Nucleolar transcription factor 1 OS=Mus musculus OX=10090 GN=Ubtf PE=1 SV=1	Ubtf	1	0.000153558	119.94	2	LPES(1)PKR	2.4069	0.527	0.48		1.273	1.106	1.147	nucleus	K09273			GO:0000183 rDNA heterochromatin assembly; GO:0001188 RNA polymerase I preinitiation complex assembly; GO:0006139 nucleobase-containing compound metabolic process; GO:0006325 chromatin organization; GO:0006342 chromatin silencing; GO:0006351 transcription, DNA-templated; GO:0006352 DNA-templated transcription, initiation; GO:0006353 DNA-templated transcription, termination; GO:0006354 DNA-template…	GO:0001650 fibrillar center; GO:0005622 intracellular; GO:0005623 cell; GO:0005634 nucleus; GO:0005654 nucleoplasm; GO:0005730 nucleolus; GO:0031974 membrane-enclosed lumen; GO:0031981 nuclear lumen; GO:0043226 organelle; GO:0043227 membrane-bounded organelle; GO:0043228 non-membrane-bounded organelle; GO:0043229 intracellular organelle; GO:0043231 intracellular membrane-bounded organelle; GO:004…	GO:0000976 transcription regulatory region sequence-specific DNA binding; GO:0000981 DNA-binding transcription factor activity, RNA polymerase II-specific; GO:0000987 cis-regulatory region sequence-specific DNA binding; GO:0001046 core promoter sequence-specific DNA binding; GO:0001067 regulatory region nucleic acid binding; GO:0001163 RNA polymerase I transcription regulatory region sequence-spe…	PF00505; PF09011	HMG (high mobility group) box; Domain of unknown function (DUF1898)	K	KOG0381	HMG box-containing protein
P26039	425	S	4.682	0.000263306	Up	Talin-1 OS=Mus musculus OX=10090 GN=Tln1 PE=1 SV=2	Tln1	0.997741	8.07656E-49	242.23	2	DHFGLEGDEESTMLEDS(0.002)VS(0.998)PK	-0.6315	0.432	0.326	0.327	1.901	1.756	1.423	cytoplasm,nucleus	K06271	TLN; talin	mmu04015 Rap1 signaling pathway; mmu05166 Human T-cell leukemia virus 1 infection; mmu04510 Focal adhesion; mmu04611 Platelet activation	GO:0002576 platelet degranulation; GO:0003008 system process; GO:0003012 muscle system process; GO:0006810 transport; GO:0006887 exocytosis; GO:0006936 muscle contraction; GO:0006950 response to stress; GO:0006986 response to unfolded protein; GO:0006996 organelle organization; GO:0007010 cytoskeleton organization; GO:0007043 cell-cell junction assembly; GO:0007044 cell-substrate junction assembl…	GO:0001726 ruffle; GO:0005576 extracellular region; GO:0005622 intracellular; GO:0005623 cell; GO:0005737 cytoplasm; GO:0005829 cytosol; GO:0005912 adherens junction; GO:0005925 focal adhesion; GO:0030054 cell junction; GO:0030055 cell-substrate junction; GO:0031252 cell leading edge; GO:0042995 cell projection; GO:0070161 anchoring junction; GO:0120025 plasma membrane bounded cell projection;	GO:0001786 phosphatidylserine binding; GO:0005102 signaling receptor binding; GO:0005178 integrin binding; GO:0005198 structural molecule activity; GO:0005200 structural constituent of cytoskeleton; GO:0005488 binding; GO:0005515 protein binding; GO:0005543 phospholipid binding; GO:0008092 cytoskeletal protein binding; GO:0008289 lipid binding; GO:0017166 vinculin binding; GO:0019904 protein doma…	PF09379; PF00373; PF09141; PF08913	FERM N-terminal domain ; FERM central domain; Talin, middle domain; Vinculin Binding Site	Z	KOG4261	Talin
P26231	652	S	0.167	0.001685276	Down	Catenin alpha-1 OS=Mus musculus OX=10090 GN=Ctnna1 PE=1 SV=1	Ctnna1	0.928221	4.80676E-13	106.91	2	S(0.928)RT(0.451)S(0.621)VQT(1)EDDQLIAGQSAR	-0.64361	1.746	1.151	1.454	0.225	0.259		nucleus	K05691	CTNNA; catenin alpha	mmu05412 Arrhythmogenic right ventricular cardiomyopathy; mmu05213 Endometrial cancer; mmu05226 Gastric cancer; mmu04670 Leukocyte transendothelial migration; mmu04390 Hippo signaling pathway; mmu05100 Bacterial invasion of epithelial cells; mmu04520 Adherens junction; mmu05200 Pathways in cancer	GO:0007043 cell-cell junction assembly; GO:0007155 cell adhesion; GO:0007163 establishment or maintenance of cell polarity; GO:0007275 multicellular organism development; GO:0007399 nervous system development; GO:0007406 negative regulation of neuroblast proliferation; GO:0008104 protein localization; GO:0008285 negative regulation of cell population proliferation; GO:0008589 regulation of smooth…	GO:0001669 acrosomal vesicle; GO:0005622 intracellular; GO:0005623 cell; GO:0005737 cytoplasm; GO:0005794 Golgi apparatus; GO:0005829 cytosol; GO:0005856 cytoskeleton; GO:0005886 plasma membrane; GO:0005901 caveola; GO:0005911 cell-cell junction; GO:0005912 adherens junction; GO:0005915 zonula adherens; GO:0012505 endomembrane system; GO:0014704 intercalated disc; GO:0016020 membrane; GO:0016342 …	GO:0003779 actin binding; GO:0005488 binding; GO:0005515 protein binding; GO:0008013 beta-catenin binding; GO:0008092 cytoskeletal protein binding; GO:0017166 vinculin binding; GO:0042802 identical protein binding; GO:0044877 protein-containing complex binding; GO:0045295 gamma-catenin binding; GO:0045296 cadherin binding; GO:0046982 protein heterodimerization activity; GO:0046983 protein dimeriz…			W	KOG3681	Alpha-catenin
P26645	163	S	1.794	0.001190379	Up	Myristoylated alanine-rich C-kinase substrate OS=Mus musculus OX=10090 GN=Marcks PE=1 SV=2	Marcks	0.999999	0.00122061	87.942	2	LSGFS(1)FKK	-1.375	0.719	0.679	0.802	1.306	1.438	1.203	nucleus	K12561	MARCKS; myristoylated alanine-rich C-kinase substrate	mmu05206 MicroRNAs in cancer; mmu04666 Fc gamma R-mediated phagocytosis	GO:0001932 regulation of protein phosphorylation; GO:0001934 positive regulation of protein phosphorylation; GO:0003229 ventricular cardiac muscle tissue development; GO:0006810 transport; GO:0006886 intracellular protein transport; GO:0006996 organelle organization; GO:0007010 cytoskeleton organization; GO:0007015 actin filament organization; GO:0007155 cell adhesion; GO:0007275 multicellular or…	GO:0000323 lytic vacuole; GO:0001520 outer dense fiber; GO:0001674 female germ cell nucleus; GO:0005622 intracellular; GO:0005623 cell; GO:0005634 nucleus; GO:0005737 cytoplasm; GO:0005764 lysosome; GO:0005773 vacuole; GO:0005813 centrosome; GO:0005815 microtubule organizing center; GO:0005829 cytosol; GO:0005856 cytoskeleton; GO:0005886 plasma membrane; GO:0005929 cilium; GO:0005938 cell cortex;…	GO:0001786 phosphatidylserine binding; GO:0003779 actin binding; GO:0005080 protein kinase C binding; GO:0005488 binding; GO:0005515 protein binding; GO:0005516 calmodulin binding; GO:0005543 phospholipid binding; GO:0008092 cytoskeletal protein binding; GO:0008289 lipid binding; GO:0019899 enzyme binding; GO:0019900 kinase binding; GO:0019901 protein kinase binding; GO:0042802 identical protein …
P27546	667	S	3.105	0.015045205	Up	Microtubule-associated protein 4 OS=Mus musculus OX=10090 GN=Map4 PE=1 SV=3	Map4	0.996925	3.78474E-06	68.31	3	AAVGVTGNDIT(0.001)T(0.002)PPNKEPPPS(0.997)PEKK	0.29374	0.606	0.377	0.669	1.642	1.778		nucleus	K10431			GO:0000226 microtubule cytoskeleton organization; GO:0000278 mitotic cell cycle; GO:0006928 movement of cell or subcellular component; GO:0006996 organelle organization; GO:0007010 cytoskeleton organization; GO:0007017 microtubule-based process; GO:0007018 microtubule-based movement; GO:0007049 cell cycle; GO:0007051 spindle organization; GO:0007052 mitotic spindle organization; GO:0007163 establ…	GO:0005622 intracellular; GO:0005623 cell; GO:0005737 cytoplasm; GO:0005819 spindle; GO:0005829 cytosol; GO:0005856 cytoskeleton; GO:0005875 microtubule associated complex; GO:0005886 plasma membrane; GO:0005929 cilium; GO:0005930 axoneme; GO:0014069 postsynaptic density; GO:0015630 microtubule cytoskeleton; GO:0016020 membrane; GO:0030424 axon; GO:0032279 asymmetric synapse; GO:0032838 plasma me…	GO:0005198 structural molecule activity; GO:0005488 binding; GO:0005515 protein binding; GO:0008017 microtubule binding; GO:0008092 cytoskeletal protein binding; GO:0015631 tubulin binding;			Z	KOG2418	Microtubule-associated protein TAU
P27546	914	S	2.033	0.008282655	Up	Microtubule-associated protein 4 OS=Mus musculus OX=10090 GN=Map4 PE=1 SV=3	Map4	0.996644	0.00125874	79.311	2	VGS(0.997)T(0.003)ENIK	-0.76983	0.659	0.705	0.768	1.632		1.258	nucleus	K10431			GO:0000226 microtubule cytoskeleton organization; GO:0000278 mitotic cell cycle; GO:0006928 movement of cell or subcellular component; GO:0006996 organelle organization; GO:0007010 cytoskeleton organization; GO:0007017 microtubule-based process; GO:0007018 microtubule-based movement; GO:0007049 cell cycle; GO:0007051 spindle organization; GO:0007052 mitotic spindle organization; GO:0007163 establ…	GO:0005622 intracellular; GO:0005623 cell; GO:0005737 cytoplasm; GO:0005819 spindle; GO:0005829 cytosol; GO:0005856 cytoskeleton; GO:0005875 microtubule associated complex; GO:0005886 plasma membrane; GO:0005929 cilium; GO:0005930 axoneme; GO:0014069 postsynaptic density; GO:0015630 microtubule cytoskeleton; GO:0016020 membrane; GO:0030424 axon; GO:0032279 asymmetric synapse; GO:0032838 plasma me…	GO:0005198 structural molecule activity; GO:0005488 binding; GO:0005515 protein binding; GO:0008017 microtubule binding; GO:0008092 cytoskeletal protein binding; GO:0015631 tubulin binding;			Z	KOG2418	Microtubule-associated protein TAU
P31001	32	S	0.501	0.020390847	Down	Desmin OS=Mus musculus OX=10090 GN=Des PE=1 SV=3	Des	0.989873	4.54773E-18	211.16	2	TFGGAPGFS(0.223)LGS(0.776)PLS(0.012)S(0.99)PVFPR	-1.8241	1.461		1.362	0.568	0.859	0.694	mitochondria	K07610	DES; desmin	mmu05414 Dilated cardiomyopathy; mmu05412 Arrhythmogenic right ventricular cardiomyopathy; mmu05410 Hypertrophic cardiomyopathy	GO:0003008 system process; GO:0003012 muscle system process; GO:0006928 movement of cell or subcellular component; GO:0006936 muscle contraction; GO:0006996 organelle organization; GO:0007010 cytoskeleton organization; GO:0007275 multicellular organism development; GO:0007517 muscle organ development; GO:0008016 regulation of heart contraction; GO:0009987 cellular process; GO:0016043 cellular com…	GO:0005622 intracellular; GO:0005623 cell; GO:0005634 nucleus; GO:0005737 cytoplasm; GO:0005829 cytosol; GO:0005856 cytoskeleton; GO:0005882 intermediate filament; GO:0005886 plasma membrane; GO:0005911 cell-cell junction; GO:0005912 adherens junction; GO:0005916 fascia adherens; GO:0005921 gap junction; GO:0014704 intercalated disc; GO:0016020 membrane; GO:0030016 myofibril; GO:0030017 sarcomere…	GO:0005198 structural molecule activity; GO:0005200 structural constituent of cytoskeleton; GO:0005488 binding; GO:0005515 protein binding; GO:0008092 cytoskeletal protein binding; GO:0042802 identical protein binding;			Z	KOG0977	Nuclear envelope protein lamin, intermediate filament superfamily
P31750	124	S	0.622	0.021442304	Down	RAC-alpha serine/threonine-protein kinase OS=Mus musculus OX=10090 GN=Akt1 PE=1 SV=2	Akt1	0.976229	2.55167E-18	201.25	2	S(0.023)GS(0.976)PS(0.001)DNSGAEEMEVSLAK	0.57235	1.128	1.135	1.497	0.65	0.816	0.873	cytoplasm	K04456	AKT; RAC serine/threonine-protein kinase [EC:2.7.11.1]	mmu04920 Adipocytokine signaling pathway; mmu04371 Apelin signaling pathway; mmu04218 Cellular senescence; mmu04510 Focal adhesion; mmu05142 Chagas disease; mmu05135 Yersinia infection; mmu05213 Endometrial cancer; mmu05145 Toxoplasmosis; mmu05160 Hepatitis C; mmu05205 Proteoglycans in cancer; mmu04211 Longevity regulating pathway; mmu05215 Prostate cancer; mmu05163 Human cytomegalovirus infectio…	GO:0000003 reproduction; GO:0000079 regulation of cyclin-dependent protein serine/threonine kinase activity; GO:0000271 polysaccharide biosynthetic process; GO:0000302 response to reactive oxygen species; GO:0001101 response to acid chemical; GO:0001503 ossification; GO:0001505 regulation of neurotransmitter levels; GO:0001558 regulation of cell growth; GO:0001568 blood vessel development; GO:000…	GO:0005622 intracellular; GO:0005623 cell; GO:0005634 nucleus; GO:0005654 nucleoplasm; GO:0005737 cytoplasm; GO:0005739 mitochondrion; GO:0005815 microtubule organizing center; GO:0005819 spindle; GO:0005829 cytosol; GO:0005856 cytoskeleton; GO:0005886 plasma membrane; GO:0005911 cell-cell junction; GO:0005929 cilium; GO:0015630 microtubule cytoskeleton; GO:0016020 membrane; GO:0030054 cell junct…	GO:0000166 nucleotide binding; GO:0003824 catalytic activity; GO:0004672 protein kinase activity; GO:0004674 protein serine/threonine kinase activity; GO:0004712 protein serine/threonine/tyrosine kinase activity; GO:0005080 protein kinase C binding; GO:0005488 binding; GO:0005515 protein binding; GO:0005524 ATP binding; GO:0005543 phospholipid binding; GO:0005547 phosphatidylinositol-3,4,5-trisph…	PF00169; PF00069	PH domain; Protein kinase domain	T	KOG0690	Serine/threonine protein kinase
P32067	92	S	0.652	0.004106134	Down	Lupus La protein homolog OS=Mus musculus OX=10090 GN=Ssb PE=1 SV=1	Ssb	0.990772	1.45945E-05	143.25	2	S(0.991)PS(0.009)RPLPEVTDEYK	0.49802	1.358	1.151	1.348	0.76	0.884	0.871	nucleus	K11090	LA; lupus La protein	mmu05322 Systemic lupus erythematosus	GO:0000956 nuclear-transcribed mRNA catabolic process; GO:0000966 RNA 5'-end processing; GO:0001682 tRNA 5'-leader removal; GO:0006139 nucleobase-containing compound metabolic process; GO:0006396 RNA processing; GO:0006399 tRNA metabolic process; GO:0006401 RNA catabolic process; GO:0006402 mRNA catabolic process; GO:0006403 RNA localization; GO:0006405 RNA export from nucleus; GO:0006409 tRNA ex…	GO:0005622 intracellular; GO:0005623 cell; GO:0005634 nucleus; GO:0005737 cytoplasm; GO:0043226 organelle; GO:0043227 membrane-bounded organelle; GO:0043229 intracellular organelle; GO:0043231 intracellular membrane-bounded organelle;	GO:0000049 tRNA binding; GO:0003676 nucleic acid binding; GO:0003723 RNA binding; GO:0003727 single-stranded RNA binding; GO:0003729 mRNA binding; GO:0005488 binding; GO:0008187 poly-pyrimidine tract binding; GO:0008266 poly(U) RNA binding; GO:0097159 organic cyclic compound binding; GO:1901363 heterocyclic compound binding; GO:1990825 sequence-specific mRNA binding;	PF05383; PF00076; PF08777	La domain; RNA recognition motif. (a.k.a. RRM, RBD, or RNP domain); RNA binding motif	A	KOG4213	RNA-binding protein La
P35329	744	S	2.052	0.001152062	Up	B-cell receptor CD22 OS=Mus musculus OX=10090 GN=Cd22 PE=1 SV=1	Cd22	0.996573	1.8316E-09	140.22	2	SQQGLQENSS(0.003)GQS(0.997)FFVR	1.4351	0.744	0.639	0.751	1.403	1.317	1.658	peroxisome	K06467	CD22; CD22 antigen	mmu04662 B cell receptor signaling pathway; mmu04640 Hematopoietic cell lineage; mmu04514 Cell adhesion molecules	GO:0007154 cell communication; GO:0007155 cell adhesion; GO:0007165 signal transduction; GO:0007166 cell surface receptor signaling pathway; GO:0009987 cellular process; GO:0022610 biological adhesion; GO:0023052 signaling; GO:0050789 regulation of biological process; GO:0050794 regulation of cellular process; GO:0050896 response to stimulus; GO:0051716 cellular response to stimulus; GO:0065007 b…	GO:0005623 cell; GO:0005886 plasma membrane; GO:0005887 integral component of plasma membrane; GO:0009897 external side of plasma membrane; GO:0009986 cell surface; GO:0016020 membrane; GO:0016021 integral component of membrane; GO:0031224 intrinsic component of membrane; GO:0031226 intrinsic component of plasma membrane; GO:0071944 cell periphery; GO:0098552 side of membrane;	GO:0015026 coreceptor activity; GO:0038023 signaling receptor activity; GO:0060089 molecular transducer activity;	PF08205; PF13927; PF13895	CD80-like C2-set immunoglobulin domain ; Immunoglobulin domain; Immunoglobulin domain	T	KOG4475	FOG: Immunoglobin and related proteins
P37804	181	S	1.884	0.000243286	Up	Transgelin OS=Mus musculus OX=10090 GN=Tagln PE=1 SV=3	Tagln	1	5.29015E-05	121.69	2	HVIGLQMGS(1)NR	-1.284	0.768	0.696	0.661	1.317	1.402	1.284	cytoplasm	K20526			GO:0009888 tissue development; GO:0009987 cellular process; GO:0030154 cell differentiation; GO:0030855 epithelial cell differentiation; GO:0032502 developmental process; GO:0048856 anatomical structure development; GO:0048869 cellular developmental process; GO:0060429 epithelium development;		GO:0003779 actin binding; GO:0005488 binding; GO:0005515 protein binding; GO:0008092 cytoskeletal protein binding; GO:0030674 protein-macromolecule adaptor activity; GO:0044877 protein-containing complex binding; GO:0051015 actin filament binding; GO:0060090 molecular adaptor activity;	PF00307	Calponin homology (CH) domain	Z	KOG2046	Calponin
P40124	34	S	2.181	3.56589E-05	Up	Adenylyl cyclase-associated protein 1 OS=Mus musculus OX=10090 GN=Cap1 PE=1 SV=4	Cap1	0.938216	1.83762E-15	149.93	3	LEAVSHTSDMHCGYGDS(0.938)PS(0.062)K	1.3156	0.673	0.608	0.653	1.457	1.42	1.342	cytoplasm	K17261			GO:0000902 cell morphogenesis; GO:0001667 ameboidal-type cell migration; GO:0001775 cell activation; GO:0002252 immune effector process; GO:0002263 cell activation involved in immune response; GO:0002274 myeloid leukocyte activation; GO:0002275 myeloid cell activation involved in immune response; GO:0002283 neutrophil activation involved in immune response; GO:0002366 leukocyte activation involve…	GO:0000323 lytic vacuole; GO:0005576 extracellular region; GO:0005622 intracellular; GO:0005623 cell; GO:0005737 cytoplasm; GO:0005764 lysosome; GO:0005766 primary lysosome; GO:0005773 vacuole; GO:0005775 vacuolar lumen; GO:0005829 cytosol; GO:0005856 cytoskeleton; GO:0005938 cell cortex; GO:0012505 endomembrane system; GO:0015629 actin cytoskeleton; GO:0030141 secretory granule; GO:0030863 corti…	GO:0003779 actin binding; GO:0005488 binding; GO:0005515 protein binding; GO:0008092 cytoskeletal protein binding; GO:0008179 adenylate cyclase binding; GO:0019899 enzyme binding;			TZ	KOG2675	Adenylate cyclase-associated protein (CAP/Srv2p)
P42209	247	S	0.331	0.000584537	Down	Septin-1 OS=Mus musculus OX=10090 GN=Septin1 PE=1 SV=2	Septin1	0.999532	3.08067E-16	142.63	3	YS(1)WGTVEVENPHHCDFLNLR	-2.1412	1.521	1.251	1.418	0.502	0.506	0.377	cytoplasm	K13737	SEPT1; septin 1	mmu05100 Bacterial invasion of epithelial cells	GO:0000003 reproduction; GO:0000212 meiotic spindle organization; GO:0000226 microtubule cytoskeleton organization; GO:0000280 nuclear division; GO:0006996 organelle organization; GO:0007010 cytoskeleton organization; GO:0007017 microtubule-based process; GO:0007049 cell cycle; GO:0007051 spindle organization; GO:0007056 spindle assembly involved in female meiosis; GO:0007059 chromosome segregati…	GO:0005622 intracellular; GO:0005623 cell; GO:0005819 spindle; GO:0005856 cytoskeleton; GO:0015630 microtubule cytoskeleton; GO:0030496 midbody; GO:0043226 organelle; GO:0043228 non-membrane-bounded organelle; GO:0043229 intracellular organelle; GO:0043232 intracellular non-membrane-bounded organelle; GO:0072687 meiotic spindle;	GO:0005488 binding; GO:0005515 protein binding; GO:0042802 identical protein binding;	PF00735	Septin	Z	KOG2655	Septin family protein (P-loop GTPase)
P42230	128	S	1.598	0.030662454	Up	Signal transducer and activator of transcription 5A OS=Mus musculus OX=10090 GN=Stat5a PE=1 SV=1	Stat5a	0.893535	5.73758E-10	92.15	2	EANNCS(0.106)S(0.894)PAGVLVDAMSQK	0.92041		0.705	0.821		1.175	1.264	cytoplasm	K11223	STAT5A; signal transducer and activator of transcription 5A	mmu04630 JAK-STAT signaling pathway; mmu05161 Hepatitis B; mmu05166 Human T-cell leukemia virus 1 infection; mmu04012 ErbB signaling pathway; mmu04658 Th1 and Th2 cell differentiation; mmu04659 Th17 cell differentiation; mmu05162 Measles; mmu04917 Prolactin signaling pathway; mmu05221 Acute myeloid leukemia; mmu05203 Viral carcinogenesis; mmu04933 AGE-RAGE signaling pathway in diabetic complicati…	GO:0000003 reproduction; GO:0000255 allantoin metabolic process; GO:0001553 luteinization; GO:0001655 urogenital system development; GO:0001775 cell activation; GO:0001776 leukocyte homeostasis; GO:0001779 natural killer cell differentiation; GO:0001817 regulation of cytokine production; GO:0001819 positive regulation of cytokine production; GO:0001910 regulation of leukocyte mediated cytotoxicit…	GO:0005622 intracellular; GO:0005623 cell; GO:0005634 nucleus; GO:0005654 nucleoplasm; GO:0005737 cytoplasm; GO:0005829 cytosol; GO:0031974 membrane-enclosed lumen; GO:0031981 nuclear lumen; GO:0043226 organelle; GO:0043227 membrane-bounded organelle; GO:0043229 intracellular organelle; GO:0043231 intracellular membrane-bounded organelle; GO:0043233 organelle lumen; GO:0070013 intracellular organ…	GO:0000976 transcription regulatory region sequence-specific DNA binding; GO:0000977 RNA polymerase II transcription regulatory region sequence-specific DNA binding; GO:0000978 RNA polymerase II cis-regulatory region sequence-specific DNA binding; GO:0000981 DNA-binding transcription factor activity, RNA polymerase II-specific; GO:0000987 cis-regulatory region sequence-specific DNA binding; GO:00…	PF02865; PF02864; PF00017	STAT protein, protein interaction domain; STAT protein, DNA binding domain; SH2 domain	K	KOG3667	STAT protein
P42567	324	S	1.841	0.000313757	Up	Epidermal growth factor receptor substrate 15 OS=Mus musculus OX=10090 GN=Eps15 PE=1 SV=1	Eps15	0.999725	3.48427E-10	220.43	2	NITGSS(1)PVADFSAIK	-1.0074	0.748	0.642	0.664	1.304	1.278	1.2	nucleus	K12472	EPS15; epidermal growth factor receptor substrate 15	mmu04144 Endocytosis	GO:0001919 regulation of receptor recycling; GO:0001921 positive regulation of receptor recycling; GO:0006810 transport; GO:0006892 post-Golgi vesicle-mediated transport; GO:0006895 Golgi to endosome transport; GO:0006897 endocytosis; GO:0006898 receptor-mediated endocytosis; GO:0006996 organelle organization; GO:0007154 cell communication; GO:0007165 signal transduction; GO:0007166 cell surface …	GO:0005622 intracellular; GO:0005623 cell; GO:0005737 cytoplasm; GO:0005768 endosome; GO:0005769 early endosome; GO:0005829 cytosol; GO:0005886 plasma membrane; GO:0005905 clathrin-coated pit; GO:0005929 cilium; GO:0009925 basal plasma membrane; GO:0012505 endomembrane system; GO:0012506 vesicle membrane; GO:0016020 membrane; GO:0016234 inclusion body; GO:0016235 aggresome; GO:0016323 basolateral…	GO:0005488 binding; GO:0005515 protein binding; GO:0031593 polyubiquitin modification-dependent protein binding; GO:0042802 identical protein binding; GO:0140030 modification-dependent protein binding;			TU	KOG0998	Synaptic vesicle protein EHS-1 and related EH domain proteins
P43276	18	S	4.234	5.54084E-06	Up	Histone H1.5 OS=Mus musculus OX=10090 GN=H1-5 PE=1 SV=2	H1-5	1	7.75702E-72	337.65	2	SETAPAETAAPAPVEKS(1)PAK	0.83265	0.254	0.252	0.286	1.09	1.158	1.105	nucleus	K11275			GO:0000122 negative regulation of transcription by RNA polymerase II; GO:0001558 regulation of cell growth; GO:0006325 chromatin organization; GO:0006355 regulation of transcription, DNA-templated; GO:0006357 regulation of transcription by RNA polymerase II; GO:0006996 organelle organization; GO:0007275 multicellular organism development; GO:0007517 muscle organ development; GO:0008104 protein lo…	GO:0000228 nuclear chromosome; GO:0000785 chromatin; GO:0000790 nuclear chromatin; GO:0000792 heterochromatin; GO:0005622 intracellular; GO:0005623 cell; GO:0005634 nucleus; GO:0005694 chromosome; GO:0005720 nuclear heterochromatin; GO:0031974 membrane-enclosed lumen; GO:0031981 nuclear lumen; GO:0043226 organelle; GO:0043227 membrane-bounded organelle; GO:0043228 non-membrane-bounded organelle; …	GO:0003676 nucleic acid binding; GO:0003677 DNA binding; GO:0003682 chromatin binding; GO:0005488 binding; GO:0005515 protein binding; GO:0019899 enzyme binding; GO:0031490 chromatin DNA binding; GO:0042826 histone deacetylase binding; GO:0097159 organic cyclic compound binding; GO:1901363 heterocyclic compound binding;	PF00538	linker histone H1 and H5 family	B	KOG4012	Histone H1
P43277	2	S	0.393	2.87456E-05	Down	Histone H1.3 OS=Mus musculus OX=10090 GN=H1-3 PE=1 SV=2	H1-3	0.993094	8.38718E-22	232.2	2	S(0.993)ET(0.007)APAAPAAPAPVEK	1.2418	2.297	2.021	2.276	0.871	0.838	0.88	nucleus	K11275			GO:0000122 negative regulation of transcription by RNA polymerase II; GO:0006323 DNA packaging; GO:0006325 chromatin organization; GO:0006333 chromatin assembly or disassembly; GO:0006355 regulation of transcription, DNA-templated; GO:0006357 regulation of transcription by RNA polymerase II; GO:0006464 cellular protein modification process; GO:0006479 protein methylation; GO:0006807 nitrogen comp…	GO:0000228 nuclear chromosome; GO:0000785 chromatin; GO:0000790 nuclear chromatin; GO:0000791 euchromatin; GO:0005622 intracellular; GO:0005623 cell; GO:0005634 nucleus; GO:0005694 chromosome; GO:0005719 nuclear euchromatin; GO:0031974 membrane-enclosed lumen; GO:0031981 nuclear lumen; GO:0043226 organelle; GO:0043227 membrane-bounded organelle; GO:0043228 non-membrane-bounded organelle; GO:00432…	GO:0003676 nucleic acid binding; GO:0003677 DNA binding; GO:0003682 chromatin binding; GO:0005488 binding; GO:0031490 chromatin DNA binding; GO:0097159 organic cyclic compound binding; GO:1901363 heterocyclic compound binding;	PF00538	linker histone H1 and H5 family	B	KOG4012	Histone H1
P48193	668	S	1.562	0.001884125	Up	Protein 4.1 OS=Mus musculus OX=10090 GN=Epb41 PE=1 SV=2	Epb41	1	1.23376E-11	184.96	3	HSNLMLEDLDKS(1)QEEIKK	-0.024422	0.781	0.706	0.771	1.178	1.28	1.069	nucleus	K06107			GO:0006996 organelle organization; GO:0007010 cytoskeleton organization; GO:0008360 regulation of cell shape; GO:0009987 cellular process; GO:0016043 cellular component organization; GO:0022603 regulation of anatomical structure morphogenesis; GO:0022604 regulation of cell morphogenesis; GO:0022607 cellular component assembly; GO:0030029 actin filament-based process; GO:0030036 actin cytoskeleton…	GO:0005622 intracellular; GO:0005623 cell; GO:0005737 cytoplasm; GO:0005829 cytosol; GO:0005856 cytoskeleton; GO:0005886 plasma membrane; GO:0005938 cell cortex; GO:0009898 cytoplasmic side of plasma membrane; GO:0014069 postsynaptic density; GO:0014731 spectrin-associated cytoskeleton; GO:0015629 actin cytoskeleton; GO:0016020 membrane; GO:0030054 cell junction; GO:0030863 cortical cytoskeleton;…	GO:0003779 actin binding; GO:0005198 structural molecule activity; GO:0005200 structural constituent of cytoskeleton; GO:0005488 binding; GO:0005515 protein binding; GO:0005543 phospholipid binding; GO:0005545 1-phosphatidylinositol binding; GO:0008022 protein C-terminus binding; GO:0008092 cytoskeletal protein binding; GO:0008289 lipid binding; GO:0030507 spectrin binding; GO:0035091 phosphatidy…	PF09379; PF00373; PF09380; PF04382; PF05902	FERM N-terminal domain ; FERM central domain; FERM C-terminal PH-like domain; SAB domain; 4.1 protein C-terminal domain (CTD)	Z	KOG3530	FERM domain protein EHM2
P48193	561	S	0.602	4.80752E-05	Down	Protein 4.1 OS=Mus musculus OX=10090 GN=Epb41 PE=1 SV=2	Epb41	0.990048	4.06685E-53	253.97	2	PT(0.01)S(0.99)APAIAQSQVTEGPGAPIK	0.81458	1.306	1.241	1.357	0.794	0.772	0.783	nucleus	K06107			GO:0006996 organelle organization; GO:0007010 cytoskeleton organization; GO:0008360 regulation of cell shape; GO:0009987 cellular process; GO:0016043 cellular component organization; GO:0022603 regulation of anatomical structure morphogenesis; GO:0022604 regulation of cell morphogenesis; GO:0022607 cellular component assembly; GO:0030029 actin filament-based process; GO:0030036 actin cytoskeleton…	GO:0005622 intracellular; GO:0005623 cell; GO:0005737 cytoplasm; GO:0005829 cytosol; GO:0005856 cytoskeleton; GO:0005886 plasma membrane; GO:0005938 cell cortex; GO:0009898 cytoplasmic side of plasma membrane; GO:0014069 postsynaptic density; GO:0014731 spectrin-associated cytoskeleton; GO:0015629 actin cytoskeleton; GO:0016020 membrane; GO:0030054 cell junction; GO:0030863 cortical cytoskeleton;…	GO:0003779 actin binding; GO:0005198 structural molecule activity; GO:0005200 structural constituent of cytoskeleton; GO:0005488 binding; GO:0005515 protein binding; GO:0005543 phospholipid binding; GO:0005545 1-phosphatidylinositol binding; GO:0008022 protein C-terminus binding; GO:0008092 cytoskeletal protein binding; GO:0008289 lipid binding; GO:0030507 spectrin binding; GO:0035091 phosphatidy…	PF09379; PF00373; PF09380; PF04382; PF05902	FERM N-terminal domain ; FERM central domain; FERM C-terminal PH-like domain; SAB domain; 4.1 protein C-terminal domain (CTD)	Z	KOG3530	FERM domain protein EHM2
P48193	556	S	3.088	3.82503E-05	Up	Protein 4.1 OS=Mus musculus OX=10090 GN=Epb41 PE=1 SV=2	Epb41	0.998619	1.37159E-89	265.89	2	SLDGAAAAES(0.001)T(0.001)DRS(0.999)PR	-3.0602	0.463	0.416	0.477	1.386	1.307	1.495	nucleus	K06107			GO:0006996 organelle organization; GO:0007010 cytoskeleton organization; GO:0008360 regulation of cell shape; GO:0009987 cellular process; GO:0016043 cellular component organization; GO:0022603 regulation of anatomical structure morphogenesis; GO:0022604 regulation of cell morphogenesis; GO:0022607 cellular component assembly; GO:0030029 actin filament-based process; GO:0030036 actin cytoskeleton…	GO:0005622 intracellular; GO:0005623 cell; GO:0005737 cytoplasm; GO:0005829 cytosol; GO:0005856 cytoskeleton; GO:0005886 plasma membrane; GO:0005938 cell cortex; GO:0009898 cytoplasmic side of plasma membrane; GO:0014069 postsynaptic density; GO:0014731 spectrin-associated cytoskeleton; GO:0015629 actin cytoskeleton; GO:0016020 membrane; GO:0030054 cell junction; GO:0030863 cortical cytoskeleton;…	GO:0003779 actin binding; GO:0005198 structural molecule activity; GO:0005200 structural constituent of cytoskeleton; GO:0005488 binding; GO:0005515 protein binding; GO:0005543 phospholipid binding; GO:0005545 1-phosphatidylinositol binding; GO:0008022 protein C-terminus binding; GO:0008092 cytoskeletal protein binding; GO:0008289 lipid binding; GO:0030507 spectrin binding; GO:0035091 phosphatidy…	PF09379; PF00373; PF09380; PF04382; PF05902	FERM N-terminal domain ; FERM central domain; FERM C-terminal PH-like domain; SAB domain; 4.1 protein C-terminal domain (CTD)	Z	KOG3530	FERM domain protein EHM2
P48678	570	S	2.235	0.036814105	Up	Prelamin-A/C OS=Mus musculus OX=10090 GN=Lmna PE=1 SV=2	Lmna	0.999995	6.43745E-07	142.73	2	GS(1)HCS(0.999)GS(0.001)GDPAEYNLR	-0.066725	0.45	0.745	0.662	1.288	1.916	0.947	nucleus	K12641	LMNA; lamin A/C	mmu04210 Apoptosis; mmu05414 Dilated cardiomyopathy; mmu05412 Arrhythmogenic right ventricular cardiomyopathy; mmu05410 Hypertrophic cardiomyopathy	GO:0000003 reproduction; GO:0000226 microtubule cytoskeleton organization; GO:0000278 mitotic cell cycle; GO:0001666 response to hypoxia; GO:0006606 protein import into nucleus; GO:0006810 transport; GO:0006886 intracellular protein transport; GO:0006913 nucleocytoplasmic transport; GO:0006950 response to stress; GO:0006986 response to unfolded protein; GO:0006996 organelle organization; GO:00069…	GO:0005622 intracellular; GO:0005623 cell; GO:0005634 nucleus; GO:0005635 nuclear envelope; GO:0005638 lamin filament; GO:0005652 nuclear lamina; GO:0005654 nucleoplasm; GO:0005737 cytoplasm; GO:0005829 cytosol; GO:0005856 cytoskeleton; GO:0005882 intermediate filament; GO:0012505 endomembrane system; GO:0016020 membrane; GO:0016363 nuclear matrix; GO:0031090 organelle membrane; GO:0031965 nuclea…	GO:0005198 structural molecule activity; GO:0005488 binding; GO:0005515 protein binding; GO:0008157 protein phosphatase 1 binding; GO:0019899 enzyme binding; GO:0019902 phosphatase binding; GO:0019903 protein phosphatase binding; GO:0042802 identical protein binding;	PF00932	Lamin Tail Domain	DY	KOG0977	Nuclear envelope protein lamin, intermediate filament superfamily
P48678	573	S	2.55	0.043597838	Up	Prelamin-A/C OS=Mus musculus OX=10090 GN=Lmna PE=1 SV=2	Lmna	0.998858	8.9201E-11	173.19	2	GS(1)HCS(0.999)GS(0.001)GDPAEYNLR	-0.066725	0.88	0.352	0.465	1.462	0.967	1.898	nucleus	K12641	LMNA; lamin A/C	mmu04210 Apoptosis; mmu05414 Dilated cardiomyopathy; mmu05412 Arrhythmogenic right ventricular cardiomyopathy; mmu05410 Hypertrophic cardiomyopathy	GO:0000003 reproduction; GO:0000226 microtubule cytoskeleton organization; GO:0000278 mitotic cell cycle; GO:0001666 response to hypoxia; GO:0006606 protein import into nucleus; GO:0006810 transport; GO:0006886 intracellular protein transport; GO:0006913 nucleocytoplasmic transport; GO:0006950 response to stress; GO:0006986 response to unfolded protein; GO:0006996 organelle organization; GO:00069…	GO:0005622 intracellular; GO:0005623 cell; GO:0005634 nucleus; GO:0005635 nuclear envelope; GO:0005638 lamin filament; GO:0005652 nuclear lamina; GO:0005654 nucleoplasm; GO:0005737 cytoplasm; GO:0005829 cytosol; GO:0005856 cytoskeleton; GO:0005882 intermediate filament; GO:0012505 endomembrane system; GO:0016020 membrane; GO:0016363 nuclear matrix; GO:0031090 organelle membrane; GO:0031965 nuclea…	GO:0005198 structural molecule activity; GO:0005488 binding; GO:0005515 protein binding; GO:0008157 protein phosphatase 1 binding; GO:0019899 enzyme binding; GO:0019902 phosphatase binding; GO:0019903 protein phosphatase binding; GO:0042802 identical protein binding;	PF00932	Lamin Tail Domain	DY	KOG0977	Nuclear envelope protein lamin, intermediate filament superfamily
P48678	390	S	2.43	1.50778E-05	Up	Prelamin-A/C OS=Mus musculus OX=10090 GN=Lmna PE=1 SV=2	Lmna	0.999998	0.000103947	190.87	2	LRLS(1)PS(0.992)PT(0.008)SQR	1.8102	0.602	0.547	0.605	1.406	1.459	1.397	nucleus	K12641	LMNA; lamin A/C	mmu04210 Apoptosis; mmu05414 Dilated cardiomyopathy; mmu05412 Arrhythmogenic right ventricular cardiomyopathy; mmu05410 Hypertrophic cardiomyopathy	GO:0000003 reproduction; GO:0000226 microtubule cytoskeleton organization; GO:0000278 mitotic cell cycle; GO:0001666 response to hypoxia; GO:0006606 protein import into nucleus; GO:0006810 transport; GO:0006886 intracellular protein transport; GO:0006913 nucleocytoplasmic transport; GO:0006950 response to stress; GO:0006986 response to unfolded protein; GO:0006996 organelle organization; GO:00069…	GO:0005622 intracellular; GO:0005623 cell; GO:0005634 nucleus; GO:0005635 nuclear envelope; GO:0005638 lamin filament; GO:0005652 nuclear lamina; GO:0005654 nucleoplasm; GO:0005737 cytoplasm; GO:0005829 cytosol; GO:0005856 cytoskeleton; GO:0005882 intermediate filament; GO:0012505 endomembrane system; GO:0016020 membrane; GO:0016363 nuclear matrix; GO:0031090 organelle membrane; GO:0031965 nuclea…	GO:0005198 structural molecule activity; GO:0005488 binding; GO:0005515 protein binding; GO:0008157 protein phosphatase 1 binding; GO:0019899 enzyme binding; GO:0019902 phosphatase binding; GO:0019903 protein phosphatase binding; GO:0042802 identical protein binding;	PF00932	Lamin Tail Domain	DY	KOG0977	Nuclear envelope protein lamin, intermediate filament superfamily
P48678	392	S	4.673	2.44629E-06	Up	Prelamin-A/C OS=Mus musculus OX=10090 GN=Lmna PE=1 SV=2	Lmna	0.999137	7.14711E-07	157.52	2	LSPS(0.999)PT(0.001)SQR	1.2261	0.363	0.33	0.369	1.639	1.711	1.613	nucleus	K12641	LMNA; lamin A/C	mmu04210 Apoptosis; mmu05414 Dilated cardiomyopathy; mmu05412 Arrhythmogenic right ventricular cardiomyopathy; mmu05410 Hypertrophic cardiomyopathy	GO:0000003 reproduction; GO:0000226 microtubule cytoskeleton organization; GO:0000278 mitotic cell cycle; GO:0001666 response to hypoxia; GO:0006606 protein import into nucleus; GO:0006810 transport; GO:0006886 intracellular protein transport; GO:0006913 nucleocytoplasmic transport; GO:0006950 response to stress; GO:0006986 response to unfolded protein; GO:0006996 organelle organization; GO:00069…	GO:0005622 intracellular; GO:0005623 cell; GO:0005634 nucleus; GO:0005635 nuclear envelope; GO:0005638 lamin filament; GO:0005652 nuclear lamina; GO:0005654 nucleoplasm; GO:0005737 cytoplasm; GO:0005829 cytosol; GO:0005856 cytoskeleton; GO:0005882 intermediate filament; GO:0012505 endomembrane system; GO:0016020 membrane; GO:0016363 nuclear matrix; GO:0031090 organelle membrane; GO:0031965 nuclea…	GO:0005198 structural molecule activity; GO:0005488 binding; GO:0005515 protein binding; GO:0008157 protein phosphatase 1 binding; GO:0019899 enzyme binding; GO:0019902 phosphatase binding; GO:0019903 protein phosphatase binding; GO:0042802 identical protein binding;	PF00932	Lamin Tail Domain	DY	KOG0977	Nuclear envelope protein lamin, intermediate filament superfamily
P48678	22	S	4.896	2.93244E-06	Up	Prelamin-A/C OS=Mus musculus OX=10090 GN=Lmna PE=1 SV=2	Lmna	0.984066	6.87481E-20	246.47	2	SGAQASSTPLS(0.984)PT(0.016)R	1.0426	0.302	0.3		1.477	1.506	1.438	nucleus	K12641	LMNA; lamin A/C	mmu04210 Apoptosis; mmu05414 Dilated cardiomyopathy; mmu05412 Arrhythmogenic right ventricular cardiomyopathy; mmu05410 Hypertrophic cardiomyopathy	GO:0000003 reproduction; GO:0000226 microtubule cytoskeleton organization; GO:0000278 mitotic cell cycle; GO:0001666 response to hypoxia; GO:0006606 protein import into nucleus; GO:0006810 transport; GO:0006886 intracellular protein transport; GO:0006913 nucleocytoplasmic transport; GO:0006950 response to stress; GO:0006986 response to unfolded protein; GO:0006996 organelle organization; GO:00069…	GO:0005622 intracellular; GO:0005623 cell; GO:0005634 nucleus; GO:0005635 nuclear envelope; GO:0005638 lamin filament; GO:0005652 nuclear lamina; GO:0005654 nucleoplasm; GO:0005737 cytoplasm; GO:0005829 cytosol; GO:0005856 cytoskeleton; GO:0005882 intermediate filament; GO:0012505 endomembrane system; GO:0016020 membrane; GO:0016363 nuclear matrix; GO:0031090 organelle membrane; GO:0031965 nuclea…	GO:0005198 structural molecule activity; GO:0005488 binding; GO:0005515 protein binding; GO:0008157 protein phosphatase 1 binding; GO:0019899 enzyme binding; GO:0019902 phosphatase binding; GO:0019903 protein phosphatase binding; GO:0042802 identical protein binding;	PF00932	Lamin Tail Domain	DY	KOG0977	Nuclear envelope protein lamin, intermediate filament superfamily
P48678	633	S	2.256	0.007847263	Up	Prelamin-A/C OS=Mus musculus OX=10090 GN=Lmna PE=1 SV=2	Lmna	0.990667	6.19082E-06	73.805	2	S(0.009)VGGS(0.991)GGGSFGDNLVTR	2.7822	0.639		0.591		1.472	1.303	nucleus	K12641	LMNA; lamin A/C	mmu04210 Apoptosis; mmu05414 Dilated cardiomyopathy; mmu05412 Arrhythmogenic right ventricular cardiomyopathy; mmu05410 Hypertrophic cardiomyopathy	GO:0000003 reproduction; GO:0000226 microtubule cytoskeleton organization; GO:0000278 mitotic cell cycle; GO:0001666 response to hypoxia; GO:0006606 protein import into nucleus; GO:0006810 transport; GO:0006886 intracellular protein transport; GO:0006913 nucleocytoplasmic transport; GO:0006950 response to stress; GO:0006986 response to unfolded protein; GO:0006996 organelle organization; GO:00069…	GO:0005622 intracellular; GO:0005623 cell; GO:0005634 nucleus; GO:0005635 nuclear envelope; GO:0005638 lamin filament; GO:0005652 nuclear lamina; GO:0005654 nucleoplasm; GO:0005737 cytoplasm; GO:0005829 cytosol; GO:0005856 cytoskeleton; GO:0005882 intermediate filament; GO:0012505 endomembrane system; GO:0016020 membrane; GO:0016363 nuclear matrix; GO:0031090 organelle membrane; GO:0031965 nuclea…	GO:0005198 structural molecule activity; GO:0005488 binding; GO:0005515 protein binding; GO:0008157 protein phosphatase 1 binding; GO:0019899 enzyme binding; GO:0019902 phosphatase binding; GO:0019903 protein phosphatase binding; GO:0042802 identical protein binding;	PF00932	Lamin Tail Domain	DY	KOG0977	Nuclear envelope protein lamin, intermediate filament superfamily
P48678	533	S	0.65	0.000616617	Down	Prelamin-A/C OS=Mus musculus OX=10090 GN=Lmna PE=1 SV=2	Lmna	0.990605	0.000016111	114.35	2	TALINS(0.991)T(0.009)GEEVAMR	0.07903	1.208	1.146	1.129	0.745		0.765	nucleus	K12641	LMNA; lamin A/C	mmu04210 Apoptosis; mmu05414 Dilated cardiomyopathy; mmu05412 Arrhythmogenic right ventricular cardiomyopathy; mmu05410 Hypertrophic cardiomyopathy	GO:0000003 reproduction; GO:0000226 microtubule cytoskeleton organization; GO:0000278 mitotic cell cycle; GO:0001666 response to hypoxia; GO:0006606 protein import into nucleus; GO:0006810 transport; GO:0006886 intracellular protein transport; GO:0006913 nucleocytoplasmic transport; GO:0006950 response to stress; GO:0006986 response to unfolded protein; GO:0006996 organelle organization; GO:00069…	GO:0005622 intracellular; GO:0005623 cell; GO:0005634 nucleus; GO:0005635 nuclear envelope; GO:0005638 lamin filament; GO:0005652 nuclear lamina; GO:0005654 nucleoplasm; GO:0005737 cytoplasm; GO:0005829 cytosol; GO:0005856 cytoskeleton; GO:0005882 intermediate filament; GO:0012505 endomembrane system; GO:0016020 membrane; GO:0016363 nuclear matrix; GO:0031090 organelle membrane; GO:0031965 nuclea…	GO:0005198 structural molecule activity; GO:0005488 binding; GO:0005515 protein binding; GO:0008157 protein phosphatase 1 binding; GO:0019899 enzyme binding; GO:0019902 phosphatase binding; GO:0019903 protein phosphatase binding; GO:0042802 identical protein binding;	PF00932	Lamin Tail Domain	DY	KOG0977	Nuclear envelope protein lamin, intermediate filament superfamily
P50580	2	S	0.608	0.02375347	Down	Proliferation-associated protein 2G4 OS=Mus musculus OX=10090 GN=Pa2g4 PE=1 SV=3	Pa2g4	1	5.54014E-39	238.78	2	S(1)GEDEQQEQTIAEDLVVTK	2.6352	1.348	1.266	1.301	0.955	0.836	0.588	nucleus				GO:0006355 regulation of transcription, DNA-templated; GO:0009889 regulation of biosynthetic process; GO:0009890 negative regulation of biosynthetic process; GO:0009892 negative regulation of metabolic process; GO:0010468 regulation of gene expression; GO:0010556 regulation of macromolecule biosynthetic process; GO:0010558 negative regulation of macromolecule biosynthetic process; GO:0010605 nega…	GO:0005622 intracellular; GO:0005623 cell; GO:0005634 nucleus; GO:0005730 nucleolus; GO:0005737 cytoplasm; GO:0031974 membrane-enclosed lumen; GO:0031981 nuclear lumen; GO:0032991 protein-containing complex; GO:0043226 organelle; GO:0043227 membrane-bounded organelle; GO:0043228 non-membrane-bounded organelle; GO:0043229 intracellular organelle; GO:0043231 intracellular membrane-bounded organelle…	GO:0003676 nucleic acid binding; GO:0003677 DNA binding; GO:0003700 DNA-binding transcription factor activity; GO:0005488 binding; GO:0005515 protein binding; GO:0019899 enzyme binding; GO:0031625 ubiquitin protein ligase binding; GO:0044389 ubiquitin-like protein ligase binding; GO:0097159 organic cyclic compound binding; GO:0140110 transcription regulator activity; GO:1901363 heterocyclic compo…	PF00557	Metallopeptidase family M24	K	KOG2776	Metallopeptidase
P51125	219	S	1.742	0.000489111	Up	Calpastatin OS=Mus musculus OX=10090 GN=Cast PE=1 SV=2	Cast	0.999998	1.17476E-49	311.86	2	PFTPAS(1)PVQSTPSKPSDK	-0.53886	0.734	0.766	0.747	1.303	1.423	1.189	nucleus	K04281			GO:0000003 reproduction; GO:0000768 syncytium formation by plasma membrane fusion; GO:0001775 cell activation; GO:0001889 liver development; GO:0006807 nitrogen compound metabolic process; GO:0006949 syncytium formation; GO:0007275 multicellular organism development; GO:0007338 single fertilization; GO:0007343 egg activation; GO:0007399 nervous system development; GO:0007417 central nervous syste…	GO:0005622 intracellular; GO:0005623 cell; GO:0005634 nucleus; GO:0005737 cytoplasm; GO:0005783 endoplasmic reticulum; GO:0005829 cytosol; GO:0012505 endomembrane system; GO:0014069 postsynaptic density; GO:0016020 membrane; GO:0032279 asymmetric synapse; GO:0043226 organelle; GO:0043227 membrane-bounded organelle; GO:0043229 intracellular organelle; GO:0043231 intracellular membrane-bounded orga…	GO:0002020 protease binding; GO:0004857 enzyme inhibitor activity; GO:0004866 endopeptidase inhibitor activity; GO:0004869 cysteine-type endopeptidase inhibitor activity; GO:0005488 binding; GO:0005515 protein binding; GO:0010859 calcium-dependent cysteine-type endopeptidase inhibitor activity; GO:0019899 enzyme binding; GO:0030234 enzyme regulator activity; GO:0030414 peptidase inhibitor activit…
P51125	324	S	1.582	0.001740032	Up	Calpastatin OS=Mus musculus OX=10090 GN=Cast PE=1 SV=2	Cast	0.847337	1.14831E-44	226.75	2	PMGTDQAIDALSSDFT(0.001)CS(0.11)S(0.847)PT(0.042)GK	-0.034474	0.768		0.796	1.229	1.246		nucleus	K04281			GO:0000003 reproduction; GO:0000768 syncytium formation by plasma membrane fusion; GO:0001775 cell activation; GO:0001889 liver development; GO:0006807 nitrogen compound metabolic process; GO:0006949 syncytium formation; GO:0007275 multicellular organism development; GO:0007338 single fertilization; GO:0007343 egg activation; GO:0007399 nervous system development; GO:0007417 central nervous syste…	GO:0005622 intracellular; GO:0005623 cell; GO:0005634 nucleus; GO:0005737 cytoplasm; GO:0005783 endoplasmic reticulum; GO:0005829 cytosol; GO:0012505 endomembrane system; GO:0014069 postsynaptic density; GO:0016020 membrane; GO:0032279 asymmetric synapse; GO:0043226 organelle; GO:0043227 membrane-bounded organelle; GO:0043229 intracellular organelle; GO:0043231 intracellular membrane-bounded orga…	GO:0002020 protease binding; GO:0004857 enzyme inhibitor activity; GO:0004866 endopeptidase inhibitor activity; GO:0004869 cysteine-type endopeptidase inhibitor activity; GO:0005488 binding; GO:0005515 protein binding; GO:0010859 calcium-dependent cysteine-type endopeptidase inhibitor activity; GO:0019899 enzyme binding; GO:0030234 enzyme regulator activity; GO:0030414 peptidase inhibitor activit…
P51125	165	S	1.74	0.002545066	Up	Calpastatin OS=Mus musculus OX=10090 GN=Cast PE=1 SV=2	Cast	1	8.6075E-09	207.41	2	S(1)NEQMVSEKPSESK	-2.3894	0.731	0.681	0.838	1.195	1.444	1.275	nucleus	K04281			GO:0000003 reproduction; GO:0000768 syncytium formation by plasma membrane fusion; GO:0001775 cell activation; GO:0001889 liver development; GO:0006807 nitrogen compound metabolic process; GO:0006949 syncytium formation; GO:0007275 multicellular organism development; GO:0007338 single fertilization; GO:0007343 egg activation; GO:0007399 nervous system development; GO:0007417 central nervous syste…	GO:0005622 intracellular; GO:0005623 cell; GO:0005634 nucleus; GO:0005737 cytoplasm; GO:0005783 endoplasmic reticulum; GO:0005829 cytosol; GO:0012505 endomembrane system; GO:0014069 postsynaptic density; GO:0016020 membrane; GO:0032279 asymmetric synapse; GO:0043226 organelle; GO:0043227 membrane-bounded organelle; GO:0043229 intracellular organelle; GO:0043231 intracellular membrane-bounded orga…	GO:0002020 protease binding; GO:0004857 enzyme inhibitor activity; GO:0004866 endopeptidase inhibitor activity; GO:0004869 cysteine-type endopeptidase inhibitor activity; GO:0005488 binding; GO:0005515 protein binding; GO:0010859 calcium-dependent cysteine-type endopeptidase inhibitor activity; GO:0019899 enzyme binding; GO:0030234 enzyme regulator activity; GO:0030414 peptidase inhibitor activit…
P51859	128	S	0.35	0.005307496	Down	Hepatoma-derived growth factor OS=Mus musculus OX=10090 GN=Hdgf PE=1 SV=2	Hdgf	1	1.01631E-09	97.153	2	KGS(1)AEGS(1)S(1)DEEGKLVIDEPAK	-0.91557	1.813	1.25	1.334	0.399	0.673	0.467	nucleus	K16641			GO:0000122 negative regulation of transcription by RNA polymerase II; GO:0006355 regulation of transcription, DNA-templated; GO:0006357 regulation of transcription by RNA polymerase II; GO:0006950 response to stress; GO:0006986 response to unfolded protein; GO:0007154 cell communication; GO:0007165 signal transduction; GO:0008104 protein localization; GO:0008283 cell population proliferation; GO:…	GO:0005576 extracellular region; GO:0005615 extracellular space; GO:0005622 intracellular; GO:0005623 cell; GO:0005634 nucleus; GO:0005654 nucleoplasm; GO:0005737 cytoplasm; GO:0017053 transcription repressor complex; GO:0031974 membrane-enclosed lumen; GO:0031981 nuclear lumen; GO:0032991 protein-containing complex; GO:0043226 organelle; GO:0043227 membrane-bounded organelle; GO:0043229 intracel…	GO:0000976 transcription regulatory region sequence-specific DNA binding; GO:0000977 RNA polymerase II transcription regulatory region sequence-specific DNA binding; GO:0000978 RNA polymerase II cis-regulatory region sequence-specific DNA binding; GO:0000981 DNA-binding transcription factor activity, RNA polymerase II-specific; GO:0000987 cis-regulatory region sequence-specific DNA binding; GO:00…	PF00855	PWWP domain	K	KOG1904	Transcription coactivator
P51859	133	S	0.564	0.022508257	Down	Hepatoma-derived growth factor OS=Mus musculus OX=10090 GN=Hdgf PE=1 SV=2	Hdgf	1	6.42102E-47	289.54	2	KGS(1)AEGS(1)S(1)DEEGKLVIDEPAK	-0.91557	1.565	1.047	1.2	0.707	0.851	0.593	nucleus	K16641			GO:0000122 negative regulation of transcription by RNA polymerase II; GO:0006355 regulation of transcription, DNA-templated; GO:0006357 regulation of transcription by RNA polymerase II; GO:0006950 response to stress; GO:0006986 response to unfolded protein; GO:0007154 cell communication; GO:0007165 signal transduction; GO:0008104 protein localization; GO:0008283 cell population proliferation; GO:…	GO:0005576 extracellular region; GO:0005615 extracellular space; GO:0005622 intracellular; GO:0005623 cell; GO:0005634 nucleus; GO:0005654 nucleoplasm; GO:0005737 cytoplasm; GO:0017053 transcription repressor complex; GO:0031974 membrane-enclosed lumen; GO:0031981 nuclear lumen; GO:0032991 protein-containing complex; GO:0043226 organelle; GO:0043227 membrane-bounded organelle; GO:0043229 intracel…	GO:0000976 transcription regulatory region sequence-specific DNA binding; GO:0000977 RNA polymerase II transcription regulatory region sequence-specific DNA binding; GO:0000978 RNA polymerase II cis-regulatory region sequence-specific DNA binding; GO:0000981 DNA-binding transcription factor activity, RNA polymerase II-specific; GO:0000987 cis-regulatory region sequence-specific DNA binding; GO:00…	PF00855	PWWP domain	K	KOG1904	Transcription coactivator
P53986	210	S	1.939	0.009402245	Up	Monocarboxylate transporter 1 OS=Mus musculus OX=10090 GN=Slc16a1 PE=1 SV=1	Slc16a1	1	1.10448E-07	193.26	2	S(1)KES(1)LQEAGK	0.93204	0.701	0.556	0.646	1.441	1.289	0.959	plasma membrane	K08179			GO:0000226 microtubule cytoskeleton organization; GO:0002376 immune system process; GO:0002791 regulation of peptide secretion; GO:0006082 organic acid metabolic process; GO:0006090 pyruvate metabolic process; GO:0006629 lipid metabolic process; GO:0006810 transport; GO:0006811 ion transport; GO:0006820 anion transport; GO:0006928 movement of cell or subcellular component; GO:0006996 organelle or…	GO:0005622 intracellular; GO:0005623 cell; GO:0005813 centrosome; GO:0005815 microtubule organizing center; GO:0005856 cytoskeleton; GO:0005886 plasma membrane; GO:0005887 integral component of plasma membrane; GO:0015630 microtubule cytoskeleton; GO:0016020 membrane; GO:0016021 integral component of membrane; GO:0030054 cell junction; GO:0031224 intrinsic component of membrane; GO:0031226 intrin…	GO:0005215 transporter activity; GO:0005342 organic acid transmembrane transporter activity; GO:0005488 binding; GO:0005515 protein binding; GO:0008028 monocarboxylic acid transmembrane transporter activity; GO:0008509 anion transmembrane transporter activity; GO:0008514 organic anion transmembrane transporter activity; GO:0015075 ion transmembrane transporter activity; GO:0015129 lactate transme…			G	KOG2504	Monocarboxylate transporter
P53986	230	S	3.4	5.50972E-06	Up	Monocarboxylate transporter 1 OS=Mus musculus OX=10090 GN=Slc16a1 PE=1 SV=1	Slc16a1	1	9.36537E-13	203.52	2	SDANTDLIGGS(1)PK	0.51421	0.424	0.379	0.412	1.401	1.401	1.329	plasma membrane	K08179			GO:0000226 microtubule cytoskeleton organization; GO:0002376 immune system process; GO:0002791 regulation of peptide secretion; GO:0006082 organic acid metabolic process; GO:0006090 pyruvate metabolic process; GO:0006629 lipid metabolic process; GO:0006810 transport; GO:0006811 ion transport; GO:0006820 anion transport; GO:0006928 movement of cell or subcellular component; GO:0006996 organelle or…	GO:0005622 intracellular; GO:0005623 cell; GO:0005813 centrosome; GO:0005815 microtubule organizing center; GO:0005856 cytoskeleton; GO:0005886 plasma membrane; GO:0005887 integral component of plasma membrane; GO:0015630 microtubule cytoskeleton; GO:0016020 membrane; GO:0016021 integral component of membrane; GO:0030054 cell junction; GO:0031224 intrinsic component of membrane; GO:0031226 intrin…	GO:0005215 transporter activity; GO:0005342 organic acid transmembrane transporter activity; GO:0005488 binding; GO:0005515 protein binding; GO:0008028 monocarboxylic acid transmembrane transporter activity; GO:0008509 anion transmembrane transporter activity; GO:0008514 organic anion transmembrane transporter activity; GO:0015075 ion transmembrane transporter activity; GO:0015129 lactate transme…			G	KOG2504	Monocarboxylate transporter
P54116	161	S	0.613	0.000116184	Down	Stomatin OS=Mus musculus OX=10090 GN=Stom PE=1 SV=3	Stom	1	2.16504E-07	165.09	2	NLS(1)QILSDR	-1.2949	1.302	1.251	1.318	0.798	0.825	0.748	cytoplasm	K17286			GO:0001775 cell activation; GO:0002028 regulation of sodium ion transport; GO:0002252 immune effector process; GO:0002263 cell activation involved in immune response; GO:0002274 myeloid leukocyte activation; GO:0002275 myeloid cell activation involved in immune response; GO:0002283 neutrophil activation involved in immune response; GO:0002366 leukocyte activation involved in immune response; GO:0…	GO:0000323 lytic vacuole; GO:0005622 intracellular; GO:0005623 cell; GO:0005737 cytoplasm; GO:0005739 mitochondrion; GO:0005764 lysosome; GO:0005765 lysosomal membrane; GO:0005766 primary lysosome; GO:0005773 vacuole; GO:0005774 vacuolar membrane; GO:0005783 endoplasmic reticulum; GO:0005856 cytoskeleton; GO:0005886 plasma membrane; GO:0005887 integral component of plasma membrane; GO:0012505 end…	GO:0005488 binding; GO:0005515 protein binding; GO:0019899 enzyme binding; GO:0042802 identical protein binding; GO:0042803 protein homodimerization activity; GO:0046983 protein dimerization activity; GO:0070063 RNA polymerase binding;			C	KOG2621	Prohibitins and stomatins of the PID superfamily
P54227	25	S	2.005	0.003353752	Up	Stathmin OS=Mus musculus OX=10090 GN=Stmn1 PE=1 SV=2	Stmn1	1	2.40888E-37	284.86	2	RAS(1)GQAFELILS(1)PR	0.75957	0.623	0.521	0.619	1.345	1.211	0.978	nucleus	K04381	STMN1; stathmin	mmu05206 MicroRNAs in cancer; mmu04010 MAPK signaling pathway	GO:0000226 microtubule cytoskeleton organization; GO:0000278 mitotic cell cycle; GO:0000281 mitotic cytokinesis; GO:0000902 cell morphogenesis; GO:0000904 cell morphogenesis involved in differentiation; GO:0000910 cytokinesis; GO:0006996 organelle organization; GO:0007010 cytoskeleton organization; GO:0007017 microtubule-based process; GO:0007019 microtubule depolymerization; GO:0007049 cell cycl…	GO:0005622 intracellular; GO:0005623 cell; GO:0005737 cytoplasm; GO:0005829 cytosol; GO:0005856 cytoskeleton; GO:0016020 membrane; GO:0042995 cell projection; GO:0043005 neuron projection; GO:0043226 organelle; GO:0043228 non-membrane-bounded organelle; GO:0043229 intracellular organelle; GO:0043232 intracellular non-membrane-bounded organelle; GO:0120025 plasma membrane bounded cell projection;	GO:0005488 binding; GO:0005515 protein binding; GO:0008092 cytoskeletal protein binding; GO:0015631 tubulin binding;			Z	KOG1280	Uncharacterized conserved protein containing ZZ-type Zn-finger
P54227	38	S	1.614	0.002475234	Up	Stathmin OS=Mus musculus OX=10090 GN=Stmn1 PE=1 SV=2	Stmn1	1	1.27338E-05	186.39	2	ESVPDFPLS(1)PPK	0.084548	0.774	0.613	0.705	1.129	1.166	1.081	nucleus	K04381	STMN1; stathmin	mmu05206 MicroRNAs in cancer; mmu04010 MAPK signaling pathway	GO:0000226 microtubule cytoskeleton organization; GO:0000278 mitotic cell cycle; GO:0000281 mitotic cytokinesis; GO:0000902 cell morphogenesis; GO:0000904 cell morphogenesis involved in differentiation; GO:0000910 cytokinesis; GO:0006996 organelle organization; GO:0007010 cytoskeleton organization; GO:0007017 microtubule-based process; GO:0007019 microtubule depolymerization; GO:0007049 cell cycl…	GO:0005622 intracellular; GO:0005623 cell; GO:0005737 cytoplasm; GO:0005829 cytosol; GO:0005856 cytoskeleton; GO:0016020 membrane; GO:0042995 cell projection; GO:0043005 neuron projection; GO:0043226 organelle; GO:0043228 non-membrane-bounded organelle; GO:0043229 intracellular organelle; GO:0043232 intracellular non-membrane-bounded organelle; GO:0120025 plasma membrane bounded cell projection;	GO:0005488 binding; GO:0005515 protein binding; GO:0008092 cytoskeletal protein binding; GO:0015631 tubulin binding;			Z	KOG1280	Uncharacterized conserved protein containing ZZ-type Zn-finger
P54227	63	S	2.105	0.047988039	Up	Stathmin OS=Mus musculus OX=10090 GN=Stmn1 PE=1 SV=2	Stmn1	1	2.42102E-05	167.59	2	S(1)HEAEVLK	1.0485	0.485	0.546	0.638	1.012	0.779	1.723	nucleus	K04381	STMN1; stathmin	mmu05206 MicroRNAs in cancer; mmu04010 MAPK signaling pathway	GO:0000226 microtubule cytoskeleton organization; GO:0000278 mitotic cell cycle; GO:0000281 mitotic cytokinesis; GO:0000902 cell morphogenesis; GO:0000904 cell morphogenesis involved in differentiation; GO:0000910 cytokinesis; GO:0006996 organelle organization; GO:0007010 cytoskeleton organization; GO:0007017 microtubule-based process; GO:0007019 microtubule depolymerization; GO:0007049 cell cycl…	GO:0005622 intracellular; GO:0005623 cell; GO:0005737 cytoplasm; GO:0005829 cytosol; GO:0005856 cytoskeleton; GO:0016020 membrane; GO:0042995 cell projection; GO:0043005 neuron projection; GO:0043226 organelle; GO:0043228 non-membrane-bounded organelle; GO:0043229 intracellular organelle; GO:0043232 intracellular non-membrane-bounded organelle; GO:0120025 plasma membrane bounded cell projection;	GO:0005488 binding; GO:0005515 protein binding; GO:0008092 cytoskeletal protein binding; GO:0015631 tubulin binding;			Z	KOG1280	Uncharacterized conserved protein containing ZZ-type Zn-finger
P54276	827	S	3.903	2.08624E-05	Up	DNA mismatch repair protein Msh6 OS=Mus musculus OX=10090 GN=Msh6 PE=1 SV=3	Msh6	1	1.39569E-05	89.382	2	IHNVGS(1)PLK	-0.473	0.397	0.331	0.377	1.492	1.446	1.375	nucleus	K08737	MSH6; DNA mismatch repair protein MSH6	mmu03430 Mismatch repair; mmu01524 Platinum drug resistance; mmu05210 Colorectal cancer; mmu05200 Pathways in cancer	GO:0000003 reproduction; GO:0000018 regulation of DNA recombination; GO:0000710 meiotic mismatch repair; GO:0001775 cell activation; GO:0002200 somatic diversification of immune receptors; GO:0002204 somatic recombination of immunoglobulin genes involved in immune response; GO:0002208 somatic diversification of immunoglobulins involved in immune response; GO:0002250 adaptive immune response; GO:0…	GO:0000228 nuclear chromosome; GO:0000785 chromatin; GO:0000790 nuclear chromatin; GO:0005622 intracellular; GO:0005623 cell; GO:0005634 nucleus; GO:0005654 nucleoplasm; GO:0005694 chromosome; GO:0005737 cytoplasm; GO:0005794 Golgi apparatus; GO:0005829 cytosol; GO:0012505 endomembrane system; GO:0031974 membrane-enclosed lumen; GO:0031981 nuclear lumen; GO:0032300 mismatch repair complex; GO:003…	GO:0000217 DNA secondary structure binding; GO:0000400 four-way junction DNA binding; GO:0003676 nucleic acid binding; GO:0003677 DNA binding; GO:0003682 chromatin binding; GO:0003684 damaged DNA binding; GO:0003690 double-stranded DNA binding; GO:0003824 catalytic activity; GO:0005488 binding; GO:0005515 protein binding; GO:0008094 DNA-dependent ATPase activity; GO:0016462 pyrophosphatase activi…	PF00855; PF01624; PF05188; PF05192; PF05190; PF00488	PWWP domain; MutS domain I; MutS domain II; MutS domain III; MutS family domain IV; MutS domain V	L	KOG0217	Mismatch repair ATPase MSH6 (MutS family)
P54276	137	S	1.872	9.69679E-05	Up	DNA mismatch repair protein Msh6 OS=Mus musculus OX=10090 GN=Msh6 PE=1 SV=3	Msh6	0.996996	9.15116E-06	137.89	2	VHVQFFDDS(0.997)PT(0.003)R	-1.2269	0.708	0.627	0.645	1.246	1.263	1.197	nucleus	K08737	MSH6; DNA mismatch repair protein MSH6	mmu03430 Mismatch repair; mmu01524 Platinum drug resistance; mmu05210 Colorectal cancer; mmu05200 Pathways in cancer	GO:0000003 reproduction; GO:0000018 regulation of DNA recombination; GO:0000710 meiotic mismatch repair; GO:0001775 cell activation; GO:0002200 somatic diversification of immune receptors; GO:0002204 somatic recombination of immunoglobulin genes involved in immune response; GO:0002208 somatic diversification of immunoglobulins involved in immune response; GO:0002250 adaptive immune response; GO:0…	GO:0000228 nuclear chromosome; GO:0000785 chromatin; GO:0000790 nuclear chromatin; GO:0005622 intracellular; GO:0005623 cell; GO:0005634 nucleus; GO:0005654 nucleoplasm; GO:0005694 chromosome; GO:0005737 cytoplasm; GO:0005794 Golgi apparatus; GO:0005829 cytosol; GO:0012505 endomembrane system; GO:0031974 membrane-enclosed lumen; GO:0031981 nuclear lumen; GO:0032300 mismatch repair complex; GO:003…	GO:0000217 DNA secondary structure binding; GO:0000400 four-way junction DNA binding; GO:0003676 nucleic acid binding; GO:0003677 DNA binding; GO:0003682 chromatin binding; GO:0003684 damaged DNA binding; GO:0003690 double-stranded DNA binding; GO:0003824 catalytic activity; GO:0005488 binding; GO:0005515 protein binding; GO:0008094 DNA-dependent ATPase activity; GO:0016462 pyrophosphatase activi…	PF00855; PF01624; PF05188; PF05192; PF05190; PF00488	PWWP domain; MutS domain I; MutS domain II; MutS domain III; MutS family domain IV; MutS domain V	L	KOG0217	Mismatch repair ATPase MSH6 (MutS family)
P54726	133	S	2.715	0.00114177	Up	UV excision repair protein RAD23 homolog A OS=Mus musculus OX=10090 GN=Rad23a PE=1 SV=2	Rad23a	0.974946	1.15156E-39	173.63	2	SPSEESTTTT(0.012)S(0.975)PES(0.012)ISGSVPSSGSSGR	0.031558	0.53	0.452	0.545	1.162	1.325	1.659	mitochondria	K10839	RAD23; UV excision repair protein RAD23	mmu03420 Nucleotide excision repair; mmu04141 Protein processing in endoplasmic reticulum	GO:0006139 nucleobase-containing compound metabolic process; GO:0006259 DNA metabolic process; GO:0006281 DNA repair; GO:0006289 nucleotide-excision repair; GO:0006464 cellular protein modification process; GO:0006508 proteolysis; GO:0006725 cellular aromatic compound metabolic process; GO:0006807 nitrogen compound metabolic process; GO:0006950 response to stress; GO:0006974 cellular response to …	GO:0005622 intracellular; GO:0005623 cell; GO:0005634 nucleus; GO:0005654 nucleoplasm; GO:0005737 cytoplasm; GO:0005815 microtubule organizing center; GO:0005829 cytosol; GO:0005856 cytoskeleton; GO:0015630 microtubule cytoskeleton; GO:0031974 membrane-enclosed lumen; GO:0031981 nuclear lumen; GO:0032991 protein-containing complex; GO:0043226 organelle; GO:0043227 membrane-bounded organelle; GO:0…	GO:0002020 protease binding; GO:0003676 nucleic acid binding; GO:0003677 DNA binding; GO:0003697 single-stranded DNA binding; GO:0005488 binding; GO:0005515 protein binding; GO:0019899 enzyme binding; GO:0019900 kinase binding; GO:0031593 polyubiquitin modification-dependent protein binding; GO:0097159 organic cyclic compound binding; GO:0140030 modification-dependent protein binding; GO:1901363 …	PF00240; PF00627; PF09280	Ubiquitin family; UBA/TS-N domain; XPC-binding domain	L	KOG0011	Nucleotide excision repair factor NEF2, RAD23 component
P54728	160	S	1.784	0.003487203	Up	UV excision repair protein RAD23 homolog B OS=Mus musculus OX=10090 GN=Rad23b PE=1 SV=2	Rad23b	0.991861	3.92728E-08	112.27	2	PAQTPVLT(0.008)S(0.992)PAPADSTPGDSSR	-1.8046	0.695		0.659	1.152	1.333	1.139	cytoplasm	K10839	RAD23; UV excision repair protein RAD23	mmu03420 Nucleotide excision repair; mmu04141 Protein processing in endoplasmic reticulum	GO:0000003 reproduction; GO:0000715 nucleotide-excision repair, DNA damage recognition; GO:0006139 nucleobase-containing compound metabolic process; GO:0006259 DNA metabolic process; GO:0006281 DNA repair; GO:0006289 nucleotide-excision repair; GO:0006294 nucleotide-excision repair, preincision complex assembly; GO:0006457 protein folding; GO:0006464 cellular protein modification process; GO:0006…	GO:0000109 nucleotide-excision repair complex; GO:0005622 intracellular; GO:0005623 cell; GO:0005634 nucleus; GO:0005654 nucleoplasm; GO:0005737 cytoplasm; GO:0005829 cytosol; GO:0031974 membrane-enclosed lumen; GO:0031981 nuclear lumen; GO:0032991 protein-containing complex; GO:0043226 organelle; GO:0043227 membrane-bounded organelle; GO:0043229 intracellular organelle; GO:0043231 intracellular …	GO:0003676 nucleic acid binding; GO:0003677 DNA binding; GO:0003697 single-stranded DNA binding; GO:0005488 binding; GO:0005515 protein binding; GO:0031593 polyubiquitin modification-dependent protein binding; GO:0097159 organic cyclic compound binding; GO:0140030 modification-dependent protein binding; GO:1901363 heterocyclic compound binding;	PF00240; PF00627; PF09280	Ubiquitin family; UBA/TS-N domain; XPC-binding domain	L	KOG0011	Nucleotide excision repair factor NEF2, RAD23 component
P57776	133	S	2.637	0.000283215	Up	Elongation factor 1-delta OS=Mus musculus OX=10090 GN=Eef1d PE=1 SV=3	Eef1d	1	6.19862E-09	229.44	2	ATAPQTQHVS(1)PMR	1.5987	0.512	0.481	0.546	1.51	1.371	1.178	cytoplasm	K15410			GO:0006139 nucleobase-containing compound metabolic process; GO:0006351 transcription, DNA-templated; GO:0006725 cellular aromatic compound metabolic process; GO:0006807 nitrogen compound metabolic process; GO:0008152 metabolic process; GO:0009058 biosynthetic process; GO:0009059 macromolecule biosynthetic process; GO:0009299 mRNA transcription; GO:0009314 response to radiation; GO:0009628 respon…	GO:0001650 fibrillar center; GO:0005622 intracellular; GO:0005623 cell; GO:0005634 nucleus; GO:0005730 nucleolus; GO:0005737 cytoplasm; GO:0005829 cytosol; GO:0031974 membrane-enclosed lumen; GO:0031981 nuclear lumen; GO:0043226 organelle; GO:0043227 membrane-bounded organelle; GO:0043228 non-membrane-bounded organelle; GO:0043229 intracellular organelle; GO:0043231 intracellular membrane-bounded…	GO:0003676 nucleic acid binding; GO:0003677 DNA binding; GO:0005488 binding; GO:0005515 protein binding; GO:0008134 transcription factor binding; GO:0031072 heat shock protein binding; GO:0033613 activating transcription factor binding; GO:0097159 organic cyclic compound binding; GO:1901363 heterocyclic compound binding;	PF10587; PF00736	Eukaryotic elongation factor 1 beta central acidic region; EF-1 guanine nucleotide exchange domain	K	KOG1668	Elongation factor 1 beta/delta chain
P60335	190	S	1.654	0.007149825	Up	Poly(rC)-binding protein 1 OS=Mus musculus OX=10090 GN=Pcbp1 PE=1 SV=1	Pcbp1	0.957538	7.95998E-37	266.67	3	VMTIPYQPMPAS(0.042)S(0.958)PVICAGGQDR	-1.5962	0.626	0.722	0.874	1.172	1.209	1.294	cytoskeleton	K12889	PCBP1; poly(rC)-binding protein 1	mmu04216 Ferroptosis; mmu03040 Spliceosome	GO:0000375 RNA splicing, via transesterification reactions; GO:0000377 RNA splicing, via transesterification reactions with bulged adenosine as nucleophile; GO:0000398 mRNA splicing, via spliceosome; GO:0006139 nucleobase-containing compound metabolic process; GO:0006355 regulation of transcription, DNA-templated; GO:0006357 regulation of transcription by RNA polymerase II; GO:0006396 RNA process…	GO:0005622 intracellular; GO:0005623 cell; GO:0005634 nucleus; GO:0005654 nucleoplasm; GO:0005737 cytoplasm; GO:0005829 cytosol; GO:0016604 nuclear body; GO:0016607 nuclear speck; GO:0031974 membrane-enclosed lumen; GO:0031981 nuclear lumen; GO:0032991 protein-containing complex; GO:0035770 ribonucleoprotein granule; GO:0036464 cytoplasmic ribonucleoprotein granule; GO:0043226 organelle; GO:00432…	GO:0000981 DNA-binding transcription factor activity, RNA polymerase II-specific; GO:0003676 nucleic acid binding; GO:0003677 DNA binding; GO:0003697 single-stranded DNA binding; GO:0003700 DNA-binding transcription factor activity; GO:0003723 RNA binding; GO:0003729 mRNA binding; GO:0003730 mRNA 3'-UTR binding; GO:0005488 binding; GO:0008494 translation activator activity; GO:0043565 sequence-sp…	PF00013	KH domain	K	KOG2190	PolyC-binding proteins alphaCP-1 and related KH domain proteins
P60710	199	S	1.804	0.00609344	Up	Actin, cytoplasmic 1 OS=Mus musculus OX=10090 GN=Actb PE=1 SV=1	Actb	0.99982	9.44822E-05	80.623	2	GYS(1)FTTTAER	-0.022663	0.789	0.615	0.773	1.219	1.519	1.19	cytoskeleton	K05692	ACTB_G1; actin beta/gamma 1	mmu04810 Regulation of actin cytoskeleton; mmu04510 Focal adhesion; mmu05135 Yersinia infection; mmu04921 Oxytocin signaling pathway; mmu04919 Thyroid hormone signaling pathway; mmu05205 Proteoglycans in cancer; mmu05225 Hepatocellular carcinoma; mmu04520 Adherens junction; mmu04530 Tight junction; mmu04015 Rap1 signaling pathway; mmu04971 Gastric acid secretion; mmu05416 Viral myocarditis; mmu05…	GO:0000079 regulation of cyclin-dependent protein serine/threonine kinase activity; GO:0000902 cell morphogenesis; GO:0000904 cell morphogenesis involved in differentiation; GO:0001654 eye development; GO:0001932 regulation of protein phosphorylation; GO:0001933 negative regulation of protein phosphorylation; GO:0002252 immune effector process; GO:0002253 activation of immune response; GO:0002376…	GO:0000123 histone acetyltransferase complex; GO:0001725 stress fiber; GO:0002102 podosome; GO:0005622 intracellular; GO:0005623 cell; GO:0005634 nucleus; GO:0005654 nucleoplasm; GO:0005737 cytoplasm; GO:0005829 cytosol; GO:0005856 cytoskeleton; GO:0005886 plasma membrane; GO:0005912 adherens junction; GO:0005925 focal adhesion; GO:0005938 cell cortex; GO:0014069 postsynaptic density; GO:0015629 …	GO:0005198 structural molecule activity; GO:0005200 structural constituent of cytoskeleton; GO:0005488 binding; GO:0005515 protein binding; GO:0008092 cytoskeletal protein binding; GO:0008134 transcription factor binding; GO:0019894 kinesin binding; GO:0019899 enzyme binding; GO:0019900 kinase binding; GO:0019901 protein kinase binding; GO:0030957 Tat protein binding; GO:0042802 identical protein…			Z	KOG0676	Actin and related proteins
P61979	284	S	1.933	0.001592105	Up	Heterogeneous nuclear ribonucleoprotein K OS=Mus musculus OX=10090 GN=Hnrnpk PE=1 SV=1	Hnrnpk	1	3.56003E-10	175.54	2	RDYDDMS(1)PR	0.054192	0.762	0.646	0.654	1.488	1.321	1.176	nucleus	K12886	HNRNPK; heterogeneous nuclear ribonucleoprotein K	mmu05206 MicroRNAs in cancer; mmu03040 Spliceosome; mmu05203 Viral carcinogenesis	GO:0000003 reproduction; GO:0000122 negative regulation of transcription by RNA polymerase II; GO:0001541 ovarian follicle development; GO:0001558 regulation of cell growth; GO:0003006 developmental process involved in reproduction; GO:0006139 nucleobase-containing compound metabolic process; GO:0006351 transcription, DNA-templated; GO:0006355 regulation of transcription, DNA-templated; GO:000635…	GO:0000228 nuclear chromosome; GO:0000785 chromatin; GO:0000790 nuclear chromatin; GO:0005622 intracellular; GO:0005623 cell; GO:0005634 nucleus; GO:0005654 nucleoplasm; GO:0005681 spliceosomal complex; GO:0005694 chromosome; GO:0005737 cytoplasm; GO:0005739 mitochondrion; GO:0005829 cytosol; GO:0005938 cell cortex; GO:0010494 cytoplasmic stress granule; GO:0014069 postsynaptic density; GO:003042…	GO:0000976 transcription regulatory region sequence-specific DNA binding; GO:0000977 RNA polymerase II transcription regulatory region sequence-specific DNA binding; GO:0000978 RNA polymerase II cis-regulatory region sequence-specific DNA binding; GO:0000981 DNA-binding transcription factor activity, RNA polymerase II-specific; GO:0000987 cis-regulatory region sequence-specific DNA binding; GO:00…	PF08067; PF00013	ROKNT (NUC014) domain; KH domain	K	KOG2192	PolyC-binding hnRNP-K protein HRB57A/hnRNP, contains KH domain
P61979	216	S	4.66	1.13383E-05	Up	Heterogeneous nuclear ribonucleoprotein K OS=Mus musculus OX=10090 GN=Hnrnpk PE=1 SV=1	Hnrnpk	1	1.72486E-26	253.72	2	IILDLISES(1)PIK	-0.16857	0.392	0.323	0.361	1.646	1.71	1.658	nucleus	K12886	HNRNPK; heterogeneous nuclear ribonucleoprotein K	mmu05206 MicroRNAs in cancer; mmu03040 Spliceosome; mmu05203 Viral carcinogenesis	GO:0000003 reproduction; GO:0000122 negative regulation of transcription by RNA polymerase II; GO:0001541 ovarian follicle development; GO:0001558 regulation of cell growth; GO:0003006 developmental process involved in reproduction; GO:0006139 nucleobase-containing compound metabolic process; GO:0006351 transcription, DNA-templated; GO:0006355 regulation of transcription, DNA-templated; GO:000635…	GO:0000228 nuclear chromosome; GO:0000785 chromatin; GO:0000790 nuclear chromatin; GO:0005622 intracellular; GO:0005623 cell; GO:0005634 nucleus; GO:0005654 nucleoplasm; GO:0005681 spliceosomal complex; GO:0005694 chromosome; GO:0005737 cytoplasm; GO:0005739 mitochondrion; GO:0005829 cytosol; GO:0005938 cell cortex; GO:0010494 cytoplasmic stress granule; GO:0014069 postsynaptic density; GO:003042…	GO:0000976 transcription regulatory region sequence-specific DNA binding; GO:0000977 RNA polymerase II transcription regulatory region sequence-specific DNA binding; GO:0000978 RNA polymerase II cis-regulatory region sequence-specific DNA binding; GO:0000981 DNA-binding transcription factor activity, RNA polymerase II-specific; GO:0000987 cis-regulatory region sequence-specific DNA binding; GO:00…	PF08067; PF00013	ROKNT (NUC014) domain; KH domain	K	KOG2192	PolyC-binding hnRNP-K protein HRB57A/hnRNP, contains KH domain
P62046	518	S	2.215	0.034309244	Up	Leucine-rich repeat and calponin homology domain-containing protein 1 OS=Mus musculus OX=10090 GN=Lrch1 PE=1 SV=2	Lrch1	0.999716	3.08633E-14	142.63	3	ENS(1)PS(0.226)VS(0.762)PT(0.011)ANITAPFGLKPR	1.1946	0.794	0.53	0.931	1.772	1.558		extracellular				GO:0002682 regulation of immune system process; GO:0002683 negative regulation of immune system process; GO:0002685 regulation of leukocyte migration; GO:0002686 negative regulation of leukocyte migration; GO:0007154 cell communication; GO:0007165 signal transduction; GO:0009987 cellular process; GO:0010033 response to organic substance; GO:0023052 signaling; GO:0030334 regulation of cell migrati…	GO:0005622 intracellular; GO:0005623 cell; GO:0005737 cytoplasm; GO:0005886 plasma membrane; GO:0016020 membrane; GO:0071944 cell periphery;		PF00307	Calponin homology (CH) domain	Z	KOG0619	FOG: Leucine rich repeat
P62046	522	S	1.871	0.026690274	Up	Leucine-rich repeat and calponin homology domain-containing protein 1 OS=Mus musculus OX=10090 GN=Lrch1 PE=1 SV=2	Lrch1	0.987805	3.08633E-14	142.63	3	ENS(0.93)PS(0.078)VS(0.988)PT(0.004)ANITAPFGLKPR	0.28233	0.954	0.648	0.858	1.633	1.436		extracellular				GO:0002682 regulation of immune system process; GO:0002683 negative regulation of immune system process; GO:0002685 regulation of leukocyte migration; GO:0002686 negative regulation of leukocyte migration; GO:0007154 cell communication; GO:0007165 signal transduction; GO:0009987 cellular process; GO:0010033 response to organic substance; GO:0023052 signaling; GO:0030334 regulation of cell migrati…	GO:0005622 intracellular; GO:0005623 cell; GO:0005737 cytoplasm; GO:0005886 plasma membrane; GO:0016020 membrane; GO:0071944 cell periphery;		PF00307	Calponin homology (CH) domain	Z	KOG0619	FOG: Leucine rich repeat
P62071	186	S	1.694	0.001374602	Up	Ras-related protein R-Ras2 OS=Mus musculus OX=10090 GN=Rras2 PE=1 SV=1	Rras2	0.999677	3.93389E-28	269	3	KFQEQECPPS(1)PEPTR	-0.1224	0.823	0.684	0.8	1.359	1.333	1.217	cytoplasm	K07830	RRAS2; Ras-related protein R-Ras2	mmu04137 Mitophagy - animal; mmu04010 MAPK signaling pathway; mmu04371 Apelin signaling pathway; mmu04140 Autophagy - animal; mmu04218 Cellular senescence; mmu04024 cAMP signaling pathway; mmu04810 Regulation of actin cytoskeleton; mmu04014 Ras signaling pathway; mmu05205 Proteoglycans in cancer; mmu04072 Phospholipase D signaling pathway; mmu04625 C-type lectin receptor signaling pathway	GO:0007154 cell communication; GO:0007165 signal transduction; GO:0007264 small GTPase mediated signal transduction; GO:0007265 Ras protein signal transduction; GO:0009987 cellular process; GO:0010941 regulation of cell death; GO:0023052 signaling; GO:0030334 regulation of cell migration; GO:0030335 positive regulation of cell migration; GO:0032879 regulation of localization; GO:0035556 intracell…	GO:0005622 intracellular; GO:0005623 cell; GO:0005737 cytoplasm; GO:0005783 endoplasmic reticulum; GO:0005886 plasma membrane; GO:0012505 endomembrane system; GO:0016020 membrane; GO:0043226 organelle; GO:0043227 membrane-bounded organelle; GO:0043229 intracellular organelle; GO:0043231 intracellular membrane-bounded organelle; GO:0071944 cell periphery;	GO:0003824 catalytic activity; GO:0003924 GTPase activity; GO:0016462 pyrophosphatase activity; GO:0016787 hydrolase activity; GO:0016817 hydrolase activity, acting on acid anhydrides; GO:0016818 hydrolase activity, acting on acid anhydrides, in phosphorus-containing anhydrides; GO:0017111 nucleoside-triphosphatase activity;	PF00071	Ras family	S	KOG0395	Ras-related GTPase
P62259	210	S	0.648	0.00250289	Down	14-3-3 protein epsilon OS=Mus musculus OX=10090 GN=Ywhae PE=1 SV=1	Ywhae	0.952049	4.53573E-23	197.85	2	AAFDDAIAELDT(0.002)LS(0.952)EES(0.045)YK	2.2351	1.2	1.182	1.244	0.701	0.872	0.775	cytoplasm	K06630	YWHAE; 14-3-3 protein epsilon	mmu04114 Oocyte meiosis; mmu05203 Viral carcinogenesis; mmu04110 Cell cycle; mmu04621 NOD-like receptor signaling pathway; mmu04151 PI3K-Akt signaling pathway; mmu05160 Hepatitis C; mmu04390 Hippo signaling pathway; mmu04722 Neurotrophin signaling pathway	GO:0000086 G2/M transition of mitotic cell cycle; GO:0000165 MAPK cascade; GO:0000278 mitotic cell cycle; GO:0001508 action potential; GO:0001764 neuron migration; GO:0001932 regulation of protein phosphorylation; GO:0001933 negative regulation of protein phosphorylation; GO:0002027 regulation of heart rate; GO:0003062 regulation of heart rate by chemical signal; GO:0003064 regulation of heart ra…	GO:0005622 intracellular; GO:0005623 cell; GO:0005634 nucleus; GO:0005737 cytoplasm; GO:0005829 cytosol; GO:0005856 cytoskeleton; GO:0005871 kinesin complex; GO:0005875 microtubule associated complex; GO:0015630 microtubule cytoskeleton; GO:0030424 axon; GO:0030426 growth cone; GO:0030427 site of polarized growth; GO:0032991 protein-containing complex; GO:0042995 cell projection; GO:0043005 neuro…	GO:0004857 enzyme inhibitor activity; GO:0004860 protein kinase inhibitor activity; GO:0005085 guanyl-nucleotide exchange factor activity; GO:0005088 Ras guanyl-nucleotide exchange factor activity; GO:0005246 calcium channel regulator activity; GO:0005488 binding; GO:0005515 protein binding; GO:0008426 protein kinase C inhibitor activity; GO:0015459 potassium channel regulator activity; GO:001624…	PF00244	14-3-3 protein	O	KOG0841	Multifunctional chaperone (14-3-3 family)
P62806	48	S	0.533	0.000238805	Down	Histone H4 OS=Mus musculus OX=10090 GN=H4c1 PE=1 SV=2	H4c1	1	6.61168E-05	144.38	2	RIS(1)GLIYEETR	1.9965	1.615	1.475	1.593	0.852	0.88	0.766	nucleus	K11254	H4; histone H4	mmu05322 Systemic lupus erythematosus; mmu05203 Viral carcinogenesis; mmu05034 Alcoholism						B	KOG3467	Histone H4
P63038	70	S	2.796	1.42317E-06	Up	60 kDa heat shock protein, mitochondrial OS=Mus musculus OX=10090 GN=Hspd1 PE=1 SV=1	Hspd1	0.999829	0.000052387	119.79	2	TVIIEQSWGS(1)PK	-1.5066	0.52	0.497	0.486	1.426	1.373	1.403	mitochondria	K04077	groEL; chaperonin GroEL	mmu04940 Type I diabetes mellitus; mmu05134 Legionellosis; mmu03018 RNA degradation; mmu05152 Tuberculosis	GO:0000302 response to reactive oxygen species; GO:0001666 response to hypoxia; GO:0001775 cell activation; GO:0001816 cytokine production; GO:0001817 regulation of cytokine production; GO:0001819 positive regulation of cytokine production; GO:0002200 somatic diversification of immune receptors; GO:0002204 somatic recombination of immunoglobulin genes involved in immune response; GO:0002208 somat…	GO:0005576 extracellular region; GO:0005615 extracellular space; GO:0005622 intracellular; GO:0005623 cell; GO:0005737 cytoplasm; GO:0005739 mitochondrion; GO:0005740 mitochondrial envelope; GO:0005743 mitochondrial inner membrane; GO:0005759 mitochondrial matrix; GO:0005768 endosome; GO:0005769 early endosome; GO:0005777 peroxisome; GO:0005782 peroxisomal matrix; GO:0005783 endoplasmic reticulum…	GO:0001530 lipopolysaccharide binding; GO:0002020 protease binding; GO:0002039 p53 binding; GO:0003676 nucleic acid binding; GO:0003723 RNA binding; GO:0003725 double-stranded RNA binding; GO:0005488 binding; GO:0005515 protein binding; GO:0008035 high-density lipoprotein particle binding; GO:0008289 lipid binding; GO:0017046 peptide hormone binding; GO:0019899 enzyme binding; GO:0031625 ubiquiti…			O	KOG0356	Mitochondrial chaperonin, Cpn60/Hsp60p
P63101	207	S	0.528	0.000931274	Down	14-3-3 protein zeta/delta OS=Mus musculus OX=10090 GN=Ywhaz PE=1 SV=1	Ywhaz	0.988987	1.0881E-37	240.77	2	TAFDEAIAELDT(0.002)LS(0.989)EES(0.009)YK	1.4545	1.248	1.224	1.39	0.68	0.751	0.607	cytoplasm	K16197	YWHAB_Q_Z; 14-3-3 protein beta/theta/zeta	mmu04114 Oocyte meiosis; mmu05203 Viral carcinogenesis; mmu04110 Cell cycle; mmu05160 Hepatitis C; mmu04151 PI3K-Akt signaling pathway; mmu04390 Hippo signaling pathway; mmu05161 Hepatitis B	GO:0001775 cell activation; GO:0001821 histamine secretion; GO:0002252 immune effector process; GO:0002263 cell activation involved in immune response; GO:0002274 myeloid leukocyte activation; GO:0002275 myeloid cell activation involved in immune response; GO:0002279 mast cell activation involved in immune response; GO:0002349 histamine production involved in inflammatory response; GO:0002366 leu…	GO:0005622 intracellular; GO:0005623 cell; GO:0005634 nucleus; GO:0005737 cytoplasm; GO:0005739 mitochondrion; GO:0005829 cytosol; GO:0014069 postsynaptic density; GO:0031252 cell leading edge; GO:0031410 cytoplasmic vesicle; GO:0031982 vesicle; GO:0032279 asymmetric synapse; GO:0032991 protein-containing complex; GO:0042470 melanosome; GO:0043226 organelle; GO:0043227 membrane-bounded organelle;…	GO:0005488 binding; GO:0005515 protein binding; GO:0008134 transcription factor binding; GO:0019899 enzyme binding; GO:0019900 kinase binding; GO:0019901 protein kinase binding; GO:0019904 protein domain specific binding; GO:0031625 ubiquitin protein ligase binding; GO:0042802 identical protein binding; GO:0044325 ion channel binding; GO:0044389 ubiquitin-like protein ligase binding; GO:0044877 p…	PF00244	14-3-3 protein	O	KOG0841	Multifunctional chaperone (14-3-3 family)
P70271	111	S	1.622	0.000219438	Up	PDZ and LIM domain protein 4 OS=Mus musculus OX=10090 GN=Pdlim4 PE=1 SV=3	Pdlim4	0.999999	3.68549E-22	249.12	2	IHIDPESQDCS(1)PATSR	-0.67019	0.865	0.794	0.765	1.284	1.312	1.335	nucleus	K23353			GO:0006996 organelle organization; GO:0007010 cytoskeleton organization; GO:0007154 cell communication; GO:0007267 cell-cell signaling; GO:0007268 chemical synaptic transmission; GO:0009987 cellular process; GO:0010638 positive regulation of organelle organization; GO:0016043 cellular component organization; GO:0023052 signaling; GO:0030029 actin filament-based process; GO:0030036 actin cytoskele…	GO:0001725 stress fiber; GO:0005622 intracellular; GO:0005623 cell; GO:0005634 nucleus; GO:0005737 cytoplasm; GO:0005768 endosome; GO:0005769 early endosome; GO:0005856 cytoskeleton; GO:0005884 actin filament; GO:0005886 plasma membrane; GO:0012505 endomembrane system; GO:0015629 actin cytoskeleton; GO:0016020 membrane; GO:0030027 lamellipodium; GO:0030425 dendrite; GO:0031252 cell leading edge; …	GO:0005488 binding; GO:0005515 protein binding; GO:0008092 cytoskeletal protein binding; GO:0019899 enzyme binding; GO:0019902 phosphatase binding; GO:0019903 protein phosphatase binding; GO:0042802 identical protein binding; GO:0042803 protein homodimerization activity; GO:0042805 actinin binding; GO:0046983 protein dimerization activity; GO:0051393 alpha-actinin binding;	PF00595; PF00412	PDZ domain (Also known as DHR or GLGF); LIM domain	TZ	KOG1703	Adaptor protein Enigma and related PDZ-LIM proteins
P70302	257	S	0.573	0.00399003	Down	Stromal interaction molecule 1 OS=Mus musculus OX=10090 GN=Stim1 PE=1 SV=2	Stim1	1	5.59918E-05	120.75	2	AEQS(1)LHDLQER	-0.4361	1.276	1.088	1.314	0.603	0.75	0.753	extracellular	K16059	STIM1; stromal interaction molecule 1	mmu04020 Calcium signaling pathway; mmu04611 Platelet activation	GO:0002115 store-operated calcium entry; GO:0005513 detection of calcium ion; GO:0006810 transport; GO:0006811 ion transport; GO:0006812 cation transport; GO:0006816 calcium ion transport; GO:0006873 cellular ion homeostasis; GO:0006874 cellular calcium ion homeostasis; GO:0006875 cellular metal ion homeostasis; GO:0007275 multicellular organism development; GO:0008016 regulation of heart contrac…	GO:0005622 intracellular; GO:0005623 cell; GO:0005737 cytoplasm; GO:0005783 endoplasmic reticulum; GO:0005789 endoplasmic reticulum membrane; GO:0005886 plasma membrane; GO:0005887 integral component of plasma membrane; GO:0005938 cell cortex; GO:0012505 endomembrane system; GO:0016020 membrane; GO:0016021 integral component of membrane; GO:0016528 sarcoplasm; GO:0016529 sarcoplasmic reticulum; G…	GO:0002020 protease binding; GO:0005215 transporter activity; GO:0005216 ion channel activity; GO:0005246 calcium channel regulator activity; GO:0005261 cation channel activity; GO:0005262 calcium channel activity; GO:0005488 binding; GO:0005509 calcium ion binding; GO:0005515 protein binding; GO:0008017 microtubule binding; GO:0008092 cytoskeletal protein binding; GO:0008324 cation transmembrane…	PF07647	SAM domain (Sterile alpha motif)	S	KOG4403	Cell surface glycoprotein STIM, contains SAM domain
P70302	660	S	1.552	0.004017064	Up	Stromal interaction molecule 1 OS=Mus musculus OX=10090 GN=Stim1 PE=1 SV=2	Stim1	0.999993	7.27296E-16	143.1	2	AMAEEDNGS(1)IGEETDSSPGR	-1.6256	0.867	0.715	0.847	1.157	1.338	1.276	extracellular	K16059	STIM1; stromal interaction molecule 1	mmu04020 Calcium signaling pathway; mmu04611 Platelet activation	GO:0002115 store-operated calcium entry; GO:0005513 detection of calcium ion; GO:0006810 transport; GO:0006811 ion transport; GO:0006812 cation transport; GO:0006816 calcium ion transport; GO:0006873 cellular ion homeostasis; GO:0006874 cellular calcium ion homeostasis; GO:0006875 cellular metal ion homeostasis; GO:0007275 multicellular organism development; GO:0008016 regulation of heart contrac…	GO:0005622 intracellular; GO:0005623 cell; GO:0005737 cytoplasm; GO:0005783 endoplasmic reticulum; GO:0005789 endoplasmic reticulum membrane; GO:0005886 plasma membrane; GO:0005887 integral component of plasma membrane; GO:0005938 cell cortex; GO:0012505 endomembrane system; GO:0016020 membrane; GO:0016021 integral component of membrane; GO:0016528 sarcoplasm; GO:0016529 sarcoplasmic reticulum; G…	GO:0002020 protease binding; GO:0005215 transporter activity; GO:0005216 ion channel activity; GO:0005246 calcium channel regulator activity; GO:0005261 cation channel activity; GO:0005262 calcium channel activity; GO:0005488 binding; GO:0005509 calcium ion binding; GO:0005515 protein binding; GO:0008017 microtubule binding; GO:0008092 cytoskeletal protein binding; GO:0008324 cation transmembrane…	PF07647	SAM domain (Sterile alpha motif)	S	KOG4403	Cell surface glycoprotein STIM, contains SAM domain
P70302	668	S	1.613	0.000906418	Up	Stromal interaction molecule 1 OS=Mus musculus OX=10090 GN=Stim1 PE=1 SV=2	Stim1	0.980043	6.73127E-19	211.64	2	AMAEEDNGSIGEETDS(0.02)S(0.98)PGR	-2.2435	0.785		0.774	1.191	1.303	1.279	extracellular	K16059	STIM1; stromal interaction molecule 1	mmu04020 Calcium signaling pathway; mmu04611 Platelet activation	GO:0002115 store-operated calcium entry; GO:0005513 detection of calcium ion; GO:0006810 transport; GO:0006811 ion transport; GO:0006812 cation transport; GO:0006816 calcium ion transport; GO:0006873 cellular ion homeostasis; GO:0006874 cellular calcium ion homeostasis; GO:0006875 cellular metal ion homeostasis; GO:0007275 multicellular organism development; GO:0008016 regulation of heart contrac…	GO:0005622 intracellular; GO:0005623 cell; GO:0005737 cytoplasm; GO:0005783 endoplasmic reticulum; GO:0005789 endoplasmic reticulum membrane; GO:0005886 plasma membrane; GO:0005887 integral component of plasma membrane; GO:0005938 cell cortex; GO:0012505 endomembrane system; GO:0016020 membrane; GO:0016021 integral component of membrane; GO:0016528 sarcoplasm; GO:0016529 sarcoplasmic reticulum; G…	GO:0002020 protease binding; GO:0005215 transporter activity; GO:0005216 ion channel activity; GO:0005246 calcium channel regulator activity; GO:0005261 cation channel activity; GO:0005262 calcium channel activity; GO:0005488 binding; GO:0005509 calcium ion binding; GO:0005515 protein binding; GO:0008017 microtubule binding; GO:0008092 cytoskeletal protein binding; GO:0008324 cation transmembrane…	PF07647	SAM domain (Sterile alpha motif)	S	KOG4403	Cell surface glycoprotein STIM, contains SAM domain
P70302	575	S	1.735	0.000218834	Up	Stromal interaction molecule 1 OS=Mus musculus OX=10090 GN=Stim1 PE=1 SV=2	Stim1	1	0.000260823	101.45	2	LPDS(1)PALAK	-0.059162	0.789	0.71	0.785	1.253	1.364	1.346	extracellular	K16059	STIM1; stromal interaction molecule 1	mmu04020 Calcium signaling pathway; mmu04611 Platelet activation	GO:0002115 store-operated calcium entry; GO:0005513 detection of calcium ion; GO:0006810 transport; GO:0006811 ion transport; GO:0006812 cation transport; GO:0006816 calcium ion transport; GO:0006873 cellular ion homeostasis; GO:0006874 cellular calcium ion homeostasis; GO:0006875 cellular metal ion homeostasis; GO:0007275 multicellular organism development; GO:0008016 regulation of heart contrac…	GO:0005622 intracellular; GO:0005623 cell; GO:0005737 cytoplasm; GO:0005783 endoplasmic reticulum; GO:0005789 endoplasmic reticulum membrane; GO:0005886 plasma membrane; GO:0005887 integral component of plasma membrane; GO:0005938 cell cortex; GO:0012505 endomembrane system; GO:0016020 membrane; GO:0016021 integral component of membrane; GO:0016528 sarcoplasm; GO:0016529 sarcoplasmic reticulum; G…	GO:0002020 protease binding; GO:0005215 transporter activity; GO:0005216 ion channel activity; GO:0005246 calcium channel regulator activity; GO:0005261 cation channel activity; GO:0005262 calcium channel activity; GO:0005488 binding; GO:0005509 calcium ion binding; GO:0005515 protein binding; GO:0008017 microtubule binding; GO:0008092 cytoskeletal protein binding; GO:0008324 cation transmembrane…	PF07647	SAM domain (Sterile alpha motif)	S	KOG4403	Cell surface glycoprotein STIM, contains SAM domain
P70362	299	S	2.602	0.000838721	Up	Ubiquitin recognition factor in ER-associated degradation protein 1 OS=Mus musculus OX=10090 GN=Ufd1 PE=1 SV=2	Ufd1	0.999992	0.000142165	115.35	2	FIAFSGEGQS(1)LR	-1.8254	0.499	0.47	0.656	1.36	1.498	1.371	mitochondria	K14016	UFD1; ubiquitin fusion degradation protein 1	mmu04141 Protein processing in endoplasmic reticulum	GO:0001817 regulation of cytokine production; GO:0001818 negative regulation of cytokine production; GO:0002682 regulation of immune system process; GO:0002683 negative regulation of immune system process; GO:0002697 regulation of immune effector process; GO:0002698 negative regulation of immune effector process; GO:0002831 regulation of response to biotic stimulus; GO:0002832 negative regulation…	GO:0005622 intracellular; GO:0005623 cell; GO:0005737 cytoplasm; GO:0005783 endoplasmic reticulum; GO:0005789 endoplasmic reticulum membrane; GO:0012505 endomembrane system; GO:0016020 membrane; GO:0031984 organelle subcompartment; GO:0032991 protein-containing complex; GO:0034098 VCP-NPL4-UFD1 AAA ATPase complex; GO:0036501 UFD1-NPL4 complex; GO:0042175 nuclear outer membrane-endoplasmic reticul…	GO:0005102 signaling receptor binding; GO:0005488 binding; GO:0005515 protein binding; GO:0019899 enzyme binding; GO:0031593 polyubiquitin modification-dependent protein binding; GO:0036435 K48-linked polyubiquitin modification-dependent protein binding; GO:0044877 protein-containing complex binding; GO:0051117 ATPase binding; GO:0140030 modification-dependent protein binding;			O	KOG1816	Ubiquitin fusion-degradation protein
P70362	247	S	5.773	2.77522E-05	Up	Ubiquitin recognition factor in ER-associated degradation protein 1 OS=Mus musculus OX=10090 GN=Ufd1 PE=1 SV=2	Ufd1	0.999703	9.33817E-07	142.73	2	GVEPSPS(1)PIKPGDIK	-0.94928	0.256	0.268	0.326	1.54	1.736	1.631	mitochondria	K14016	UFD1; ubiquitin fusion degradation protein 1	mmu04141 Protein processing in endoplasmic reticulum	GO:0001817 regulation of cytokine production; GO:0001818 negative regulation of cytokine production; GO:0002682 regulation of immune system process; GO:0002683 negative regulation of immune system process; GO:0002697 regulation of immune effector process; GO:0002698 negative regulation of immune effector process; GO:0002831 regulation of response to biotic stimulus; GO:0002832 negative regulation…	GO:0005622 intracellular; GO:0005623 cell; GO:0005737 cytoplasm; GO:0005783 endoplasmic reticulum; GO:0005789 endoplasmic reticulum membrane; GO:0012505 endomembrane system; GO:0016020 membrane; GO:0031984 organelle subcompartment; GO:0032991 protein-containing complex; GO:0034098 VCP-NPL4-UFD1 AAA ATPase complex; GO:0036501 UFD1-NPL4 complex; GO:0042175 nuclear outer membrane-endoplasmic reticul…	GO:0005102 signaling receptor binding; GO:0005488 binding; GO:0005515 protein binding; GO:0019899 enzyme binding; GO:0031593 polyubiquitin modification-dependent protein binding; GO:0036435 K48-linked polyubiquitin modification-dependent protein binding; GO:0044877 protein-containing complex binding; GO:0051117 ATPase binding; GO:0140030 modification-dependent protein binding;			O	KOG1816	Ubiquitin fusion-degradation protein
P70372	202	S	5.081	0.000115709	Up	ELAV-like protein 1 OS=Mus musculus OX=10090 GN=Elavl1 PE=1 SV=2	Elavl1	1	8.09372E-16	228.55	2	NMALLSQLYHS(1)PAR	0.30887	0.358	0.275	0.337	1.808	1.705	1.416	nucleus	K13088	ELAVL1; ELAV-like protein 1	mmu04152 AMPK signaling pathway; mmu04657 IL-17 signaling pathway	GO:0000375 RNA splicing, via transesterification reactions; GO:0000377 RNA splicing, via transesterification reactions with bulged adenosine as nucleophile; GO:0000398 mRNA splicing, via spliceosome; GO:0006139 nucleobase-containing compound metabolic process; GO:0006396 RNA processing; GO:0006397 mRNA processing; GO:0006417 regulation of translation; GO:0006725 cellular aromatic compound metabol…	GO:0005622 intracellular; GO:0005623 cell; GO:0005634 nucleus; GO:0005654 nucleoplasm; GO:0005737 cytoplasm; GO:0005829 cytosol; GO:0010494 cytoplasmic stress granule; GO:0031974 membrane-enclosed lumen; GO:0031981 nuclear lumen; GO:0032991 protein-containing complex; GO:0035770 ribonucleoprotein granule; GO:0036464 cytoplasmic ribonucleoprotein granule; GO:0043226 organelle; GO:0043227 membrane-…	GO:0003676 nucleic acid binding; GO:0003723 RNA binding; GO:0003725 double-stranded RNA binding; GO:0003729 mRNA binding; GO:0003730 mRNA 3'-UTR binding; GO:0005488 binding; GO:0005515 protein binding; GO:0017091 AU-rich element binding; GO:0019899 enzyme binding; GO:0019900 kinase binding; GO:0019901 protein kinase binding; GO:0035198 miRNA binding; GO:0035925 mRNA 3'-UTR AU-rich region binding;…	PF00076	RNA recognition motif. (a.k.a. RRM, RBD, or RNP domain)	A	KOG0145	RNA-binding protein ELAV/HU (RRM superfamily)
P70398	2547	S	2.582	0.000840757	Up	Probable ubiquitin carboxyl-terminal hydrolase FAF-X OS=Mus musculus OX=10090 GN=Usp9x PE=1 SV=2	Usp9x	0.996474	2.0608E-09	141.84	2	AQENYEGGEEVS(0.996)PPQT(0.004)K	-0.80364		0.468	0.541	1.218	1.36	1.33	plasma membrane	K11840			GO:0000902 cell morphogenesis; GO:0000904 cell morphogenesis involved in differentiation; GO:0001701 in utero embryonic development; GO:0001764 neuron migration; GO:0002682 regulation of immune system process; GO:0006355 regulation of transcription, DNA-templated; GO:0006357 regulation of transcription by RNA polymerase II; GO:0006464 cellular protein modification process; GO:0006508 proteolysis;…	GO:0005622 intracellular; GO:0005623 cell; GO:0005737 cytoplasm; GO:0030424 axon; GO:0030426 growth cone; GO:0030427 site of polarized growth; GO:0042995 cell projection; GO:0043005 neuron projection; GO:0045177 apical part of cell; GO:0120025 plasma membrane bounded cell projection; GO:0150034 distal axon;	GO:0003824 catalytic activity; GO:0005488 binding; GO:0005515 protein binding; GO:0008233 peptidase activity; GO:0008234 cysteine-type peptidase activity; GO:0016787 hydrolase activity; GO:0019783 ubiquitin-like protein-specific protease activity; GO:0036459 thiol-dependent ubiquitinyl hydrolase activity; GO:0046332 SMAD binding; GO:0070011 peptidase activity, acting on L-amino acid peptides; GO:…			O	KOG1866	Ubiquitin carboxyl-terminal hydrolase
P83741	1256	S	6.39	0.000314914	Up	Serine/threonine-protein kinase WNK1 OS=Mus musculus OX=10090 GN=Wnk1 PE=1 SV=2	Wnk1	1	8.71692E-05	108.24	2	FIVS(1)PVPESR	-2.2636	0.194		0.25	1.366	1.436	1.454	nucleus	K08867			GO:0001932 regulation of protein phosphorylation; GO:0001933 negative regulation of protein phosphorylation; GO:0001934 positive regulation of protein phosphorylation; GO:0002028 regulation of sodium ion transport; GO:0003008 system process; GO:0003013 circulatory system process; GO:0003073 regulation of systemic arterial blood pressure; GO:0003084 positive regulation of systemic arterial blood p…	GO:0005622 intracellular; GO:0005623 cell; GO:0005737 cytoplasm; GO:0005829 cytosol; GO:0016020 membrane;	GO:0000166 nucleotide binding; GO:0000287 magnesium ion binding; GO:0003824 catalytic activity; GO:0004672 protein kinase activity; GO:0004674 protein serine/threonine kinase activity; GO:0004857 enzyme inhibitor activity; GO:0004860 protein kinase inhibitor activity; GO:0005488 binding; GO:0005515 protein binding; GO:0005524 ATP binding; GO:0008047 enzyme activator activity; GO:0008144 drug bind…	PF00069; PF12202	Protein kinase domain; Oxidative-stress-responsive kinase 1 C terminal	T	KOG0584	Serine/threonine protein kinase
P83741	2024	S	2.535	0.043693889	Up	Serine/threonine-protein kinase WNK1 OS=Mus musculus OX=10090 GN=Wnk1 PE=1 SV=2	Wnk1	0.981082	2.57906E-08	85.562	2	GT(0.001)EDGS(0.031)GS(0.981)PHS(0.985)PPHLCS(0.002)K	0.065498	0.681		0.308	1.316	1.274	1.17	nucleus	K08867			GO:0001932 regulation of protein phosphorylation; GO:0001933 negative regulation of protein phosphorylation; GO:0001934 positive regulation of protein phosphorylation; GO:0002028 regulation of sodium ion transport; GO:0003008 system process; GO:0003013 circulatory system process; GO:0003073 regulation of systemic arterial blood pressure; GO:0003084 positive regulation of systemic arterial blood p…	GO:0005622 intracellular; GO:0005623 cell; GO:0005737 cytoplasm; GO:0005829 cytosol; GO:0016020 membrane;	GO:0000166 nucleotide binding; GO:0000287 magnesium ion binding; GO:0003824 catalytic activity; GO:0004672 protein kinase activity; GO:0004674 protein serine/threonine kinase activity; GO:0004857 enzyme inhibitor activity; GO:0004860 protein kinase inhibitor activity; GO:0005488 binding; GO:0005515 protein binding; GO:0005524 ATP binding; GO:0008047 enzyme activator activity; GO:0008144 drug bind…	PF00069; PF12202	Protein kinase domain; Oxidative-stress-responsive kinase 1 C terminal	T	KOG0584	Serine/threonine protein kinase
P84104	5	S	1.631	0.000621134	Up	Serine/arginine-rich splicing factor 3 OS=Mus musculus OX=10090 GN=Srsf3 PE=1 SV=1	Srsf3	1	2.93344E-05	120.75	3	MHRDS(1)CPLDCK	-2.2441	0.792	0.679	0.766	1.193	1.262	1.193	nucleus	K12892	SFRS3; splicing factor, arginine/serine-rich 3	mmu03040 Spliceosome; mmu05168 Herpes simplex virus 1 infection; mmu05014 Amyotrophic lateral sclerosis	GO:0000375 RNA splicing, via transesterification reactions; GO:0000377 RNA splicing, via transesterification reactions with bulged adenosine as nucleophile; GO:0000398 mRNA splicing, via spliceosome; GO:0006139 nucleobase-containing compound metabolic process; GO:0006396 RNA processing; GO:0006397 mRNA processing; GO:0006403 RNA localization; GO:0006405 RNA export from nucleus; GO:0006406 mRNA ex…	GO:0005622 intracellular; GO:0005623 cell; GO:0005634 nucleus; GO:0005654 nucleoplasm; GO:0016604 nuclear body; GO:0016607 nuclear speck; GO:0031974 membrane-enclosed lumen; GO:0031981 nuclear lumen; GO:0043226 organelle; GO:0043227 membrane-bounded organelle; GO:0043229 intracellular organelle; GO:0043231 intracellular membrane-bounded organelle; GO:0043233 organelle lumen; GO:0070013 intracellu…	GO:0003676 nucleic acid binding; GO:0003723 RNA binding; GO:0003729 mRNA binding; GO:0005488 binding; GO:0005515 protein binding; GO:0019899 enzyme binding; GO:0043274 phospholipase binding; GO:0097159 organic cyclic compound binding; GO:1901363 heterocyclic compound binding; GO:1990825 sequence-specific mRNA binding;	PF00076	RNA recognition motif. (a.k.a. RRM, RBD, or RNP domain)	A	KOG0107	Alternative splicing factor SRp20/9G8 (RRM superfamily)
P97310	41	S	0.658	0.000121732	Down	DNA replication licensing factor MCM2 OS=Mus musculus OX=10090 GN=Mcm2 PE=1 SV=3	Mcm2	0.999711	3.39782E-06	164.3	2	ADALTSS(1)PGR	0.99225	1.386	1.308	1.33	0.923	0.865	0.861	nucleus	K02540	MCM2; DNA replication licensing factor MCM2 [EC:3.6.4.12]	mmu03030 DNA replication; mmu04110 Cell cycle	GO:0000082 G1/S transition of mitotic cell cycle; GO:0000278 mitotic cell cycle; GO:0006139 nucleobase-containing compound metabolic process; GO:0006259 DNA metabolic process; GO:0006260 DNA replication; GO:0006261 DNA-dependent DNA replication; GO:0006268 DNA unwinding involved in DNA replication; GO:0006270 DNA replication initiation; GO:0006323 DNA packaging; GO:0006325 chromatin organization;…	GO:0000228 nuclear chromosome; GO:0000785 chromatin; GO:0000808 origin recognition complex; GO:0005622 intracellular; GO:0005623 cell; GO:0005634 nucleus; GO:0005654 nucleoplasm; GO:0005664 nuclear origin of replication recognition complex; GO:0005694 chromosome; GO:0005737 cytoplasm; GO:0005856 cytoskeleton; GO:0015630 microtubule cytoskeleton; GO:0031974 membrane-enclosed lumen; GO:0031981 nucl…	GO:0003676 nucleic acid binding; GO:0003677 DNA binding; GO:0003688 DNA replication origin binding; GO:0003690 double-stranded DNA binding; GO:0005488 binding; GO:0005515 protein binding; GO:0019899 enzyme binding; GO:0042393 histone binding; GO:0043565 sequence-specific DNA binding; GO:0097159 organic cyclic compound binding; GO:1901363 heterocyclic compound binding; GO:1990837 sequence-specific…	PF00493	MCM2/3/5 family	L	KOG0477	DNA replication licensing factor, MCM2 component
P97310	139	S	5.373	0.041198004	Up	DNA replication licensing factor MCM2 OS=Mus musculus OX=10090 GN=Mcm2 PE=1 SV=3	Mcm2	0.999113	7.09181E-39	300.3	2	GLLYDS(0.999)S(0.001)EEDEERPAR	0.058756	0.061	0.586	0.059	1.203	1.525	1.065	nucleus	K02540	MCM2; DNA replication licensing factor MCM2 [EC:3.6.4.12]	mmu03030 DNA replication; mmu04110 Cell cycle	GO:0000082 G1/S transition of mitotic cell cycle; GO:0000278 mitotic cell cycle; GO:0006139 nucleobase-containing compound metabolic process; GO:0006259 DNA metabolic process; GO:0006260 DNA replication; GO:0006261 DNA-dependent DNA replication; GO:0006268 DNA unwinding involved in DNA replication; GO:0006270 DNA replication initiation; GO:0006323 DNA packaging; GO:0006325 chromatin organization;…	GO:0000228 nuclear chromosome; GO:0000785 chromatin; GO:0000808 origin recognition complex; GO:0005622 intracellular; GO:0005623 cell; GO:0005634 nucleus; GO:0005654 nucleoplasm; GO:0005664 nuclear origin of replication recognition complex; GO:0005694 chromosome; GO:0005737 cytoplasm; GO:0005856 cytoskeleton; GO:0015630 microtubule cytoskeleton; GO:0031974 membrane-enclosed lumen; GO:0031981 nucl…	GO:0003676 nucleic acid binding; GO:0003677 DNA binding; GO:0003688 DNA replication origin binding; GO:0003690 double-stranded DNA binding; GO:0005488 binding; GO:0005515 protein binding; GO:0019899 enzyme binding; GO:0042393 histone binding; GO:0043565 sequence-specific DNA binding; GO:0097159 organic cyclic compound binding; GO:1901363 heterocyclic compound binding; GO:1990837 sequence-specific…	PF00493	MCM2/3/5 family	L	KOG0477	DNA replication licensing factor, MCM2 component
P97310	21	S	1.929	0.000244973	Up	DNA replication licensing factor MCM2 OS=Mus musculus OX=10090 GN=Mcm2 PE=1 SV=3	Mcm2	1	9.37421E-05	168.74	2	RIS(1)DPLTS(0.001)S(0.999)PGR	1.1963	0.597	0.581	0.596	1.196	1.201	1.025	nucleus	K02540	MCM2; DNA replication licensing factor MCM2 [EC:3.6.4.12]	mmu03030 DNA replication; mmu04110 Cell cycle	GO:0000082 G1/S transition of mitotic cell cycle; GO:0000278 mitotic cell cycle; GO:0006139 nucleobase-containing compound metabolic process; GO:0006259 DNA metabolic process; GO:0006260 DNA replication; GO:0006261 DNA-dependent DNA replication; GO:0006268 DNA unwinding involved in DNA replication; GO:0006270 DNA replication initiation; GO:0006323 DNA packaging; GO:0006325 chromatin organization;…	GO:0000228 nuclear chromosome; GO:0000785 chromatin; GO:0000808 origin recognition complex; GO:0005622 intracellular; GO:0005623 cell; GO:0005634 nucleus; GO:0005654 nucleoplasm; GO:0005664 nuclear origin of replication recognition complex; GO:0005694 chromosome; GO:0005737 cytoplasm; GO:0005856 cytoskeleton; GO:0015630 microtubule cytoskeleton; GO:0031974 membrane-enclosed lumen; GO:0031981 nucl…	GO:0003676 nucleic acid binding; GO:0003677 DNA binding; GO:0003688 DNA replication origin binding; GO:0003690 double-stranded DNA binding; GO:0005488 binding; GO:0005515 protein binding; GO:0019899 enzyme binding; GO:0042393 histone binding; GO:0043565 sequence-specific DNA binding; GO:0097159 organic cyclic compound binding; GO:1901363 heterocyclic compound binding; GO:1990837 sequence-specific…	PF00493	MCM2/3/5 family	L	KOG0477	DNA replication licensing factor, MCM2 component
P97434	976	S	1.648	0.019794908	Up	Myosin phosphatase Rho-interacting protein OS=Mus musculus OX=10090 GN=Mprip PE=1 SV=2	Mprip	0.999161	2.81879E-11	107.03	3	AATEALGEKS(0.999)PEGT(0.001)TVSGYDIMK	3.4625	0.675		0.861	1.176	1.387	1.233	nucleus	K23792			GO:0001932 regulation of protein phosphorylation; GO:0001934 positive regulation of protein phosphorylation; GO:0008104 protein localization; GO:0009892 negative regulation of metabolic process; GO:0009893 positive regulation of metabolic process; GO:0009987 cellular process; GO:0010562 positive regulation of phosphorus metabolic process; GO:0010563 negative regulation of phosphorus metabolic pro…	GO:0001725 stress fiber; GO:0005622 intracellular; GO:0005623 cell; GO:0005737 cytoplasm; GO:0005829 cytosol; GO:0005856 cytoskeleton; GO:0015629 actin cytoskeleton; GO:0032432 actin filament bundle; GO:0042641 actomyosin; GO:0043226 organelle; GO:0043228 non-membrane-bounded organelle; GO:0043229 intracellular organelle; GO:0043232 intracellular non-membrane-bounded organelle; GO:0097517 contrac…		PF00169	PH domain	Z	KOG4807	F-actin binding protein, regulates actin cytoskeletal organization
P97496	821	S	1.507	0.028189994	Up	SWI/SNF complex subunit SMARCC1 OS=Mus musculus OX=10090 GN=Smarcc1 PE=1 SV=2	Smarcc1	1	8.31471E-15	148.91	2	EQDS(1)DVS(1)EDVKPEEK	-1.5769	0.847	0.705	0.912	1.131	1.104	1.479	cytoplasm	K11649	SMARCC; SWI/SNF related-matrix-associated actin-dependent regulator of chromatin subfamily C	mmu04714 Thermogenesis; mmu05225 Hepatocellular carcinoma	GO:0006323 DNA packaging; GO:0006325 chromatin organization; GO:0006333 chromatin assembly or disassembly; GO:0006337 nucleosome disassembly; GO:0006338 chromatin remodeling; GO:0006355 regulation of transcription, DNA-templated; GO:0006357 regulation of transcription by RNA polymerase II; GO:0006996 organelle organization; GO:0007154 cell communication; GO:0007165 signal transduction; GO:0007166…	GO:0000228 nuclear chromosome; GO:0000785 chromatin; GO:0000790 nuclear chromatin; GO:0000803 sex chromosome; GO:0001741 XY body; GO:0005622 intracellular; GO:0005623 cell; GO:0005634 nucleus; GO:0005654 nucleoplasm; GO:0005694 chromosome; GO:0005737 cytoplasm; GO:0016514 SWI/SNF complex; GO:0031974 membrane-enclosed lumen; GO:0031981 nuclear lumen; GO:0032991 protein-containing complex; GO:00432…	GO:0000981 DNA-binding transcription factor activity, RNA polymerase II-specific; GO:0003682 chromatin binding; GO:0003700 DNA-binding transcription factor activity; GO:0003712 transcription coregulator activity; GO:0003713 transcription coactivator activity; GO:0005488 binding; GO:0005515 protein binding; GO:0047485 protein N-terminus binding; GO:0140110 transcription regulator activity;	PF04433; PF00249	SWIRM domain; Myb-like DNA-binding domain	B	KOG1279	Chromatin remodeling factor subunit and related transcription factors
P97868	1329	S	1.73	0.003047303	Up	E3 ubiquitin-protein ligase RBBP6 OS=Mus musculus OX=10090 GN=Rbbp6 PE=1 SV=5	Rbbp6	1	3.46421E-13	238.78	2	WDKDDFES(1)EEEDVK	-1.1765	0.675	0.735	0.795	1.182	1.457	1.175	nucleus	K10624			GO:0000209 protein polyubiquitination; GO:0001701 in utero embryonic development; GO:0006275 regulation of DNA replication; GO:0006464 cellular protein modification process; GO:0006508 proteolysis; GO:0006511 ubiquitin-dependent protein catabolic process; GO:0006807 nitrogen compound metabolic process; GO:0006950 response to stress; GO:0006974 cellular response to DNA damage stimulus; GO:0007275 …	GO:0005622 intracellular; GO:0005623 cell; GO:0005634 nucleus; GO:0005654 nucleoplasm; GO:0005694 chromosome; GO:0005730 nucleolus; GO:0005737 cytoplasm; GO:0005815 microtubule organizing center; GO:0005829 cytosol; GO:0005856 cytoskeleton; GO:0015630 microtubule cytoskeleton; GO:0016604 nuclear body; GO:0016607 nuclear speck; GO:0031974 membrane-enclosed lumen; GO:0031981 nuclear lumen; GO:00329…	GO:0003824 catalytic activity; GO:0004842 ubiquitin-protein transferase activity; GO:0005488 binding; GO:0005515 protein binding; GO:0016740 transferase activity; GO:0019787 ubiquitin-like protein transferase activity; GO:0019899 enzyme binding; GO:0019900 kinase binding; GO:0019901 protein kinase binding; GO:0061630 ubiquitin protein ligase activity; GO:0061659 ubiquitin-like protein ligase acti…	PF08783; PF13696; PF04564	DWNN domain; Zinc knuckle; U-box domain	O	KOG0314	Predicted E3 ubiquitin ligase
P98203	205	S	2.444	0.003004459	Up	Armadillo repeat protein deleted in velo-cardio-facial syndrome homolog OS=Mus musculus OX=10090 GN=Arvcf PE=1 SV=2	Arvcf	0.881588	0.000575563	90.689	2	DIPSYGS(0.882)LS(0.118)R	0.59059	0.867	0.72	0.692		1.742	1.972	nucleus				GO:0007155 cell adhesion; GO:0007275 multicellular organism development; GO:0016339 calcium-dependent cell-cell adhesion via plasma membrane cell adhesion molecules; GO:0022610 biological adhesion; GO:0032501 multicellular organismal process; GO:0032502 developmental process; GO:0048856 anatomical structure development; GO:0098609 cell-cell adhesion; GO:0098742 cell-cell adhesion via plasma-membr…	GO:0005622 intracellular; GO:0005623 cell; GO:0005634 nucleus; GO:0005737 cytoplasm; GO:0005886 plasma membrane; GO:0016020 membrane; GO:0043226 organelle; GO:0043227 membrane-bounded organelle; GO:0043229 intracellular organelle; GO:0043231 intracellular membrane-bounded organelle; GO:0071944 cell periphery;				TW	KOG1048	Neural adherens junction protein Plakophilin and related Armadillo repeat proteins
P98203	334	S	2.244	0.01212888	Up	Armadillo repeat protein deleted in velo-cardio-facial syndrome homolog OS=Mus musculus OX=10090 GN=Arvcf PE=1 SV=2	Arvcf	0.999923	0.000824407	76.572	2	GS(1)LGSLDR	0.20644	0.948	0.803	0.75		1.581	2.16	nucleus				GO:0007155 cell adhesion; GO:0007275 multicellular organism development; GO:0016339 calcium-dependent cell-cell adhesion via plasma membrane cell adhesion molecules; GO:0022610 biological adhesion; GO:0032501 multicellular organismal process; GO:0032502 developmental process; GO:0048856 anatomical structure development; GO:0098609 cell-cell adhesion; GO:0098742 cell-cell adhesion via plasma-membr…	GO:0005622 intracellular; GO:0005623 cell; GO:0005634 nucleus; GO:0005737 cytoplasm; GO:0005886 plasma membrane; GO:0016020 membrane; GO:0043226 organelle; GO:0043227 membrane-bounded organelle; GO:0043229 intracellular organelle; GO:0043231 intracellular membrane-bounded organelle; GO:0071944 cell periphery;				TW	KOG1048	Neural adherens junction protein Plakophilin and related Armadillo repeat proteins
P99027	102	S	0.568	0.024074662	Down	60S acidic ribosomal protein P2 OS=Mus musculus OX=10090 GN=Rplp2 PE=1 SV=3	Rplp2	1	3.1722E-32	263.68	2	KEES(1)EES(1)DDDMGFGLFD	2.409	1.516	1.164	1.271	0.56	0.766	0.918	mitochondria	K02943	RP-LP2; large subunit ribosomal protein LP2	mmu03010 Ribosome; mmu05171 Coronavirus disease - COVID-19	GO:0000184 nuclear-transcribed mRNA catabolic process, nonsense-mediated decay; GO:0000956 nuclear-transcribed mRNA catabolic process; GO:0002181 cytoplasmic translation; GO:0006139 nucleobase-containing compound metabolic process; GO:0006401 RNA catabolic process; GO:0006402 mRNA catabolic process; GO:0006412 translation; GO:0006413 translational initiation; GO:0006518 peptide metabolic process;…	GO:0005622 intracellular; GO:0005623 cell; GO:0005737 cytoplasm; GO:0005829 cytosol; GO:0005840 ribosome; GO:0015934 large ribosomal subunit; GO:0022625 cytosolic large ribosomal subunit; GO:0022626 cytosolic ribosome; GO:0032991 protein-containing complex; GO:0043226 organelle; GO:0043228 non-membrane-bounded organelle; GO:0043229 intracellular organelle; GO:0043232 intracellular non-membrane-bo…	GO:0003735 structural constituent of ribosome; GO:0005198 structural molecule activity;			J	KOG3449	60S acidic ribosomal protein P2
P99027	105	S	0.601	0.041769905	Down	60S acidic ribosomal protein P2 OS=Mus musculus OX=10090 GN=Rplp2 PE=1 SV=3	Rplp2	1	2.7632E-32	263.68	2	KEES(1)EES(1)DDDMGFGLFD	2.409	1.506	1.131	1.22	0.561	0.807	0.95	mitochondria	K02943	RP-LP2; large subunit ribosomal protein LP2	mmu03010 Ribosome; mmu05171 Coronavirus disease - COVID-19	GO:0000184 nuclear-transcribed mRNA catabolic process, nonsense-mediated decay; GO:0000956 nuclear-transcribed mRNA catabolic process; GO:0002181 cytoplasmic translation; GO:0006139 nucleobase-containing compound metabolic process; GO:0006401 RNA catabolic process; GO:0006402 mRNA catabolic process; GO:0006412 translation; GO:0006413 translational initiation; GO:0006518 peptide metabolic process;…	GO:0005622 intracellular; GO:0005623 cell; GO:0005737 cytoplasm; GO:0005829 cytosol; GO:0005840 ribosome; GO:0015934 large ribosomal subunit; GO:0022625 cytosolic large ribosomal subunit; GO:0022626 cytosolic ribosome; GO:0032991 protein-containing complex; GO:0043226 organelle; GO:0043228 non-membrane-bounded organelle; GO:0043229 intracellular organelle; GO:0043232 intracellular non-membrane-bo…	GO:0003735 structural constituent of ribosome; GO:0005198 structural molecule activity;			J	KOG3449	60S acidic ribosomal protein P2
Q01147	128	S	0.547	0.028542844	Down	Cyclic AMP-responsive element-binding protein 1 OS=Mus musculus OX=10090 GN=Creb1 PE=1 SV=2	Creb1	0.982567	4.1795E-06	159.83	2	ILNDLS(0.983)S(0.017)DAPGVPR	-0.78998	1.083	0.993	1.451	0.651		0.636	nucleus	K05870	CREB1; cyclic AMP-responsive element-binding protein 1	mmu05030 Cocaine addiction; mmu04916 Melanogenesis; mmu04924 Renin secretion; mmu04211 Longevity regulating pathway; mmu05215 Prostate cancer; mmu05163 Human cytomegalovirus infection; mmu04022 cGMP-PKG signaling pathway; mmu05203 Viral carcinogenesis; mmu05031 Amphetamine addiction; mmu05152 Tuberculosis; mmu04911 Insulin secretion; mmu04380 Osteoclast differentiation; mmu04935 Growth hormone sy…	GO:0000902 cell morphogenesis; GO:0000904 cell morphogenesis involved in differentiation; GO:0001101 response to acid chemical; GO:0001666 response to hypoxia; GO:0001817 regulation of cytokine production; GO:0001819 positive regulation of cytokine production; GO:0002682 regulation of immune system process; GO:0002684 positive regulation of immune system process; GO:0002761 regulation of myeloid …	GO:0000228 nuclear chromosome; GO:0000785 chromatin; GO:0000790 nuclear chromatin; GO:0000791 euchromatin; GO:0005622 intracellular; GO:0005623 cell; GO:0005634 nucleus; GO:0005654 nucleoplasm; GO:0005667 transcription regulator complex; GO:0005694 chromosome; GO:0005719 nuclear euchromatin; GO:0005737 cytoplasm; GO:0005739 mitochondrion; GO:0005759 mitochondrial matrix; GO:0030424 axon; GO:00319…	GO:0000976 transcription regulatory region sequence-specific DNA binding; GO:0000977 RNA polymerase II transcription regulatory region sequence-specific DNA binding; GO:0000978 RNA polymerase II cis-regulatory region sequence-specific DNA binding; GO:0000981 DNA-binding transcription factor activity, RNA polymerase II-specific; GO:0000987 cis-regulatory region sequence-specific DNA binding; GO:00…			K	KOG3584	cAMP response element binding protein and related transcription factors
Q02013	262	S	0.353	0.001498427	Down	Aquaporin-1 OS=Mus musculus OX=10090 GN=Aqp1 PE=1 SV=3	Aqp1	1	1.87627E-31	184.96	2	VWTSGQVEEYDLDADDINS(1)R	0.5274	1.947	1.536	1.585	0.601	0.709	0.48	plasma membrane	K09864	AQP1; aquaporin-1	mmu04976 Bile secretion; mmu04924 Renin secretion; mmu04964 Proximal tubule bicarbonate reclamation	GO:0000302 response to reactive oxygen species; GO:0001101 response to acid chemical; GO:0001568 blood vessel development; GO:0001654 eye development; GO:0001655 urogenital system development; GO:0001656 metanephros development; GO:0001666 response to hypoxia; GO:0001822 kidney development; GO:0001944 vasculature development; GO:0002790 peptide secretion; GO:0003008 system process; GO:0003014 ren…	GO:0005576 extracellular region; GO:0005615 extracellular space; GO:0005622 intracellular; GO:0005623 cell; GO:0005634 nucleus; GO:0005635 nuclear envelope; GO:0005737 cytoplasm; GO:0005886 plasma membrane; GO:0005887 integral component of plasma membrane; GO:0005901 caveola; GO:0005903 brush border; GO:0009925 basal plasma membrane; GO:0012505 endomembrane system; GO:0012506 vesicle membrane; GO…	GO:0005102 signaling receptor binding; GO:0005215 transporter activity; GO:0005216 ion channel activity; GO:0005217 intracellular ligand-gated ion channel activity; GO:0005221 intracellular cyclic nucleotide activated cation channel activity; GO:0005223 intracellular cGMP-activated cation channel activity; GO:0005261 cation channel activity; GO:0005267 potassium channel activity; GO:0005326 neuro…			G	KOG0223	Aquaporin (major intrinsic protein family)
Q02053	835	S	2.029	0.000566329	Up	Ubiquitin-like modifier-activating enzyme 1 OS=Mus musculus OX=10090 GN=Uba1 PE=1 SV=1	Uba1	0.990202	0.00165297	85.742	2	AT(0.01)LPS(0.99)PDKLPGFK	-0.74451	0.754	0.668	0.712		1.437	1.45	nucleus	K03178	UBE1; ubiquitin-activating enzyme E1 [EC:6.2.1.45]	mmu05022 Pathways of neurodegeneration - multiple diseases; mmu04120 Ubiquitin mediated proteolysis; mmu05012 Parkinson disease	GO:0006464 cellular protein modification process; GO:0006508 proteolysis; GO:0006511 ubiquitin-dependent protein catabolic process; GO:0006807 nitrogen compound metabolic process; GO:0006950 response to stress; GO:0006974 cellular response to DNA damage stimulus; GO:0008152 metabolic process; GO:0009056 catabolic process; GO:0009057 macromolecule catabolic process; GO:0009987 cellular process; GO…	GO:0005622 intracellular; GO:0005623 cell; GO:0005634 nucleus; GO:0005654 nucleoplasm; GO:0005737 cytoplasm; GO:0005739 mitochondrion; GO:0005829 cytosol; GO:0031974 membrane-enclosed lumen; GO:0031981 nuclear lumen; GO:0043226 organelle; GO:0043227 membrane-bounded organelle; GO:0043229 intracellular organelle; GO:0043231 intracellular membrane-bounded organelle; GO:0043233 organelle lumen; GO:0…	GO:0003824 catalytic activity; GO:0004839 ubiquitin activating enzyme activity; GO:0008641 ubiquitin-like modifier activating enzyme activity; GO:0016874 ligase activity; GO:0016877 ligase activity, forming carbon-sulfur bonds;	PF00899; PF10585; PF09358	ThiF family; Ubiquitin-activating enzyme active site ; Ubiquitin-activating enzyme e1 C-terminal domain	O	KOG2012	Ubiquitin activating enzyme UBA1
Q02357	1589	S	2.24	0.000857834	Up	Ankyrin-1 OS=Mus musculus OX=10090 GN=Ank1 PE=1 SV=2	Ank1	1	0.000034809	137.58	2	AEDS(1)DAIPEWK	-0.65531	0.65	0.479	0.564	1.318	1.246	1.228	nucleus	K10380	ANK; ankyrin	mmu05205 Proteoglycans in cancer	GO:0002262 myeloid cell homeostasis; GO:0002376 immune system process; GO:0002520 immune system development; GO:0006725 cellular aromatic compound metabolic process; GO:0006778 porphyrin-containing compound metabolic process; GO:0006779 porphyrin-containing compound biosynthetic process; GO:0006807 nitrogen compound metabolic process; GO:0006810 transport; GO:0006811 ion transport; GO:0006812 cat…	GO:0005622 intracellular; GO:0005623 cell; GO:0005634 nucleus; GO:0005737 cytoplasm; GO:0005783 endoplasmic reticulum; GO:0005829 cytosol; GO:0005856 cytoskeleton; GO:0005886 plasma membrane; GO:0005938 cell cortex; GO:0012505 endomembrane system; GO:0014731 spectrin-associated cytoskeleton; GO:0016020 membrane; GO:0016323 basolateral plasma membrane; GO:0016528 sarcoplasm; GO:0016529 sarcoplasmi…	GO:0005198 structural molecule activity; GO:0005200 structural constituent of cytoskeleton; GO:0005488 binding; GO:0005515 protein binding; GO:0008092 cytoskeletal protein binding; GO:0008093 cytoskeletal anchor activity; GO:0019899 enzyme binding; GO:0030507 spectrin binding; GO:0030674 protein-macromolecule adaptor activity; GO:0051117 ATPase binding; GO:0060090 molecular adaptor activity;	PF00531	Death domain	M	KOG4177	Ankyrin
Q02357	1759	S	3.132	2.36743E-05	Up	Ankyrin-1 OS=Mus musculus OX=10090 GN=Ank1 PE=1 SV=2	Ank1	1	3.65417E-07	141.44	2	GPPETGS(1)PK	0.91117	0.453	0.389	0.447	1.368	1.365	1.304	nucleus	K10380	ANK; ankyrin	mmu05205 Proteoglycans in cancer	GO:0002262 myeloid cell homeostasis; GO:0002376 immune system process; GO:0002520 immune system development; GO:0006725 cellular aromatic compound metabolic process; GO:0006778 porphyrin-containing compound metabolic process; GO:0006779 porphyrin-containing compound biosynthetic process; GO:0006807 nitrogen compound metabolic process; GO:0006810 transport; GO:0006811 ion transport; GO:0006812 cat…	GO:0005622 intracellular; GO:0005623 cell; GO:0005634 nucleus; GO:0005737 cytoplasm; GO:0005783 endoplasmic reticulum; GO:0005829 cytosol; GO:0005856 cytoskeleton; GO:0005886 plasma membrane; GO:0005938 cell cortex; GO:0012505 endomembrane system; GO:0014731 spectrin-associated cytoskeleton; GO:0016020 membrane; GO:0016323 basolateral plasma membrane; GO:0016528 sarcoplasm; GO:0016529 sarcoplasmi…	GO:0005198 structural molecule activity; GO:0005200 structural constituent of cytoskeleton; GO:0005488 binding; GO:0005515 protein binding; GO:0008092 cytoskeletal protein binding; GO:0008093 cytoskeletal anchor activity; GO:0019899 enzyme binding; GO:0030507 spectrin binding; GO:0030674 protein-macromolecule adaptor activity; GO:0051117 ATPase binding; GO:0060090 molecular adaptor activity;	PF00531	Death domain	M	KOG4177	Ankyrin
Q02357	852	S	4.706	3.15736E-06	Up	Ankyrin-1 OS=Mus musculus OX=10090 GN=Ank1 PE=1 SV=2	Ank1	1	4.03585E-10	226.06	2	LDQVVES(1)PAIPR	-0.48446	0.298	0.285	0.324	1.422	1.468	1.378	nucleus	K10380	ANK; ankyrin	mmu05205 Proteoglycans in cancer	GO:0002262 myeloid cell homeostasis; GO:0002376 immune system process; GO:0002520 immune system development; GO:0006725 cellular aromatic compound metabolic process; GO:0006778 porphyrin-containing compound metabolic process; GO:0006779 porphyrin-containing compound biosynthetic process; GO:0006807 nitrogen compound metabolic process; GO:0006810 transport; GO:0006811 ion transport; GO:0006812 cat…	GO:0005622 intracellular; GO:0005623 cell; GO:0005634 nucleus; GO:0005737 cytoplasm; GO:0005783 endoplasmic reticulum; GO:0005829 cytosol; GO:0005856 cytoskeleton; GO:0005886 plasma membrane; GO:0005938 cell cortex; GO:0012505 endomembrane system; GO:0014731 spectrin-associated cytoskeleton; GO:0016020 membrane; GO:0016323 basolateral plasma membrane; GO:0016528 sarcoplasm; GO:0016529 sarcoplasmi…	GO:0005198 structural molecule activity; GO:0005200 structural constituent of cytoskeleton; GO:0005488 binding; GO:0005515 protein binding; GO:0008092 cytoskeletal protein binding; GO:0008093 cytoskeletal anchor activity; GO:0019899 enzyme binding; GO:0030507 spectrin binding; GO:0030674 protein-macromolecule adaptor activity; GO:0051117 ATPase binding; GO:0060090 molecular adaptor activity;	PF00531	Death domain	M	KOG4177	Ankyrin
Q02357	777	S	0.421	0.001070674	Down	Ankyrin-1 OS=Mus musculus OX=10090 GN=Ank1 PE=1 SV=2	Ank1	0.996838	5.90137E-05	106.47	2	LGYIS(0.997)VT(0.003)DVLK	-4.1819	1.688	1.455	1.554	0.752	0.678	0.547	nucleus	K10380	ANK; ankyrin	mmu05205 Proteoglycans in cancer	GO:0002262 myeloid cell homeostasis; GO:0002376 immune system process; GO:0002520 immune system development; GO:0006725 cellular aromatic compound metabolic process; GO:0006778 porphyrin-containing compound metabolic process; GO:0006779 porphyrin-containing compound biosynthetic process; GO:0006807 nitrogen compound metabolic process; GO:0006810 transport; GO:0006811 ion transport; GO:0006812 cat…	GO:0005622 intracellular; GO:0005623 cell; GO:0005634 nucleus; GO:0005737 cytoplasm; GO:0005783 endoplasmic reticulum; GO:0005829 cytosol; GO:0005856 cytoskeleton; GO:0005886 plasma membrane; GO:0005938 cell cortex; GO:0012505 endomembrane system; GO:0014731 spectrin-associated cytoskeleton; GO:0016020 membrane; GO:0016323 basolateral plasma membrane; GO:0016528 sarcoplasm; GO:0016529 sarcoplasmi…	GO:0005198 structural molecule activity; GO:0005200 structural constituent of cytoskeleton; GO:0005488 binding; GO:0005515 protein binding; GO:0008092 cytoskeletal protein binding; GO:0008093 cytoskeletal anchor activity; GO:0019899 enzyme binding; GO:0030507 spectrin binding; GO:0030674 protein-macromolecule adaptor activity; GO:0051117 ATPase binding; GO:0060090 molecular adaptor activity;	PF00531	Death domain	M	KOG4177	Ankyrin
Q02357	813	S	0.438	0.010955791	Down	Ankyrin-1 OS=Mus musculus OX=10090 GN=Ank1 PE=1 SV=2	Ank1	0.999998	4.58231E-31	150.54	2	MSYPETVDEILDVS(1)EDEGDELVGSK	-1.7021	1.659	1.645	1.31	0.469	0.835	0.717	nucleus	K10380	ANK; ankyrin	mmu05205 Proteoglycans in cancer	GO:0002262 myeloid cell homeostasis; GO:0002376 immune system process; GO:0002520 immune system development; GO:0006725 cellular aromatic compound metabolic process; GO:0006778 porphyrin-containing compound metabolic process; GO:0006779 porphyrin-containing compound biosynthetic process; GO:0006807 nitrogen compound metabolic process; GO:0006810 transport; GO:0006811 ion transport; GO:0006812 cat…	GO:0005622 intracellular; GO:0005623 cell; GO:0005634 nucleus; GO:0005737 cytoplasm; GO:0005783 endoplasmic reticulum; GO:0005829 cytosol; GO:0005856 cytoskeleton; GO:0005886 plasma membrane; GO:0005938 cell cortex; GO:0012505 endomembrane system; GO:0014731 spectrin-associated cytoskeleton; GO:0016020 membrane; GO:0016323 basolateral plasma membrane; GO:0016528 sarcoplasm; GO:0016529 sarcoplasmi…	GO:0005198 structural molecule activity; GO:0005200 structural constituent of cytoskeleton; GO:0005488 binding; GO:0005515 protein binding; GO:0008092 cytoskeletal protein binding; GO:0008093 cytoskeletal anchor activity; GO:0019899 enzyme binding; GO:0030507 spectrin binding; GO:0030674 protein-macromolecule adaptor activity; GO:0051117 ATPase binding; GO:0060090 molecular adaptor activity;	PF00531	Death domain	M	KOG4177	Ankyrin
Q0VGB7	226	S	7.66	0.001240469	Up	Serine/threonine-protein phosphatase 4 regulatory subunit 2 OS=Mus musculus OX=10090 GN=Ppp4r2 PE=1 SV=1	Ppp4r2	0.999998	9.28162E-59	237.83	2	GHSDSSASESEVSLLS(1)PVK	0.29855	0.243	0.284	0.361	2.518	2.017		nucleus	K15425			GO:0000018 regulation of DNA recombination; GO:0002244 hematopoietic progenitor cell differentiation; GO:0002376 immune system process; GO:0002520 immune system development; GO:0006282 regulation of DNA repair; GO:0007275 multicellular organism development; GO:0009987 cellular process; GO:0010569 regulation of double-strand break repair via homologous recombination; GO:0010921 regulation of phosp…	GO:0005622 intracellular; GO:0005623 cell; GO:0005634 nucleus; GO:0005654 nucleoplasm; GO:0005737 cytoplasm; GO:0008287 protein serine/threonine phosphatase complex; GO:0030289 protein phosphatase 4 complex; GO:0031974 membrane-enclosed lumen; GO:0031981 nuclear lumen; GO:0032991 protein-containing complex; GO:0043226 organelle; GO:0043227 membrane-bounded organelle; GO:0043229 intracellular orga…	GO:0005488 binding; GO:0005515 protein binding; GO:0019208 phosphatase regulator activity; GO:0019888 protein phosphatase regulator activity; GO:0030234 enzyme regulator activity; GO:0030674 protein-macromolecule adaptor activity; GO:0060090 molecular adaptor activity; GO:0098772 molecular function regulator;			S	KOG3175	Protein phosphatase 4 regulatory subunit 2 related protein
Q3B7Z2	349	S	0.592	0.035209659	Down	Oxysterol-binding protein 1 OS=Mus musculus OX=10090 GN=Osbp PE=1 SV=3	Osbp	1	2.12132E-43	163.06	3	GDMS(1)DEDDENEFFDAPEIITMPENLGHK	0.1699	1.293	1.365	1.217	0.547	0.997	0.751	cytoplasm	K20456			GO:0006082 organic acid metabolic process; GO:0006629 lipid metabolic process; GO:0006694 steroid biosynthetic process; GO:0006699 bile acid biosynthetic process; GO:0006810 transport; GO:0006869 lipid transport; GO:0008152 metabolic process; GO:0008202 steroid metabolic process; GO:0008206 bile acid metabolic process; GO:0008610 lipid biosynthetic process; GO:0009058 biosynthetic process; GO:000…	GO:0000139 Golgi membrane; GO:0005622 intracellular; GO:0005623 cell; GO:0005634 nucleus; GO:0005654 nucleoplasm; GO:0005730 nucleolus; GO:0005737 cytoplasm; GO:0005794 Golgi apparatus; GO:0005829 cytosol; GO:0012505 endomembrane system; GO:0016020 membrane; GO:0030054 cell junction; GO:0031090 organelle membrane; GO:0031974 membrane-enclosed lumen; GO:0031981 nuclear lumen; GO:0031984 organelle …	GO:0005215 transporter activity; GO:0005319 lipid transporter activity; GO:0005488 binding; GO:0005496 steroid binding; GO:0005515 protein binding; GO:0005543 phospholipid binding; GO:0008142 oxysterol binding; GO:0008289 lipid binding; GO:0015248 sterol transporter activity; GO:0015485 cholesterol binding; GO:0019904 protein domain specific binding; GO:0032934 sterol binding; GO:0035091 phosphat…	PF00169	PH domain	I	KOG1737	Oxysterol-binding protein
Q3TBD2	948	S	0.608	0.016655854	Down	Rho GTPase-activating protein 45 OS=Mus musculus OX=10090 GN=Arhgap45 PE=1 SV=2	Arhgap45	0.997735	1.27841E-85	321.09	3	PTDATVSLS(0.998)S(0.002)LVDYPHQAR	-2.2171	1.341	1.125	1.203	0.882	0.759	0.589	nucleus	K20644			GO:0001775 cell activation; GO:0002252 immune effector process; GO:0002263 cell activation involved in immune response; GO:0002274 myeloid leukocyte activation; GO:0002275 myeloid cell activation involved in immune response; GO:0002283 neutrophil activation involved in immune response; GO:0002366 leukocyte activation involved in immune response; GO:0002376 immune system process; GO:0002443 leukoc…	GO:0000323 lytic vacuole; GO:0005576 extracellular region; GO:0005622 intracellular; GO:0005623 cell; GO:0005737 cytoplasm; GO:0005764 lysosome; GO:0005766 primary lysosome; GO:0005773 vacuole; GO:0005775 vacuolar lumen; GO:0005829 cytosol; GO:0012505 endomembrane system; GO:0030141 secretory granule; GO:0031410 cytoplasmic vesicle; GO:0031974 membrane-enclosed lumen; GO:0031982 vesicle; GO:00319…	GO:0005096 GTPase activator activity; GO:0008047 enzyme activator activity; GO:0030234 enzyme regulator activity; GO:0030695 GTPase regulator activity; GO:0060589 nucleoside-triphosphatase regulator activity; GO:0098772 molecular function regulator;	PF00620	RhoGAP domain	T	KOG1453	Chimaerin and related Rho GTPase activating proteins
Q3TBD2	66	S	1.6	0.00306181	Up	Rho GTPase-activating protein 45 OS=Mus musculus OX=10090 GN=Arhgap45 PE=1 SV=2	Arhgap45	0.946277	0.00972338	68.49	2	RPT(0.027)S(0.946)LS(0.027)R	0.55783	0.809		0.772	1.25	1.279		nucleus	K20644			GO:0001775 cell activation; GO:0002252 immune effector process; GO:0002263 cell activation involved in immune response; GO:0002274 myeloid leukocyte activation; GO:0002275 myeloid cell activation involved in immune response; GO:0002283 neutrophil activation involved in immune response; GO:0002366 leukocyte activation involved in immune response; GO:0002376 immune system process; GO:0002443 leukoc…	GO:0000323 lytic vacuole; GO:0005576 extracellular region; GO:0005622 intracellular; GO:0005623 cell; GO:0005737 cytoplasm; GO:0005764 lysosome; GO:0005766 primary lysosome; GO:0005773 vacuole; GO:0005775 vacuolar lumen; GO:0005829 cytosol; GO:0012505 endomembrane system; GO:0030141 secretory granule; GO:0031410 cytoplasmic vesicle; GO:0031974 membrane-enclosed lumen; GO:0031982 vesicle; GO:00319…	GO:0005096 GTPase activator activity; GO:0008047 enzyme activator activity; GO:0030234 enzyme regulator activity; GO:0030695 GTPase regulator activity; GO:0060589 nucleoside-triphosphatase regulator activity; GO:0098772 molecular function regulator;	PF00620	RhoGAP domain	T	KOG1453	Chimaerin and related Rho GTPase activating proteins
Q3TC93	3	S	1.578	0.000969798	Up	HCLS1-binding protein 3 OS=Mus musculus OX=10090 GN=Hs1bp3 PE=1 SV=2	Hs1bp3	1	0.000163332	94.66	2	MQS(1)PAVLR	-1.2106	0.79	0.781	0.837	1.184	1.387	1.229	nucleus	K24094			GO:0001775 cell activation; GO:0002376 immune system process; GO:0002520 immune system development; GO:0002521 leukocyte differentiation; GO:0007154 cell communication; GO:0007165 signal transduction; GO:0007166 cell surface receptor signaling pathway; GO:0007275 multicellular organism development; GO:0009987 cellular process; GO:0010941 regulation of cell death; GO:0023052 signaling; GO:0030097 …	GO:0005622 intracellular; GO:0005623 cell; GO:0005737 cytoplasm; GO:0005739 mitochondrion; GO:0005783 endoplasmic reticulum; GO:0012505 endomembrane system; GO:0043226 organelle; GO:0043227 membrane-bounded organelle; GO:0043229 intracellular organelle; GO:0043231 intracellular membrane-bounded organelle;		PF00787	PX domain
Q3THK7	332	S	1.651	0.000348836	Up	GMP synthase [glutamine-hydrolyzing] OS=Mus musculus OX=10090 GN=Gmps PE=1 SV=2	Gmps	0.99871	5.44169E-08	183	2	TLNMTT(0.001)S(0.999)PEEK	-0.61622	0.772	0.714	0.739	1.27	1.27	1.133	cytoplasm,nucleus	K01951	guaA; GMP synthase (glutamine-hydrolysing) [EC:6.3.5.2]	mmu01100 Metabolic pathways; mmu00983 Drug metabolism - other enzymes; mmu00230 Purine metabolism	GO:0001101 response to acid chemical; GO:0006139 nucleobase-containing compound metabolic process; GO:0006144 purine nucleobase metabolic process; GO:0006163 purine nucleotide metabolic process; GO:0006164 purine nucleotide biosynthetic process; GO:0006177 GMP biosynthetic process; GO:0006725 cellular aromatic compound metabolic process; GO:0006753 nucleoside phosphate metabolic process; GO:00067…	GO:0005622 intracellular; GO:0005623 cell; GO:0005737 cytoplasm; GO:0005829 cytosol;	GO:0003824 catalytic activity; GO:0003921 GMP synthase activity; GO:0003922 GMP synthase (glutamine-hydrolyzing) activity; GO:0005488 binding; GO:0005515 protein binding; GO:0016874 ligase activity; GO:0016879 ligase activity, forming carbon-nitrogen bonds; GO:0016884 carbon-nitrogen ligase activity, with glutamine as amido-N-donor; GO:0019899 enzyme binding;	PF00117; PF02540; PF00958	Glutamine amidotransferase class-I; NAD synthase; GMP synthase C terminal domain	F	KOG1622	GMP synthase
Q3TJD7	111	S	1.615	0.012285391	Up	PDZ and LIM domain protein 7 OS=Mus musculus OX=10090 GN=Pdlim7 PE=1 SV=1	Pdlim7	0.898915	9.24546E-05	133.07	2	YTFAPS(0.101)AS(0.899)LNK	-0.39298	0.82		0.774		1.229	1.345	nucleus	K19867			GO:0000902 cell morphogenesis; GO:0000904 cell morphogenesis involved in differentiation; GO:0006810 transport; GO:0006897 endocytosis; GO:0006898 receptor-mediated endocytosis; GO:0006928 movement of cell or subcellular component; GO:0006935 chemotaxis; GO:0006996 organelle organization; GO:0007010 cytoskeleton organization; GO:0007275 multicellular organism development; GO:0007399 nervous syste…	GO:0001725 stress fiber; GO:0001726 ruffle; GO:0005622 intracellular; GO:0005623 cell; GO:0005634 nucleus; GO:0005737 cytoplasm; GO:0005829 cytosol; GO:0005856 cytoskeleton; GO:0005911 cell-cell junction; GO:0005912 adherens junction; GO:0005925 focal adhesion; GO:0015629 actin cytoskeleton; GO:0030054 cell junction; GO:0030055 cell-substrate junction; GO:0031252 cell leading edge; GO:0032432 act…		PF00595; PF00412	PDZ domain (Also known as DHR or GLGF); LIM domain	TZ	KOG1703	Adaptor protein Enigma and related PDZ-LIM proteins
Q3TLH4	1219	S	1.807	0.017799645	Up	Protein PRRC2C OS=Mus musculus OX=10090 GN=Prrc2c PE=1 SV=3	Prrc2c	0.947357	5.82671E-05	86.243	2	S(0.947)ES(0.052)SDFEVVPK	-0.16695	0.723	0.585		1.146	1.047	1.352	nucleus				GO:0002244 hematopoietic progenitor cell differentiation; GO:0002376 immune system process; GO:0002520 immune system development; GO:0007275 multicellular organism development; GO:0009987 cellular process; GO:0030097 hemopoiesis; GO:0030154 cell differentiation; GO:0032501 multicellular organismal process; GO:0032502 developmental process; GO:0048513 animal organ development; GO:0048534 hematopoi…	GO:0005622 intracellular; GO:0005623 cell; GO:0005737 cytoplasm; GO:0005829 cytosol;	GO:0005488 binding; GO:0005515 protein binding; GO:0008022 protein C-terminus binding;			JKL	KOG4817	Unnamed protein
Q3TLH4	1222	S	2.037	0.016529189	Up	Protein PRRC2C OS=Mus musculus OX=10090 GN=Prrc2c PE=1 SV=3	Prrc2c	0.965727	0.000422583	101.64	2	SES(0.034)S(0.966)DFEVVPK	-0.83637		0.521	0.721	1.286	1.114	1.395	nucleus				GO:0002244 hematopoietic progenitor cell differentiation; GO:0002376 immune system process; GO:0002520 immune system development; GO:0007275 multicellular organism development; GO:0009987 cellular process; GO:0030097 hemopoiesis; GO:0030154 cell differentiation; GO:0032501 multicellular organismal process; GO:0032502 developmental process; GO:0048513 animal organ development; GO:0048534 hematopoi…	GO:0005622 intracellular; GO:0005623 cell; GO:0005737 cytoplasm; GO:0005829 cytosol;	GO:0005488 binding; GO:0005515 protein binding; GO:0008022 protein C-terminus binding;			JKL	KOG4817	Unnamed protein
Q3TZZ7	662	S	1.565	1.06329E-05	Up	Extended synaptotagmin-2 OS=Mus musculus OX=10090 GN=Esyt2 PE=1 SV=1	Esyt2	0.98852	9.48723E-29	275.23	2	SS(0.01)S(0.989)S(0.001)LLASPSHIAAK	0.90198	0.837	0.832	0.845		1.32	1.303	cytoplasm					GO:0005622 intracellular; GO:0005623 cell; GO:0005737 cytoplasm; GO:0005783 endoplasmic reticulum; GO:0005789 endoplasmic reticulum membrane; GO:0005886 plasma membrane; GO:0005887 integral component of plasma membrane; GO:0009898 cytoplasmic side of plasma membrane; GO:0012505 endomembrane system; GO:0016020 membrane; GO:0016021 integral component of membrane; GO:0019897 extrinsic component of p…	GO:0005488 binding; GO:0005509 calcium ion binding; GO:0005515 protein binding; GO:0005543 phospholipid binding; GO:0005544 calcium-dependent phospholipid binding; GO:0008289 lipid binding; GO:0008429 phosphatidylethanolamine binding; GO:0031210 phosphatidylcholine binding; GO:0035091 phosphatidylinositol binding; GO:0042802 identical protein binding; GO:0043167 ion binding; GO:0043168 anion bind…	PF00168	C2 domain	M	KOG1012	Ca2+-dependent lipid-binding protein CLB1/vesicle protein vp115/Granuphilin A, contains C2 domain
Q3U7R1	951	S	1.739	0.006545729	Up	Extended synaptotagmin-1 OS=Mus musculus OX=10090 GN=Esyt1 PE=1 SV=2	Esyt1	0.966223	1.83072E-09	80.815	2	LT(0.026)HGDS(0.966)PS(0.007)EAPVGPLGQVK	0.65691	0.774		0.728		1.349	1.263	cytoplasm					GO:0005622 intracellular; GO:0005623 cell; GO:0005737 cytoplasm; GO:0005783 endoplasmic reticulum; GO:0005789 endoplasmic reticulum membrane; GO:0005886 plasma membrane; GO:0012505 endomembrane system; GO:0016020 membrane; GO:0016021 integral component of membrane; GO:0030176 integral component of endoplasmic reticulum membrane; GO:0031224 intrinsic component of membrane; GO:0031227 intrinsic com…	GO:0005488 binding; GO:0005515 protein binding; GO:0042802 identical protein binding;	PF00168	C2 domain	M	KOG1012	Ca2+-dependent lipid-binding protein CLB1/vesicle protein vp115/Granuphilin A, contains C2 domain
Q3U9G9	101	S	2.033	0.001105609	Up	Delta(14)-sterol reductase LBR OS=Mus musculus OX=10090 GN=Lbr PE=1 SV=2	Lbr	0.999986	1.53387E-19	264.96	2	S(1)VSASHEGDVK	1.5166		0.569	0.606	1.109	1.202	1.273	plasma membrane	K19532	LBR; Delta14-sterol reductase (lamin-B receptor) [EC:1.3.1.70]	mmu00100 Steroid biosynthesis; mmu01100 Metabolic pathways	GO:0006066 alcohol metabolic process; GO:0006629 lipid metabolic process; GO:0006694 steroid biosynthetic process; GO:0006695 cholesterol biosynthetic process; GO:0008152 metabolic process; GO:0008202 steroid metabolic process; GO:0008203 cholesterol metabolic process; GO:0008610 lipid biosynthetic process; GO:0009058 biosynthetic process; GO:0016125 sterol metabolic process; GO:0016126 sterol bi…	GO:0005622 intracellular; GO:0005623 cell; GO:0005634 nucleus; GO:0005635 nuclear envelope; GO:0005637 nuclear inner membrane; GO:0005639 integral component of nuclear inner membrane; GO:0005643 nuclear pore; GO:0005652 nuclear lamina; GO:0005737 cytoplasm; GO:0012505 endomembrane system; GO:0016020 membrane; GO:0016021 integral component of membrane; GO:0019866 organelle inner membrane; GO:00310…	GO:0003676 nucleic acid binding; GO:0003677 DNA binding; GO:0003824 catalytic activity; GO:0005048 signal sequence binding; GO:0005488 binding; GO:0005515 protein binding; GO:0005521 lamin binding; GO:0008139 nuclear localization sequence binding; GO:0016491 oxidoreductase activity; GO:0016627 oxidoreductase activity, acting on the CH-CH group of donors; GO:0016628 oxidoreductase activity, acting…	PF09465	Lamin-B receptor of TUDOR domain	IT	KOG1435	Sterol reductase/lamin B receptor
Q3UIR3	4	S	1.784	0.045690423	Up	E3 ubiquitin-protein ligase DTX3L OS=Mus musculus OX=10090 GN=Dtx3l PE=1 SV=1	Dtx3l	0.970076	0.000185381	125.75	2	AS(0.03)S(0.97)PDPPS(1)PLLVR	-0.89528	0.951	0.637	0.604	1.322	1.606	0.982	nucleus	K06058	DTX; deltex [EC:2.3.2.27]	mmu04330 Notch signaling pathway	GO:0000209 protein polyubiquitination; GO:0002230 positive regulation of defense response to virus by host; GO:0002682 regulation of immune system process; GO:0002697 regulation of immune effector process; GO:0002831 regulation of response to biotic stimulus; GO:0006139 nucleobase-containing compound metabolic process; GO:0006259 DNA metabolic process; GO:0006281 DNA repair; GO:0006282 regulation…	GO:0000323 lytic vacuole; GO:0005622 intracellular; GO:0005623 cell; GO:0005634 nucleus; GO:0005654 nucleoplasm; GO:0005737 cytoplasm; GO:0005764 lysosome; GO:0005773 vacuole; GO:0005829 cytosol; GO:0031974 membrane-enclosed lumen; GO:0031981 nuclear lumen; GO:0032991 protein-containing complex; GO:0043226 organelle; GO:0043227 membrane-bounded organelle; GO:0043229 intracellular organelle; GO:00…	GO:0003824 catalytic activity; GO:0004842 ubiquitin-protein transferase activity; GO:0004857 enzyme inhibitor activity; GO:0005488 binding; GO:0005515 protein binding; GO:0008047 enzyme activator activity; GO:0016740 transferase activity; GO:0019787 ubiquitin-like protein transferase activity; GO:0019899 enzyme binding; GO:0030234 enzyme regulator activity; GO:0042393 histone binding; GO:0044389 …	PF13923	Zinc finger, C3HC4 type (RING finger)
Q3UJB9	849	S	2.075	0.000617903	Up	Enhancer of mRNA-decapping protein 4 OS=Mus musculus OX=10090 GN=Edc4 PE=1 SV=2	Edc4	0.999754	2.34837E-12	230.23	2	ETCSTLTES(1)PR	0.3228		0.649	0.589	1.345	1.27	1.238	nucleus	K12616	EDC4; enhancer of mRNA-decapping protein 4	mmu03018 RNA degradation	GO:0000288 nuclear-transcribed mRNA catabolic process, deadenylation-dependent decay; GO:0000291 nuclear-transcribed mRNA catabolic process, exonucleolytic; GO:0000956 nuclear-transcribed mRNA catabolic process; GO:0006139 nucleobase-containing compound metabolic process; GO:0006401 RNA catabolic process; GO:0006402 mRNA catabolic process; GO:0006725 cellular aromatic compound metabolic process; …	GO:0000932 P-body; GO:0005622 intracellular; GO:0005623 cell; GO:0005634 nucleus; GO:0005654 nucleoplasm; GO:0005737 cytoplasm; GO:0005829 cytosol; GO:0031974 membrane-enclosed lumen; GO:0031981 nuclear lumen; GO:0032991 protein-containing complex; GO:0035770 ribonucleoprotein granule; GO:0036464 cytoplasmic ribonucleoprotein granule; GO:0043226 organelle; GO:0043227 membrane-bounded organelle; G…				S	KOG1916	Nuclear protein, contains WD40 repeats
Q3UKC1	632	S	3.086	0.001710534	Up	Tax1-binding protein 1 homolog OS=Mus musculus OX=10090 GN=Tax1bp1 PE=1 SV=2	Tax1bp1	0.999995	0.00043838	95.263	2	KLEGQS(1)PQQVSR	0.19551	0.648	0.51	0.519	1.803		1.647	cytoplasm	K21347	TAX1BP1; Tax1-binding protein 1	mmu04137 Mitophagy - animal	GO:0001817 regulation of cytokine production; GO:0001818 negative regulation of cytokine production; GO:0001959 regulation of cytokine-mediated signaling pathway; GO:0006355 regulation of transcription, DNA-templated; GO:0009889 regulation of biosynthetic process; GO:0009966 regulation of signal transduction; GO:0010468 regulation of gene expression; GO:0010556 regulation of macromolecule biosynt…	GO:0005622 intracellular; GO:0005623 cell; GO:0005737 cytoplasm; GO:0005829 cytosol;	GO:0005488 binding; GO:0005515 protein binding; GO:0019899 enzyme binding; GO:0019900 kinase binding; GO:0032182 ubiquitin-like protein binding; GO:0043130 ubiquitin binding;
Q3UMU9	640	S	2.038	0.000982579	Up	Hepatoma-derived growth factor-related protein 2 OS=Mus musculus OX=10090 GN=Hdgfl2 PE=1 SV=1	Hdgfl2	1	0.000704662	119.58	2	DNS(1)DPAKPGNER	0.39343	0.701	0.622	0.679	1.176	1.509	1.396	nucleus				GO:0001558 regulation of cell growth; GO:0030307 positive regulation of cell growth; GO:0040008 regulation of growth; GO:0045927 positive regulation of growth; GO:0048518 positive regulation of biological process; GO:0048522 positive regulation of cellular process; GO:0050789 regulation of biological process; GO:0050794 regulation of cellular process; GO:0051128 regulation of cellular component o…	GO:0005622 intracellular; GO:0005623 cell; GO:0005634 nucleus; GO:0043226 organelle; GO:0043227 membrane-bounded organelle; GO:0043229 intracellular organelle; GO:0043231 intracellular membrane-bounded organelle;	GO:0003682 chromatin binding; GO:0005488 binding;	PF00855	PWWP domain	K	KOG1904	Transcription coactivator
Q3UPF5	564	S	5.517	0.000664298	Up	Zinc finger CCCH-type antiviral protein 1 OS=Mus musculus OX=10090 GN=Zc3hav1 PE=1 SV=1	Zc3hav1	0.985327	3.89576E-06	103.63	2	SSTHAS(0.011)VS(0.985)PAS(0.003)EPSR	-0.36025	0.284	0.212	0.349	1.246	1.752	1.664	cytoplasm,nucleus	K15259			GO:0001817 regulation of cytokine production; GO:0001819 positive regulation of cytokine production; GO:0002682 regulation of immune system process; GO:0002684 positive regulation of immune system process; GO:0002697 regulation of immune effector process; GO:0002699 positive regulation of immune effector process; GO:0002831 regulation of response to biotic stimulus; GO:0002833 positive regulation…	GO:0000323 lytic vacuole; GO:0005622 intracellular; GO:0005623 cell; GO:0005634 nucleus; GO:0005737 cytoplasm; GO:0005764 lysosome; GO:0005768 endosome; GO:0005770 late endosome; GO:0005773 vacuole; GO:0005829 cytosol; GO:0012505 endomembrane system; GO:0031410 cytoplasmic vesicle; GO:0031982 vesicle; GO:0043226 organelle; GO:0043227 membrane-bounded organelle; GO:0043229 intracellular organelle;…	GO:0005488 binding; GO:0005515 protein binding; GO:0017151 DEAD/H-box RNA helicase binding; GO:0019899 enzyme binding; GO:0042802 identical protein binding;
Q3UTJ2	109	S	1.643	0.01763646	Up	Sorbin and SH3 domain-containing protein 2 OS=Mus musculus OX=10090 GN=Sorbs2 PE=1 SV=2	Sorbs2	0.999832	2.95398E-37	284.14	3	PFS(1)PSAYSLPASLNSSIIMQHGR	0.53225	0.833	0.762	0.762	1.487	1.382	1.004	nucleus	K23708			GO:0003008 system process; GO:0003012 muscle system process; GO:0003298 physiological muscle hypertrophy; GO:0003300 cardiac muscle hypertrophy; GO:0003301 physiological cardiac muscle hypertrophy; GO:0007154 cell communication; GO:0007165 signal transduction; GO:0007166 cell surface receptor signaling pathway; GO:0007219 Notch signaling pathway; GO:0007275 multicellular organism development; GO:…	GO:0005622 intracellular; GO:0005623 cell; GO:0005634 nucleus; GO:0005654 nucleoplasm; GO:0005886 plasma membrane; GO:0014069 postsynaptic density; GO:0016020 membrane; GO:0030425 dendrite; GO:0031974 membrane-enclosed lumen; GO:0031981 nuclear lumen; GO:0032279 asymmetric synapse; GO:0036477 somatodendritic compartment; GO:0042995 cell projection; GO:0043005 neuron projection; GO:0043025 neurona…	GO:0005488 binding; GO:0005515 protein binding; GO:0019904 protein domain specific binding;	PF00018	SH3 domain	Z	KOG4225	Sorbin and SH3 domain-containing protein
Q3UTJ2	310	S	0.656	0.018004396	Down	Sorbin and SH3 domain-containing protein 2 OS=Mus musculus OX=10090 GN=Sorbs2 PE=1 SV=2	Sorbs2	0.999989	0.000140609	82.437	2	PVS(1)IYQSSIDR	-0.074073	1.232	1.136			0.808	0.745	nucleus	K23708			GO:0003008 system process; GO:0003012 muscle system process; GO:0003298 physiological muscle hypertrophy; GO:0003300 cardiac muscle hypertrophy; GO:0003301 physiological cardiac muscle hypertrophy; GO:0007154 cell communication; GO:0007165 signal transduction; GO:0007166 cell surface receptor signaling pathway; GO:0007219 Notch signaling pathway; GO:0007275 multicellular organism development; GO:…	GO:0005622 intracellular; GO:0005623 cell; GO:0005634 nucleus; GO:0005654 nucleoplasm; GO:0005886 plasma membrane; GO:0014069 postsynaptic density; GO:0016020 membrane; GO:0030425 dendrite; GO:0031974 membrane-enclosed lumen; GO:0031981 nuclear lumen; GO:0032279 asymmetric synapse; GO:0036477 somatodendritic compartment; GO:0042995 cell projection; GO:0043005 neuron projection; GO:0043025 neurona…	GO:0005488 binding; GO:0005515 protein binding; GO:0019904 protein domain specific binding;	PF00018	SH3 domain	Z	KOG4225	Sorbin and SH3 domain-containing protein
Q3UZA1	123	S	0.571	0.003883737	Down	CapZ-interacting protein OS=Mus musculus OX=10090 GN=Rcsd1 PE=1 SV=1	Rcsd1	0.909385	3.40435E-15	186.67	3	AIVS(0.001)PFHS(0.999)PPS(0.909)T(0.089)PS(0.001)SPGIR	-0.6481	1.145	1.158	1.158	0.598	0.72		nucleus	K18615			GO:0003008 system process; GO:0003009 skeletal muscle contraction; GO:0003012 muscle system process; GO:0006936 muscle contraction; GO:0006941 striated muscle contraction; GO:0006950 response to stress; GO:0006970 response to osmotic stress; GO:0006972 hyperosmotic response; GO:0009628 response to abiotic stimulus; GO:0009987 cellular process; GO:0032501 multicellular organismal process; GO:00335…	GO:0005622 intracellular; GO:0005623 cell; GO:0005856 cytoskeleton; GO:0005884 actin filament; GO:0015629 actin cytoskeleton; GO:0043226 organelle; GO:0043228 non-membrane-bounded organelle; GO:0043229 intracellular organelle; GO:0043232 intracellular non-membrane-bounded organelle; GO:0099080 supramolecular complex; GO:0099081 supramolecular polymer; GO:0099512 supramolecular fiber; GO:0099513 p…	GO:0003779 actin binding; GO:0005488 binding; GO:0005515 protein binding; GO:0008092 cytoskeletal protein binding; GO:0044877 protein-containing complex binding; GO:0051015 actin filament binding;
Q4VA53	1281	S	2.281	0.015074199	Up	Sister chromatid cohesion protein PDS5 homolog B OS=Mus musculus OX=10090 GN=Pds5b PE=1 SV=1	Pds5b	1	8.05709E-08	144.72	3	HKEELLENEDEQNS(1)PPKK	-0.16883	0.389	0.773	0.668	1.464	1.41	1.301	nucleus	K11267			GO:0000070 mitotic sister chromatid segregation; GO:0000278 mitotic cell cycle; GO:0000280 nuclear division; GO:0000819 sister chromatid segregation; GO:0001654 eye development; GO:0002088 lens development in camera-type eye; GO:0006139 nucleobase-containing compound metabolic process; GO:0006259 DNA metabolic process; GO:0006281 DNA repair; GO:0006725 cellular aromatic compound metabolic process…	GO:0000775 chromosome, centromeric region; GO:0000785 chromatin; GO:0005622 intracellular; GO:0005623 cell; GO:0005634 nucleus; GO:0005654 nucleoplasm; GO:0005694 chromosome; GO:0005737 cytoplasm; GO:0005829 cytosol; GO:0031974 membrane-enclosed lumen; GO:0031981 nuclear lumen; GO:0043226 organelle; GO:0043227 membrane-bounded organelle; GO:0043228 non-membrane-bounded organelle; GO:0043229 intra…	GO:0000166 nucleotide binding; GO:0003676 nucleic acid binding; GO:0003677 DNA binding; GO:0005488 binding; GO:0005524 ATP binding; GO:0008144 drug binding; GO:0017076 purine nucleotide binding; GO:0030554 adenyl nucleotide binding; GO:0032553 ribonucleotide binding; GO:0032555 purine ribonucleotide binding; GO:0032559 adenyl ribonucleotide binding; GO:0035639 purine ribonucleoside triphosphate b…			D	KOG1525	Sister chromatid cohesion complex Cohesin, subunit PDS5
Q4VA53	1162	S	1.715	0.003936971	Up	Sister chromatid cohesion protein PDS5 homolog B OS=Mus musculus OX=10090 GN=Pds5b PE=1 SV=1	Pds5b	0.986282	3.07266E-18	184.32	2	METVSNASSS(0.013)S(0.986)NPS(0.363)S(0.638)PGR	-0.012264	0.803	0.633	0.773	1.347	1.306	1.135	nucleus	K11267			GO:0000070 mitotic sister chromatid segregation; GO:0000278 mitotic cell cycle; GO:0000280 nuclear division; GO:0000819 sister chromatid segregation; GO:0001654 eye development; GO:0002088 lens development in camera-type eye; GO:0006139 nucleobase-containing compound metabolic process; GO:0006259 DNA metabolic process; GO:0006281 DNA repair; GO:0006725 cellular aromatic compound metabolic process…	GO:0000775 chromosome, centromeric region; GO:0000785 chromatin; GO:0005622 intracellular; GO:0005623 cell; GO:0005634 nucleus; GO:0005654 nucleoplasm; GO:0005694 chromosome; GO:0005737 cytoplasm; GO:0005829 cytosol; GO:0031974 membrane-enclosed lumen; GO:0031981 nuclear lumen; GO:0043226 organelle; GO:0043227 membrane-bounded organelle; GO:0043228 non-membrane-bounded organelle; GO:0043229 intra…	GO:0000166 nucleotide binding; GO:0003676 nucleic acid binding; GO:0003677 DNA binding; GO:0005488 binding; GO:0005524 ATP binding; GO:0008144 drug binding; GO:0017076 purine nucleotide binding; GO:0030554 adenyl nucleotide binding; GO:0032553 ribonucleotide binding; GO:0032555 purine ribonucleotide binding; GO:0032559 adenyl ribonucleotide binding; GO:0035639 purine ribonucleoside triphosphate b…			D	KOG1525	Sister chromatid cohesion complex Cohesin, subunit PDS5
Q4VA53	1166	S	1.96	0.000435584	Up	Sister chromatid cohesion protein PDS5 homolog B OS=Mus musculus OX=10090 GN=Pds5b PE=1 SV=1	Pds5b	0.985363	8.07485E-43	268.16	2	METVSNASSSSNPS(0.015)S(0.985)PGR	-1.8489	0.708	0.616	0.703	1.328	1.422	1.222	nucleus	K11267			GO:0000070 mitotic sister chromatid segregation; GO:0000278 mitotic cell cycle; GO:0000280 nuclear division; GO:0000819 sister chromatid segregation; GO:0001654 eye development; GO:0002088 lens development in camera-type eye; GO:0006139 nucleobase-containing compound metabolic process; GO:0006259 DNA metabolic process; GO:0006281 DNA repair; GO:0006725 cellular aromatic compound metabolic process…	GO:0000775 chromosome, centromeric region; GO:0000785 chromatin; GO:0005622 intracellular; GO:0005623 cell; GO:0005634 nucleus; GO:0005654 nucleoplasm; GO:0005694 chromosome; GO:0005737 cytoplasm; GO:0005829 cytosol; GO:0031974 membrane-enclosed lumen; GO:0031981 nuclear lumen; GO:0043226 organelle; GO:0043227 membrane-bounded organelle; GO:0043228 non-membrane-bounded organelle; GO:0043229 intra…	GO:0000166 nucleotide binding; GO:0003676 nucleic acid binding; GO:0003677 DNA binding; GO:0005488 binding; GO:0005524 ATP binding; GO:0008144 drug binding; GO:0017076 purine nucleotide binding; GO:0030554 adenyl nucleotide binding; GO:0032553 ribonucleotide binding; GO:0032555 purine ribonucleotide binding; GO:0032559 adenyl ribonucleotide binding; GO:0035639 purine ribonucleoside triphosphate b…			D	KOG1525	Sister chromatid cohesion complex Cohesin, subunit PDS5
Q505F5	293	S	1.513	0.000696008	Up	Leucine-rich repeat-containing protein 47 OS=Mus musculus OX=10090 GN=Lrrc47 PE=1 SV=1	Lrrc47	1	8.05054E-14	218.58	2	ES(1)GEGEEEVADSAR	0.41524	0.785	0.716	0.799	1.122	1.225	1.134	cytoplasm							PF03483	B3/4 domain	J	KOG2472	Phenylalanyl-tRNA synthetase beta subunit
Q569Z6	253	S	1.587	7.01151E-05	Up	Thyroid hormone receptor-associated protein 3 OS=Mus musculus OX=10090 GN=Thrap3 PE=1 SV=1	Thrap3	1	4.25668E-39	260.35	3	ERS(1)PALKS(1)PLQSVVVR	0.46084	0.795	0.745	0.805	1.218	1.271	1.232	nucleus	K13112			GO:0000381 regulation of alternative mRNA splicing, via spliceosome; GO:0000956 nuclear-transcribed mRNA catabolic process; GO:0006139 nucleobase-containing compound metabolic process; GO:0006351 transcription, DNA-templated; GO:0006352 DNA-templated transcription, initiation; GO:0006355 regulation of transcription, DNA-templated; GO:0006357 regulation of transcription by RNA polymerase II; GO:00…	GO:0005622 intracellular; GO:0005623 cell; GO:0005634 nucleus; GO:0005654 nucleoplasm; GO:0016592 mediator complex; GO:0016604 nuclear body; GO:0016607 nuclear speck; GO:0031974 membrane-enclosed lumen; GO:0031981 nuclear lumen; GO:0032991 protein-containing complex; GO:0043226 organelle; GO:0043227 membrane-bounded organelle; GO:0043229 intracellular organelle; GO:0043231 intracellular membrane-…	GO:0000976 transcription regulatory region sequence-specific DNA binding; GO:0000977 RNA polymerase II transcription regulatory region sequence-specific DNA binding; GO:0001067 regulatory region nucleic acid binding; GO:0003676 nucleic acid binding; GO:0003677 DNA binding; GO:0003690 double-stranded DNA binding; GO:0003712 transcription coregulator activity; GO:0003713 transcription coactivator a…
Q569Z6	310	S	1.565	0.005786055	Up	Thyroid hormone receptor-associated protein 3 OS=Mus musculus OX=10090 GN=Thrap3 PE=1 SV=1	Thrap3	0.77797	3.58604E-81	251.09	4	PSPPLSNASQMGSSMSGGAGYQSGAHQGQFDHGS(0.091)GS(0.121)LS(0.778)PS(0.01)KK	-0.87737	0.718		0.802	1.17	1.275	1.124	nucleus	K13112			GO:0000381 regulation of alternative mRNA splicing, via spliceosome; GO:0000956 nuclear-transcribed mRNA catabolic process; GO:0006139 nucleobase-containing compound metabolic process; GO:0006351 transcription, DNA-templated; GO:0006352 DNA-templated transcription, initiation; GO:0006355 regulation of transcription, DNA-templated; GO:0006357 regulation of transcription by RNA polymerase II; GO:00…	GO:0005622 intracellular; GO:0005623 cell; GO:0005634 nucleus; GO:0005654 nucleoplasm; GO:0016592 mediator complex; GO:0016604 nuclear body; GO:0016607 nuclear speck; GO:0031974 membrane-enclosed lumen; GO:0031981 nuclear lumen; GO:0032991 protein-containing complex; GO:0043226 organelle; GO:0043227 membrane-bounded organelle; GO:0043229 intracellular organelle; GO:0043231 intracellular membrane-…	GO:0000976 transcription regulatory region sequence-specific DNA binding; GO:0000977 RNA polymerase II transcription regulatory region sequence-specific DNA binding; GO:0001067 regulatory region nucleic acid binding; GO:0003676 nucleic acid binding; GO:0003677 DNA binding; GO:0003690 double-stranded DNA binding; GO:0003712 transcription coregulator activity; GO:0003713 transcription coactivator a…
Q569Z6	619	S	0.522	0.000590968	Down	Thyroid hormone receptor-associated protein 3 OS=Mus musculus OX=10090 GN=Thrap3 PE=1 SV=1	Thrap3	0.996946	1.21694E-09	143.56	3	S(0.997)PS(0.003)ELFAQHIVTIVHHVK	-1.6359	1.429	1.158	1.291	0.671	0.706	0.649	nucleus	K13112			GO:0000381 regulation of alternative mRNA splicing, via spliceosome; GO:0000956 nuclear-transcribed mRNA catabolic process; GO:0006139 nucleobase-containing compound metabolic process; GO:0006351 transcription, DNA-templated; GO:0006352 DNA-templated transcription, initiation; GO:0006355 regulation of transcription, DNA-templated; GO:0006357 regulation of transcription by RNA polymerase II; GO:00…	GO:0005622 intracellular; GO:0005623 cell; GO:0005634 nucleus; GO:0005654 nucleoplasm; GO:0016592 mediator complex; GO:0016604 nuclear body; GO:0016607 nuclear speck; GO:0031974 membrane-enclosed lumen; GO:0031981 nuclear lumen; GO:0032991 protein-containing complex; GO:0043226 organelle; GO:0043227 membrane-bounded organelle; GO:0043229 intracellular organelle; GO:0043231 intracellular membrane-…	GO:0000976 transcription regulatory region sequence-specific DNA binding; GO:0000977 RNA polymerase II transcription regulatory region sequence-specific DNA binding; GO:0001067 regulatory region nucleic acid binding; GO:0003676 nucleic acid binding; GO:0003677 DNA binding; GO:0003690 double-stranded DNA binding; GO:0003712 transcription coregulator activity; GO:0003713 transcription coactivator a…
Q5EG47	356	S	0.459	0.010446949	Down	5'-AMP-activated protein kinase catalytic subunit alpha-1 OS=Mus musculus OX=10090 GN=Prkaa1 PE=1 SV=2	Prkaa1	0.993464	4.64099E-12	119.56	3	DFYLAT(0.006)S(0.993)PPDSFLDDHHLTR	-0.12747	1.65	1.211	1.951	0.714	0.869	0.626	mitochondria	K07198	PRKAA; 5'-AMP-activated protein kinase, catalytic alpha subunit [EC:2.7.11.11]	mmu04920 Adipocytokine signaling pathway; mmu04922 Glucagon signaling pathway; mmu04371 Apelin signaling pathway; mmu04921 Oxytocin signaling pathway; mmu04710 Circadian rhythm; mmu04211 Longevity regulating pathway; mmu04530 Tight junction; mmu04910 Insulin signaling pathway; mmu04714 Thermogenesis; mmu05418 Fluid shear stress and atherosclerosis; mmu04140 Autophagy - animal; mmu04931 Insulin re…	GO:0000187 activation of MAPK activity; GO:0000302 response to reactive oxygen species; GO:0001101 response to acid chemical; GO:0001666 response to hypoxia; GO:0001678 cellular glucose homeostasis; GO:0001932 regulation of protein phosphorylation; GO:0001934 positive regulation of protein phosphorylation; GO:0005975 carbohydrate metabolic process; GO:0005996 monosaccharide metabolic process; GO:…	GO:0005622 intracellular; GO:0005623 cell; GO:0005634 nucleus; GO:0005654 nucleoplasm; GO:0005737 cytoplasm; GO:0005829 cytosol; GO:0005886 plasma membrane; GO:0016020 membrane; GO:0016324 apical plasma membrane; GO:0016604 nuclear body; GO:0016607 nuclear speck; GO:0030424 axon; GO:0030425 dendrite; GO:0031588 nucleotide-activated protein kinase complex; GO:0031974 membrane-enclosed lumen; GO:00…	GO:0000166 nucleotide binding; GO:0003682 chromatin binding; GO:0003824 catalytic activity; GO:0004672 protein kinase activity; GO:0004674 protein serine/threonine kinase activity; GO:0004679 AMP-activated protein kinase activity; GO:0004690 cyclic nucleotide-dependent protein kinase activity; GO:0004691 cAMP-dependent protein kinase activity; GO:0005488 binding; GO:0005515 protein binding; GO:00…	PF00069	Protein kinase domain	T	KOG0583	Serine/threonine protein kinase
Q5FWK3	47	S	1.586	0.006637809	Up	Rho GTPase-activating protein 1 OS=Mus musculus OX=10090 GN=Arhgap1 PE=1 SV=1	Arhgap1	0.995394	0.000029104	111.06	2	SDDS(0.995)KS(0.009)S(0.077)S(0.918)PEPVTHLK	-1.0931	0.868	0.665	0.846	1.324	1.258	1.19	cytoplasm	K18470			GO:0000041 transition metal ion transport; GO:0006810 transport; GO:0006811 ion transport; GO:0006812 cation transport; GO:0006826 iron ion transport; GO:0007154 cell communication; GO:0007165 signal transduction; GO:0007264 small GTPase mediated signal transduction; GO:0007265 Ras protein signal transduction; GO:0007266 Rho protein signal transduction; GO:0008104 protein localization; GO:0009966…	GO:0001726 ruffle; GO:0005622 intracellular; GO:0005623 cell; GO:0005737 cytoplasm; GO:0005768 endosome; GO:0005829 cytosol; GO:0005886 plasma membrane; GO:0010008 endosome membrane; GO:0012505 endomembrane system; GO:0016020 membrane; GO:0031090 organelle membrane; GO:0031252 cell leading edge; GO:0031410 cytoplasmic vesicle; GO:0031982 vesicle; GO:0042995 cell projection; GO:0043226 organelle; …	GO:0005096 GTPase activator activity; GO:0005488 binding; GO:0005515 protein binding; GO:0008047 enzyme activator activity; GO:0017016 Ras GTPase binding; GO:0017137 Rab GTPase binding; GO:0019899 enzyme binding; GO:0030234 enzyme regulator activity; GO:0030674 protein-macromolecule adaptor activity; GO:0030695 GTPase regulator activity; GO:0031267 small GTPase binding; GO:0035591 signaling adapt…	PF13716; PF00620	Divergent CRAL/TRIO domain; RhoGAP domain	TZ	KOG4406	CDC42 Rho GTPase-activating protein
Q5FWK3	51	S	1.66	0.000806122	Up	Rho GTPase-activating protein 1 OS=Mus musculus OX=10090 GN=Arhgap1 PE=1 SV=1	Arhgap1	0.998823	1.25833E-05	172.51	2	SS(0.001)S(0.999)PEPVTHLK	2.2362	0.817	0.704	0.794	1.221	1.361	1.262	cytoplasm	K18470			GO:0000041 transition metal ion transport; GO:0006810 transport; GO:0006811 ion transport; GO:0006812 cation transport; GO:0006826 iron ion transport; GO:0007154 cell communication; GO:0007165 signal transduction; GO:0007264 small GTPase mediated signal transduction; GO:0007265 Ras protein signal transduction; GO:0007266 Rho protein signal transduction; GO:0008104 protein localization; GO:0009966…	GO:0001726 ruffle; GO:0005622 intracellular; GO:0005623 cell; GO:0005737 cytoplasm; GO:0005768 endosome; GO:0005829 cytosol; GO:0005886 plasma membrane; GO:0010008 endosome membrane; GO:0012505 endomembrane system; GO:0016020 membrane; GO:0031090 organelle membrane; GO:0031252 cell leading edge; GO:0031410 cytoplasmic vesicle; GO:0031982 vesicle; GO:0042995 cell projection; GO:0043226 organelle; …	GO:0005096 GTPase activator activity; GO:0005488 binding; GO:0005515 protein binding; GO:0008047 enzyme activator activity; GO:0017016 Ras GTPase binding; GO:0017137 Rab GTPase binding; GO:0019899 enzyme binding; GO:0030234 enzyme regulator activity; GO:0030674 protein-macromolecule adaptor activity; GO:0030695 GTPase regulator activity; GO:0031267 small GTPase binding; GO:0035591 signaling adapt…	PF13716; PF00620	Divergent CRAL/TRIO domain; RhoGAP domain	TZ	KOG4406	CDC42 Rho GTPase-activating protein
Q5SSH7	2407	S	1.585	0.003730614	Up	Zinc finger ZZ-type and EF-hand domain-containing protein 1 OS=Mus musculus OX=10090 GN=Zzef1 PE=1 SV=2	Zzef1	0.984849	2.62921E-30	216.05	3	GDQEEELDRPVS(0.015)S(0.985)PGEAEQK	1.7553	0.751	0.767	0.831		1.306	1.176	nucleus							PF00569	Zinc finger, ZZ type	DZ	KOG1426	FOG: RCC1 domain
Q5SSH7	1515	S	1.52	0.025521857	Up	Zinc finger ZZ-type and EF-hand domain-containing protein 1 OS=Mus musculus OX=10090 GN=Zzef1 PE=1 SV=2	Zzef1	0.990475	9.19061E-09	109.42	3	LLPSSGPCVAEVSTAEEPS(0.99)PPS(0.006)T(0.003)PT(0.001)R	-0.38752	0.773	0.737	0.95		1.278	1.214	nucleus							PF00569	Zinc finger, ZZ type	DZ	KOG1426	FOG: RCC1 domain
Q5SSH7	1538	S	1.625	0.004214436	Up	Zinc finger ZZ-type and EF-hand domain-containing protein 1 OS=Mus musculus OX=10090 GN=Zzef1 PE=1 SV=2	Zzef1	0.999987	0.00207078	105.78	2	S(1)MEETRPVPTVK	0.05183	0.75	0.766	0.869		1.32	1.263	nucleus							PF00569	Zinc finger, ZZ type	DZ	KOG1426	FOG: RCC1 domain
Q5SUF2	431	S	1.505	0.019865085	Up	Luc7-like protein 3 OS=Mus musculus OX=10090 GN=Luc7l3 PE=1 SV=1	Luc7l3	0.999508	8.861E-23	202.34	2	NEVNGTSEDIKS(1)EGDT(0.001)QS(1)N	-1.2008	0.939	0.655	0.789	1.258	1.225	1.104	nucleus				GO:0000245 spliceosomal complex assembly; GO:0000375 RNA splicing, via transesterification reactions; GO:0000377 RNA splicing, via transesterification reactions with bulged adenosine as nucleophile; GO:0000398 mRNA splicing, via spliceosome; GO:0006139 nucleobase-containing compound metabolic process; GO:0006376 mRNA splice site selection; GO:0006396 RNA processing; GO:0006397 mRNA processing; GO…	GO:0005622 intracellular; GO:0005623 cell; GO:0005634 nucleus; GO:0005654 nucleoplasm; GO:0005681 spliceosomal complex; GO:0005684 U2-type spliceosomal complex; GO:0005685 U1 snRNP; GO:0016604 nuclear body; GO:0016607 nuclear speck; GO:0030532 small nuclear ribonucleoprotein complex; GO:0031974 membrane-enclosed lumen; GO:0031981 nuclear lumen; GO:0032991 protein-containing complex; GO:0043226 or…	GO:0003676 nucleic acid binding; GO:0003723 RNA binding; GO:0003729 mRNA binding; GO:0005488 binding; GO:0097159 organic cyclic compound binding; GO:1901363 heterocyclic compound binding;			A	KOG0796	Spliceosome subunit
Q5SW19	1300	S	3.347	0.015087914	Up	Clustered mitochondria protein homolog OS=Mus musculus OX=10090 GN=Cluh PE=1 SV=2	Cluh	0.999627	0.000296374	102.26	2	AVEDMGS(1)PQTAK	0.18687	0.246	0.459		1.216	1.293	1.03	nucleus	K03255			GO:0006996 organelle organization; GO:0007005 mitochondrion organization; GO:0009987 cellular process; GO:0016043 cellular component organization; GO:0048311 mitochondrion distribution; GO:0048312 intracellular distribution of mitochondria; GO:0051179 localization; GO:0051640 organelle localization; GO:0051641 cellular localization; GO:0051646 mitochondrion localization; GO:0071840 cellular compo…	GO:0005622 intracellular; GO:0005623 cell; GO:0005737 cytoplasm;	GO:0003676 nucleic acid binding; GO:0003723 RNA binding; GO:0003729 mRNA binding; GO:0005488 binding; GO:0097159 organic cyclic compound binding; GO:1901363 heterocyclic compound binding;	PF13236	Clustered mitochondria	S	KOG1839	Uncharacterized protein CLU1/cluA/TIF31 involved in mitochondrial morphology/distribution, also found associated with eIF-3
Q60520	274	S	1.671	0.011991931	Up	Paired amphipathic helix protein Sin3a OS=Mus musculus OX=10090 GN=Sin3a PE=1 SV=3	Sin3a	0.760333	5.3832E-06	76.494	3	PSQLQAHTPASQQTPPLPPY(0.239)AS(0.76)PR	0.74614		0.685	0.755	1.07	1.347	1.192	nucleus	K11644	SIN3A; paired amphipathic helix protein Sin3a	mmu04919 Thyroid hormone signaling pathway; mmu05016 Huntington disease; mmu05202 Transcriptional misregulation in cancer; mmu05169 Epstein-Barr virus infection	GO:0000122 negative regulation of transcription by RNA polymerase II; GO:0001678 cellular glucose homeostasis; GO:0001701 in utero embryonic development; GO:0002218 activation of innate immune response; GO:0002230 positive regulation of defense response to virus by host; GO:0002244 hematopoietic progenitor cell differentiation; GO:0002253 activation of immune response; GO:0002376 immune system pr…	GO:0000118 histone deacetylase complex; GO:0000228 nuclear chromosome; GO:0000775 chromosome, centromeric region; GO:0000776 kinetochore; GO:0000785 chromatin; GO:0000790 nuclear chromatin; GO:0005622 intracellular; GO:0005623 cell; GO:0005634 nucleus; GO:0005654 nucleoplasm; GO:0005667 transcription regulator complex; GO:0005694 chromosome; GO:0016580 Sin3 complex; GO:0017053 transcription repre…	GO:0000976 transcription regulatory region sequence-specific DNA binding; GO:0001067 regulatory region nucleic acid binding; GO:0001085 RNA polymerase II transcription factor binding; GO:0001102 RNA polymerase II activating transcription factor binding; GO:0001103 RNA polymerase II repressing transcription factor binding; GO:0003676 nucleic acid binding; GO:0003677 DNA binding; GO:0003682 chromat…	PF08295	Sin3 family co-repressor	B	KOG4204	Histone deacetylase complex, SIN3 component
Q60520	277	S	0.574	0.00023795	Down	Paired amphipathic helix protein Sin3a OS=Mus musculus OX=10090 GN=Sin3a PE=1 SV=3	Sin3a	1	2.0898E-124	275.03	3	S(1)PPVQPHTPVTISLGTAPSLQNNQPVEFNHAINYVNK	1.0916	1.228	1.317	1.245	0.68	0.778	0.717	nucleus	K11644	SIN3A; paired amphipathic helix protein Sin3a	mmu04919 Thyroid hormone signaling pathway; mmu05016 Huntington disease; mmu05202 Transcriptional misregulation in cancer; mmu05169 Epstein-Barr virus infection	GO:0000122 negative regulation of transcription by RNA polymerase II; GO:0001678 cellular glucose homeostasis; GO:0001701 in utero embryonic development; GO:0002218 activation of innate immune response; GO:0002230 positive regulation of defense response to virus by host; GO:0002244 hematopoietic progenitor cell differentiation; GO:0002253 activation of immune response; GO:0002376 immune system pr…	GO:0000118 histone deacetylase complex; GO:0000228 nuclear chromosome; GO:0000775 chromosome, centromeric region; GO:0000776 kinetochore; GO:0000785 chromatin; GO:0000790 nuclear chromatin; GO:0005622 intracellular; GO:0005623 cell; GO:0005634 nucleus; GO:0005654 nucleoplasm; GO:0005667 transcription regulator complex; GO:0005694 chromosome; GO:0016580 Sin3 complex; GO:0017053 transcription repre…	GO:0000976 transcription regulatory region sequence-specific DNA binding; GO:0001067 regulatory region nucleic acid binding; GO:0001085 RNA polymerase II transcription factor binding; GO:0001102 RNA polymerase II activating transcription factor binding; GO:0001103 RNA polymerase II repressing transcription factor binding; GO:0003676 nucleic acid binding; GO:0003677 DNA binding; GO:0003682 chromat…	PF08295	Sin3 family co-repressor	B	KOG4204	Histone deacetylase complex, SIN3 component
Q60864	481	S	3.085	0.000354849	Up	Stress-induced-phosphoprotein 1 OS=Mus musculus OX=10090 GN=Stip1 PE=1 SV=1	Stip1	1	2.68166E-10	163.43	2	HDS(1)PEDVKR	2.6126	0.496	0.405	0.526	1.576	1.532	1.294	cytoplasm	K09553	STIP1; stress-induced-phosphoprotein 1	mmu05020 Prion disease		GO:0005622 intracellular; GO:0005623 cell; GO:0005634 nucleus; GO:0005737 cytoplasm; GO:0005794 Golgi apparatus; GO:0005829 cytosol; GO:0012505 endomembrane system; GO:0032991 protein-containing complex; GO:0043209 myelin sheath; GO:0043226 organelle; GO:0043227 membrane-bounded organelle; GO:0043229 intracellular organelle; GO:0043231 intracellular membrane-bounded organelle; GO:0101031 chaperon…	GO:0005488 binding; GO:0005515 protein binding; GO:0008022 protein C-terminus binding; GO:0030544 Hsp70 protein binding; GO:0031072 heat shock protein binding; GO:0051087 chaperone binding; GO:0051879 Hsp90 protein binding;			O	KOG0548	Molecular co-chaperone STI1
Q60930	116	S	2.15	5.24024E-05	Up	Voltage-dependent anion-selective channel protein 2 OS=Mus musculus OX=10090 GN=Vdac2 PE=1 SV=2	Vdac2	0.997883	1.17821E-05	185.57	2	LTFDTT(0.002)FS(0.998)PNTGK	-0.8135	0.635	0.577	0.654	1.332	1.381	1.298	extracellular	K15040	VDAC2; voltage-dependent anion channel protein 2	mmu05020 Prion disease; mmu04218 Cellular senescence; mmu04621 NOD-like receptor signaling pathway; mmu05166 Human T-cell leukemia virus 1 infection; mmu05016 Huntington disease; mmu05010 Alzheimer disease; mmu04216 Ferroptosis; mmu04020 Calcium signaling pathway; mmu04979 Cholesterol metabolism; mmu04217 Necroptosis; mmu05017 Spinocerebellar ataxia; mmu05022 Pathways of neurodegeneration - multi…	GO:0000003 reproduction; GO:0006810 transport; GO:0006811 ion transport; GO:0006820 anion transport; GO:0007338 single fertilization; GO:0007339 binding of sperm to zona pellucida; GO:0008037 cell recognition; GO:0009566 fertilization; GO:0009966 regulation of signal transduction; GO:0009968 negative regulation of signal transduction; GO:0009987 cellular process; GO:0009988 cell-cell recognition;…	GO:0001669 acrosomal vesicle; GO:0005622 intracellular; GO:0005623 cell; GO:0005737 cytoplasm; GO:0005739 mitochondrion; GO:0005740 mitochondrial envelope; GO:0005741 mitochondrial outer membrane; GO:0005759 mitochondrial matrix; GO:0008021 synaptic vesicle; GO:0009295 nucleoid; GO:0012505 endomembrane system; GO:0016020 membrane; GO:0019867 outer membrane; GO:0030133 transport vesicle; GO:003014…	GO:0005215 transporter activity; GO:0005216 ion channel activity; GO:0005244 voltage-gated ion channel activity; GO:0005253 anion channel activity; GO:0008308 voltage-gated anion channel activity; GO:0008509 anion transmembrane transporter activity; GO:0015075 ion transmembrane transporter activity; GO:0015103 inorganic anion transmembrane transporter activity; GO:0015267 channel activity; GO:001…			P	KOG3126	Porin/voltage-dependent anion-selective channel protein
Q60949	608	S	1.588	0.04403246	Up	TBC1 domain family member 1 OS=Mus musculus OX=10090 GN=Tbc1d1 PE=1 SV=3	Tbc1d1	0.952792	5.24798E-25	154.99	3	ANTLSHFPVECPAPPEPAQS(0.043)S(0.953)PGVS(0.004)QR	-0.25832	0.916	0.696	0.945	1.242	1.465		cytoplasm,nucleus	K18341	TBC1D1; TBC1 domain family member 1	mmu04152 AMPK signaling pathway	GO:0006810 transport; GO:0006886 intracellular protein transport; GO:0008104 protein localization; GO:0009987 cellular process; GO:0015031 protein transport; GO:0015833 peptide transport; GO:0016043 cellular component organization; GO:0031338 regulation of vesicle fusion; GO:0032879 regulation of localization; GO:0032880 regulation of protein localization; GO:0033036 macromolecule localization; G…	GO:0005622 intracellular; GO:0005623 cell; GO:0005737 cytoplasm; GO:0005829 cytosol; GO:0012505 endomembrane system;	GO:0005096 GTPase activator activity; GO:0005488 binding; GO:0005515 protein binding; GO:0008047 enzyme activator activity; GO:0017016 Ras GTPase binding; GO:0017137 Rab GTPase binding; GO:0019899 enzyme binding; GO:0030234 enzyme regulator activity; GO:0030695 GTPase regulator activity; GO:0031267 small GTPase binding; GO:0051020 GTPase binding; GO:0060589 nucleoside-triphosphatase regulator act…	PF00640	Phosphotyrosine interaction domain (PTB/PID)	S	KOG4436	Predicted GTPase activator NB4S/EVI5 (contains TBC domain)/Calmodulin-binding protein Pollux (contains PTB and TBC domains)
Q61029	288	S	2.31	0.003651352	Up	Lamina-associated polypeptide 2, isoforms beta/delta/epsilon/gamma OS=Mus musculus OX=10090 GN=Tmpo PE=1 SV=4	Tmpo	0.981359	0.00182854	83.214	2	AS(0.011)S(0.981)NES(0.007)LVANR	-0.46518	0.583	0.491		1.39	1.138	1.194	cytoplasm	K24031			GO:0006996 organelle organization; GO:0006997 nucleus organization; GO:0006998 nuclear envelope organization; GO:0009987 cellular process; GO:0010256 endomembrane system organization; GO:0016043 cellular component organization; GO:0031468 nuclear envelope reassembly; GO:0061024 membrane organization; GO:0071840 cellular component organization or biogenesis;	GO:0005622 intracellular; GO:0005623 cell; GO:0005634 nucleus; GO:0005635 nuclear envelope; GO:0005637 nuclear inner membrane; GO:0012505 endomembrane system; GO:0016020 membrane; GO:0019866 organelle inner membrane; GO:0031090 organelle membrane; GO:0031965 nuclear membrane; GO:0031967 organelle envelope; GO:0031975 envelope; GO:0043226 organelle; GO:0043227 membrane-bounded organelle; GO:004322…	GO:0005488 binding; GO:0005515 protein binding; GO:0005521 lamin binding;	PF03020	LEM domain
Q61029	66	S	1.726	0.015050662	Up	Lamina-associated polypeptide 2, isoforms beta/delta/epsilon/gamma OS=Mus musculus OX=10090 GN=Tmpo PE=1 SV=4	Tmpo	0.972248	8.5547E-18	109.19	3	GPPDFS(0.972)S(0.028)DEEREPTPVLGSGASVGR	-0.23675	0.791	0.644	0.852	1.347	1.284		cytoplasm	K24031			GO:0006996 organelle organization; GO:0006997 nucleus organization; GO:0006998 nuclear envelope organization; GO:0009987 cellular process; GO:0010256 endomembrane system organization; GO:0016043 cellular component organization; GO:0031468 nuclear envelope reassembly; GO:0061024 membrane organization; GO:0071840 cellular component organization or biogenesis;	GO:0005622 intracellular; GO:0005623 cell; GO:0005634 nucleus; GO:0005635 nuclear envelope; GO:0005637 nuclear inner membrane; GO:0012505 endomembrane system; GO:0016020 membrane; GO:0019866 organelle inner membrane; GO:0031090 organelle membrane; GO:0031965 nuclear membrane; GO:0031967 organelle envelope; GO:0031975 envelope; GO:0043226 organelle; GO:0043227 membrane-bounded organelle; GO:004322…	GO:0005488 binding; GO:0005515 protein binding; GO:0005521 lamin binding;	PF03020	LEM domain
Q61033	308	S	4.673	2.96845E-05	Up	Lamina-associated polypeptide 2, isoforms alpha/zeta OS=Mus musculus OX=10090 GN=Tmpo PE=1 SV=4	Tmpo	0.989727	8.71512E-05	104	2	LVSAAAS(0.99)PS(0.01)LIR	-1.6702	0.285	0.294	0.345	1.382	1.371	1.565	nucleus				GO:0006355 regulation of transcription, DNA-templated; GO:0009889 regulation of biosynthetic process; GO:0010468 regulation of gene expression; GO:0010556 regulation of macromolecule biosynthetic process; GO:0019219 regulation of nucleobase-containing compound metabolic process; GO:0019222 regulation of metabolic process; GO:0031323 regulation of cellular metabolic process; GO:0031326 regulation …	GO:0000785 chromatin; GO:0005622 intracellular; GO:0005623 cell; GO:0005634 nucleus; GO:0005635 nuclear envelope; GO:0005637 nuclear inner membrane; GO:0005694 chromosome; GO:0012505 endomembrane system; GO:0016020 membrane; GO:0019866 organelle inner membrane; GO:0031090 organelle membrane; GO:0031965 nuclear membrane; GO:0031967 organelle envelope; GO:0031975 envelope; GO:0043226 organelle; GO:…	GO:0005488 binding; GO:0005515 protein binding; GO:0005521 lamin binding; GO:0042802 identical protein binding;	PF03020	LEM domain
Q61103	142	S	0.636	0.000916698	Down	Zinc finger protein ubi-d4 OS=Mus musculus OX=10090 GN=Dpf2 PE=1 SV=1	Dpf2	1	4.01846E-10	209.93	2	VDDDS(1)LGEFPVSNSR	0.67973	1.169	1.219	1.294	0.744	0.848	0.751	nucleus	K13196			GO:0006355 regulation of transcription, DNA-templated; GO:0006357 regulation of transcription by RNA polymerase II; GO:0006915 apoptotic process; GO:0007154 cell communication; GO:0007165 signal transduction; GO:0008219 cell death; GO:0009889 regulation of biosynthetic process; GO:0009987 cellular process; GO:0010468 regulation of gene expression; GO:0010556 regulation of macromolecule biosynthet…	GO:0005622 intracellular; GO:0005623 cell; GO:0005634 nucleus; GO:0005654 nucleoplasm; GO:0005737 cytoplasm; GO:0005813 centrosome; GO:0005815 microtubule organizing center; GO:0005829 cytosol; GO:0005856 cytoskeleton; GO:0015630 microtubule cytoskeleton; GO:0031974 membrane-enclosed lumen; GO:0031981 nuclear lumen; GO:0043226 organelle; GO:0043227 membrane-bounded organelle; GO:0043228 non-membr…	GO:0000981 DNA-binding transcription factor activity, RNA polymerase II-specific; GO:0003700 DNA-binding transcription factor activity; GO:0140110 transcription regulator activity;	PF00628	PHD-finger	K	KOG1244	Predicted transcription factor Requiem/NEURO-D4
Q61165	603	S	1.814	0.007463105	Up	Sodium/hydrogen exchanger 1 OS=Mus musculus OX=10090 GN=Slc9a1 PE=1 SV=1	Slc9a1	0.999996	4.41064E-06	123.92	2	IPS(1)AVSTVSMQNIHPK	-0.42314	0.768	0.666	0.796	1.525	1.434	1.087	plasma membrane	K05742	SLC9A1; solute carrier family 9 (sodium/hydrogen exchanger), member 1	mmu04971 Gastric acid secretion; mmu04371 Apelin signaling pathway; mmu04024 cAMP signaling pathway; mmu04810 Regulation of actin cytoskeleton; mmu04972 Pancreatic secretion; mmu04919 Thyroid hormone signaling pathway; mmu04260 Cardiac muscle contraction; mmu04976 Bile secretion; mmu04261 Adrenergic signaling in cardiomyocytes; mmu05205 Proteoglycans in cancer; mmu04970 Salivary secretion	GO:0001558 regulation of cell growth; GO:0001666 response to hypoxia; GO:0001952 regulation of cell-matrix adhesion; GO:0002026 regulation of the force of heart contraction; GO:0002028 regulation of sodium ion transport; GO:0003008 system process; GO:0003012 muscle system process; GO:0003013 circulatory system process; GO:0003015 heart process; GO:0006022 aminoglycan metabolic process; GO:0006026…	GO:0005622 intracellular; GO:0005623 cell; GO:0005634 nucleus; GO:0005654 nucleoplasm; GO:0005737 cytoplasm; GO:0005739 mitochondrion; GO:0005783 endoplasmic reticulum; GO:0005789 endoplasmic reticulum membrane; GO:0005886 plasma membrane; GO:0005887 integral component of plasma membrane; GO:0005911 cell-cell junction; GO:0009986 cell surface; GO:0012505 endomembrane system; GO:0014704 intercalat…	GO:0005198 structural molecule activity; GO:0005215 transporter activity; GO:0005451 monovalent cation:proton antiporter activity; GO:0005488 binding; GO:0005515 protein binding; GO:0005543 phospholipid binding; GO:0005546 phosphatidylinositol-4,5-bisphosphate binding; GO:0008289 lipid binding; GO:0008324 cation transmembrane transporter activity; GO:0015075 ion transmembrane transporter activity…			P	KOG1966	Sodium/hydrogen exchanger protein
Q61191	2030	S	2.314	0.000340835	Up	Host cell factor 1 OS=Mus musculus OX=10090 GN=Hcfc1 PE=1 SV=2	Hcfc1	0.969173	2.87885E-05	112.93	2	RPMS(0.031)S(0.969)PEMK	-1.0625		0.547	0.599	1.386	1.308	1.283	nucleus	K14966	HCFC; host cell factor	mmu05168 Herpes simplex virus 1 infection	GO:0000122 negative regulation of transcription by RNA polymerase II; GO:0006139 nucleobase-containing compound metabolic process; GO:0006325 chromatin organization; GO:0006351 transcription, DNA-templated; GO:0006355 regulation of transcription, DNA-templated; GO:0006357 regulation of transcription by RNA polymerase II; GO:0006366 transcription by RNA polymerase II; GO:0006464 cellular protein m…	GO:0000123 histone acetyltransferase complex; GO:0005622 intracellular; GO:0005623 cell; GO:0005634 nucleus; GO:0005654 nucleoplasm; GO:0005737 cytoplasm; GO:0030424 axon; GO:0030425 dendrite; GO:0031248 protein acetyltransferase complex; GO:0031974 membrane-enclosed lumen; GO:0031981 nuclear lumen; GO:0032991 protein-containing complex; GO:0034708 methyltransferase complex; GO:0035097 histone me…	GO:0000981 DNA-binding transcription factor activity, RNA polymerase II-specific; GO:0001228 DNA-binding transcription activator activity, RNA polymerase II-specific; GO:0003682 chromatin binding; GO:0003700 DNA-binding transcription factor activity; GO:0003712 transcription coregulator activity; GO:0003713 transcription coactivator activity; GO:0005488 binding; GO:0005515 protein binding; GO:000…	PF13415	Galactose oxidase, central domain	K	KOG4152	Host cell transcription factor HCFC1
Q61191	666	S	3.229	1.97043E-05	Up	Host cell factor 1 OS=Mus musculus OX=10090 GN=Hcfc1 PE=1 SV=2	Hcfc1	0.999955	1.16153E-10	188.77	2	S(1)PISVPGGSALISNLGK	-1.5434	0.463	0.496	0.494	1.619	1.645	1.428	nucleus	K14966	HCFC; host cell factor	mmu05168 Herpes simplex virus 1 infection	GO:0000122 negative regulation of transcription by RNA polymerase II; GO:0006139 nucleobase-containing compound metabolic process; GO:0006325 chromatin organization; GO:0006351 transcription, DNA-templated; GO:0006355 regulation of transcription, DNA-templated; GO:0006357 regulation of transcription by RNA polymerase II; GO:0006366 transcription by RNA polymerase II; GO:0006464 cellular protein m…	GO:0000123 histone acetyltransferase complex; GO:0005622 intracellular; GO:0005623 cell; GO:0005634 nucleus; GO:0005654 nucleoplasm; GO:0005737 cytoplasm; GO:0030424 axon; GO:0030425 dendrite; GO:0031248 protein acetyltransferase complex; GO:0031974 membrane-enclosed lumen; GO:0031981 nuclear lumen; GO:0032991 protein-containing complex; GO:0034708 methyltransferase complex; GO:0035097 histone me…	GO:0000981 DNA-binding transcription factor activity, RNA polymerase II-specific; GO:0001228 DNA-binding transcription activator activity, RNA polymerase II-specific; GO:0003682 chromatin binding; GO:0003700 DNA-binding transcription factor activity; GO:0003712 transcription coregulator activity; GO:0003713 transcription coactivator activity; GO:0005488 binding; GO:0005515 protein binding; GO:000…	PF13415	Galactose oxidase, central domain	K	KOG4152	Host cell transcription factor HCFC1
Q61206	2	S	2.423	0.002611973	Up	Platelet-activating factor acetylhydrolase IB subunit alpha2 OS=Mus musculus OX=10090 GN=Pafah1b2 PE=1 SV=2	Pafah1b2	0.997463	2.60028E-17	112.29	2	S(0.997)QGDS(0.003)NPAAIPHAAEDIQGDDR	-0.42084	0.506	0.625	0.648	1.716	1.409	1.186	cytoplasm	K16795	PAFAH1B2_3; platelet-activating factor acetylhydrolase IB subunit beta/gamma [EC:3.1.1.47]	mmu00565 Ether lipid metabolism; mmu01100 Metabolic pathways	GO:0000003 reproduction; GO:0001775 cell activation; GO:0002252 immune effector process; GO:0002263 cell activation involved in immune response; GO:0002274 myeloid leukocyte activation; GO:0002275 myeloid cell activation involved in immune response; GO:0002283 neutrophil activation involved in immune response; GO:0002366 leukocyte activation involved in immune response; GO:0002376 immune system p…	GO:0001650 fibrillar center; GO:0005576 extracellular region; GO:0005622 intracellular; GO:0005623 cell; GO:0005634 nucleus; GO:0005730 nucleolus; GO:0005737 cytoplasm; GO:0005829 cytosol; GO:0005886 plasma membrane; GO:0012505 endomembrane system; GO:0016020 membrane; GO:0030141 secretory granule; GO:0031410 cytoplasmic vesicle; GO:0031974 membrane-enclosed lumen; GO:0031981 nuclear lumen; GO:00…	GO:0003824 catalytic activity; GO:0004620 phospholipase activity; GO:0004623 phospholipase A2 activity; GO:0005488 binding; GO:0005515 protein binding; GO:0016298 lipase activity; GO:0016407 acetyltransferase activity; GO:0016740 transferase activity; GO:0016746 transferase activity, transferring acyl groups; GO:0016747 transferase activity, transferring acyl groups other than amino-acyl groups; …	PF13472	GDSL-like Lipase/Acylhydrolase family	TV	KOG1388	Attractin and platelet-activating factor acetylhydrolase
Q61469	278	S	0.633	0.025197409	Down	Phospholipid phosphatase 1 OS=Mus musculus OX=10090 GN=Plpp1 PE=1 SV=1	Plpp1	0.996829	0.00261732	81.335	2	NYS(0.997)T(0.003)NHEP	-1.1868	1.177	1.075	1.439	0.879	0.824	0.635	plasma membrane	K01080	PLPP1_2_3; phosphatidate phosphatase [EC:3.1.3.4]	mmu00565 Ether lipid metabolism; mmu00561 Glycerolipid metabolism; mmu04666 Fc gamma R-mediated phagocytosis; mmu01100 Metabolic pathways; mmu00600 Sphingolipid metabolism; mmu04072 Phospholipase D signaling pathway; mmu05231 Choline metabolism in cancer; mmu00564 Glycerophospholipid metabolism; mmu04975 Fat digestion and absorption	GO:0000003 reproduction; GO:0006066 alcohol metabolic process; GO:0006464 cellular protein modification process; GO:0006470 protein dephosphorylation; GO:0006629 lipid metabolic process; GO:0006638 neutral lipid metabolic process; GO:0006639 acylglycerol metabolic process; GO:0006643 membrane lipid metabolic process; GO:0006644 phospholipid metabolic process; GO:0006651 diacylglycerol biosyntheti…	GO:0005623 cell; GO:0005886 plasma membrane; GO:0005887 integral component of plasma membrane; GO:0016020 membrane; GO:0016021 integral component of membrane; GO:0031224 intrinsic component of membrane; GO:0031226 intrinsic component of plasma membrane; GO:0071944 cell periphery;	GO:0003824 catalytic activity; GO:0008195 phosphatidate phosphatase activity; GO:0016787 hydrolase activity; GO:0016788 hydrolase activity, acting on ester bonds; GO:0016791 phosphatase activity; GO:0042392 sphingosine-1-phosphate phosphatase activity; GO:0042577 lipid phosphatase activity; GO:0042578 phosphoric ester hydrolase activity;			I	KOG3030	Lipid phosphate phosphatase and related enzymes of the PAP2 family
Q61584	643	S	3.093	0.00342496	Up	Fragile X mental retardation syndrome-related protein 1 OS=Mus musculus OX=10090 GN=Fxr1 PE=1 SV=2	Fxr1	0.995395	1.69945E-05	105.94	2	AINGPTS(0.004)AS(0.995)GDEIPK	-0.17187		0.364	0.424	1.424	1.198	1.034	nucleus	K15516	FMR; fragile X mental retardation protein	mmu03013 RNA transport	GO:0006417 regulation of translation; GO:0006915 apoptotic process; GO:0007275 multicellular organism development; GO:0007517 muscle organ development; GO:0008219 cell death; GO:0009889 regulation of biosynthetic process; GO:0009890 negative regulation of biosynthetic process; GO:0009892 negative regulation of metabolic process; GO:0009987 cellular process; GO:0010468 regulation of gene expressio…	GO:0005622 intracellular; GO:0005623 cell; GO:0005634 nucleus; GO:0005730 nucleolus; GO:0005737 cytoplasm; GO:0005829 cytosol; GO:0005844 polysome; GO:0030016 myofibril; GO:0030424 axon; GO:0030425 dendrite; GO:0031974 membrane-enclosed lumen; GO:0031981 nuclear lumen; GO:0032991 protein-containing complex; GO:0035770 ribonucleoprotein granule; GO:0036477 somatodendritic compartment; GO:0042995 c…	GO:0002151 G-quadruplex RNA binding; GO:0003676 nucleic acid binding; GO:0003723 RNA binding; GO:0003725 double-stranded RNA binding; GO:0003727 single-stranded RNA binding; GO:0003729 mRNA binding; GO:0003730 mRNA 3'-UTR binding; GO:0005488 binding; GO:0005515 protein binding; GO:0033592 RNA strand annealing activity; GO:0042802 identical protein binding; GO:0042803 protein homodimerization acti…	PF05641; PF00013	Agenet domain; KH domain
Q61686	14	S	1.761	0.000196931	Up	Chromobox protein homolog 5 OS=Mus musculus OX=10090 GN=Cbx5 PE=1 SV=1	Cbx5	0.982181	4.60331E-18	175.69	2	TADS(0.001)S(0.002)S(0.013)S(0.982)EDEEEY(0.002)VVEK	-0.81719	0.679	0.677		1.153	1.234	1.195	nucleus	K11587			GO:0000122 negative regulation of transcription by RNA polymerase II; GO:0006355 regulation of transcription, DNA-templated; GO:0006357 regulation of transcription by RNA polymerase II; GO:0006950 response to stress; GO:0007596 blood coagulation; GO:0007599 hemostasis; GO:0009611 response to wounding; GO:0009889 regulation of biosynthetic process; GO:0009890 negative regulation of biosynthetic pr…	GO:0000118 histone deacetylase complex; GO:0000228 nuclear chromosome; GO:0000775 chromosome, centromeric region; GO:0000776 kinetochore; GO:0000781 chromosome, telomeric region; GO:0000784 nuclear chromosome, telomeric region; GO:0000785 chromatin; GO:0000790 nuclear chromatin; GO:0000792 heterochromatin; GO:0005622 intracellular; GO:0005623 cell; GO:0005634 nucleus; GO:0005635 nuclear envelope;…	GO:0003682 chromatin binding; GO:0005488 binding; GO:0005515 protein binding; GO:0008134 transcription factor binding; GO:0019899 enzyme binding; GO:0030674 protein-macromolecule adaptor activity; GO:0035064 methylated histone binding; GO:0042393 histone binding; GO:0042802 identical protein binding; GO:0042803 protein homodimerization activity; GO:0042826 histone deacetylase binding; GO:0043021 …	PF00385; PF01393	Chromo (CHRromatin Organisation MOdifier) domain; Chromo shadow domain	B	KOG1911	Heterochromatin-associated protein HP1 and related CHROMO domain proteins
Q61687	626	S	0.508	0.047945449	Down	Transcriptional regulator ATRX OS=Mus musculus OX=10090 GN=Atrx PE=1 SV=3	Atrx	1	1.15448E-38	288.61	2	EEIS(1)DHENNVTILLEDSDLR	-0.15612	1.569	1.194	1.151	0.923	0.657	0.408	nucleus	K10779			GO:0000003 reproduction; GO:0000122 negative regulation of transcription by RNA polymerase II; GO:0000212 meiotic spindle organization; GO:0000226 microtubule cytoskeleton organization; GO:0002064 epithelial cell development; GO:0003006 developmental process involved in reproduction; GO:0006139 nucleobase-containing compound metabolic process; GO:0006259 DNA metabolic process; GO:0006260 DNA repl…	GO:0000228 nuclear chromosome; GO:0000775 chromosome, centromeric region; GO:0000779 condensed chromosome, centromeric region; GO:0000780 condensed nuclear chromosome, centromeric region; GO:0000781 chromosome, telomeric region; GO:0000784 nuclear chromosome, telomeric region; GO:0000785 chromatin; GO:0000790 nuclear chromatin; GO:0000792 heterochromatin; GO:0000793 condensed chromosome; GO:00007…	GO:0003682 chromatin binding; GO:0003824 catalytic activity; GO:0005488 binding; GO:0005515 protein binding; GO:0008094 DNA-dependent ATPase activity; GO:0015616 DNA translocase activity; GO:0016462 pyrophosphatase activity; GO:0016787 hydrolase activity; GO:0016817 hydrolase activity, acting on acid anhydrides; GO:0016818 hydrolase activity, acting on acid anhydrides, in phosphorus-containing an…			K	KOG1015	Transcription regulator XNP/ATRX, DEAD-box superfamily
Q61687	1512	S	2.679	0.000144677	Up	Transcriptional regulator ATRX OS=Mus musculus OX=10090 GN=Atrx PE=1 SV=3	Atrx	0.985002	1.39625E-13	165.02	2	EVIEIEDAS(0.985)PT(0.015)KCPITTK	-0.75696	0.512	0.525	0.628	1.534	1.407	1.519	nucleus	K10779			GO:0000003 reproduction; GO:0000122 negative regulation of transcription by RNA polymerase II; GO:0000212 meiotic spindle organization; GO:0000226 microtubule cytoskeleton organization; GO:0002064 epithelial cell development; GO:0003006 developmental process involved in reproduction; GO:0006139 nucleobase-containing compound metabolic process; GO:0006259 DNA metabolic process; GO:0006260 DNA repl…	GO:0000228 nuclear chromosome; GO:0000775 chromosome, centromeric region; GO:0000779 condensed chromosome, centromeric region; GO:0000780 condensed nuclear chromosome, centromeric region; GO:0000781 chromosome, telomeric region; GO:0000784 nuclear chromosome, telomeric region; GO:0000785 chromatin; GO:0000790 nuclear chromatin; GO:0000792 heterochromatin; GO:0000793 condensed chromosome; GO:00007…	GO:0003682 chromatin binding; GO:0003824 catalytic activity; GO:0005488 binding; GO:0005515 protein binding; GO:0008094 DNA-dependent ATPase activity; GO:0015616 DNA translocase activity; GO:0016462 pyrophosphatase activity; GO:0016787 hydrolase activity; GO:0016817 hydrolase activity, acting on acid anhydrides; GO:0016818 hydrolase activity, acting on acid anhydrides, in phosphorus-containing an…			K	KOG1015	Transcription regulator XNP/ATRX, DEAD-box superfamily
Q61687	35	S	1.632	0.014619484	Up	Transcriptional regulator ATRX OS=Mus musculus OX=10090 GN=Atrx PE=1 SV=3	Atrx	0.947794	7.15708E-13	123.24	3	LHDFLAHSSEESEET(0.021)CS(0.031)S(0.948)PR	1.5831	0.778	0.705	0.9	1.352	1.241		nucleus	K10779			GO:0000003 reproduction; GO:0000122 negative regulation of transcription by RNA polymerase II; GO:0000212 meiotic spindle organization; GO:0000226 microtubule cytoskeleton organization; GO:0002064 epithelial cell development; GO:0003006 developmental process involved in reproduction; GO:0006139 nucleobase-containing compound metabolic process; GO:0006259 DNA metabolic process; GO:0006260 DNA repl…	GO:0000228 nuclear chromosome; GO:0000775 chromosome, centromeric region; GO:0000779 condensed chromosome, centromeric region; GO:0000780 condensed nuclear chromosome, centromeric region; GO:0000781 chromosome, telomeric region; GO:0000784 nuclear chromosome, telomeric region; GO:0000785 chromatin; GO:0000790 nuclear chromatin; GO:0000792 heterochromatin; GO:0000793 condensed chromosome; GO:00007…	GO:0003682 chromatin binding; GO:0003824 catalytic activity; GO:0005488 binding; GO:0005515 protein binding; GO:0008094 DNA-dependent ATPase activity; GO:0015616 DNA translocase activity; GO:0016462 pyrophosphatase activity; GO:0016787 hydrolase activity; GO:0016817 hydrolase activity, acting on acid anhydrides; GO:0016818 hydrolase activity, acting on acid anhydrides, in phosphorus-containing an…			K	KOG1015	Transcription regulator XNP/ATRX, DEAD-box superfamily
Q61687	590	S	2.334	9.68577E-05	Up	Transcriptional regulator ATRX OS=Mus musculus OX=10090 GN=Atrx PE=1 SV=3	Atrx	0.997454	9.55359E-05	126.63	2	LTPVSLS(0.003)NS(0.997)PIK	-1.1256	0.578	0.58	0.674	1.468	1.374	1.433	nucleus	K10779			GO:0000003 reproduction; GO:0000122 negative regulation of transcription by RNA polymerase II; GO:0000212 meiotic spindle organization; GO:0000226 microtubule cytoskeleton organization; GO:0002064 epithelial cell development; GO:0003006 developmental process involved in reproduction; GO:0006139 nucleobase-containing compound metabolic process; GO:0006259 DNA metabolic process; GO:0006260 DNA repl…	GO:0000228 nuclear chromosome; GO:0000775 chromosome, centromeric region; GO:0000779 condensed chromosome, centromeric region; GO:0000780 condensed nuclear chromosome, centromeric region; GO:0000781 chromosome, telomeric region; GO:0000784 nuclear chromosome, telomeric region; GO:0000785 chromatin; GO:0000790 nuclear chromatin; GO:0000792 heterochromatin; GO:0000793 condensed chromosome; GO:00007…	GO:0003682 chromatin binding; GO:0003824 catalytic activity; GO:0005488 binding; GO:0005515 protein binding; GO:0008094 DNA-dependent ATPase activity; GO:0015616 DNA translocase activity; GO:0016462 pyrophosphatase activity; GO:0016787 hydrolase activity; GO:0016817 hydrolase activity, acting on acid anhydrides; GO:0016818 hydrolase activity, acting on acid anhydrides, in phosphorus-containing an…			K	KOG1015	Transcription regulator XNP/ATRX, DEAD-box superfamily
Q61687	315	S	1.816	0.002154279	Up	Transcriptional regulator ATRX OS=Mus musculus OX=10090 GN=Atrx PE=1 SV=3	Atrx	0.999634	9.30995E-05	141.87	2	VCDQTSKFS(1)PK	-0.12065	0.712	0.644	0.807	1.343	1.175	1.41	nucleus	K10779			GO:0000003 reproduction; GO:0000122 negative regulation of transcription by RNA polymerase II; GO:0000212 meiotic spindle organization; GO:0000226 microtubule cytoskeleton organization; GO:0002064 epithelial cell development; GO:0003006 developmental process involved in reproduction; GO:0006139 nucleobase-containing compound metabolic process; GO:0006259 DNA metabolic process; GO:0006260 DNA repl…	GO:0000228 nuclear chromosome; GO:0000775 chromosome, centromeric region; GO:0000779 condensed chromosome, centromeric region; GO:0000780 condensed nuclear chromosome, centromeric region; GO:0000781 chromosome, telomeric region; GO:0000784 nuclear chromosome, telomeric region; GO:0000785 chromatin; GO:0000790 nuclear chromatin; GO:0000792 heterochromatin; GO:0000793 condensed chromosome; GO:00007…	GO:0003682 chromatin binding; GO:0003824 catalytic activity; GO:0005488 binding; GO:0005515 protein binding; GO:0008094 DNA-dependent ATPase activity; GO:0015616 DNA translocase activity; GO:0016462 pyrophosphatase activity; GO:0016787 hydrolase activity; GO:0016817 hydrolase activity, acting on acid anhydrides; GO:0016818 hydrolase activity, acting on acid anhydrides, in phosphorus-containing an…			K	KOG1015	Transcription regulator XNP/ATRX, DEAD-box superfamily
Q61823	76	S	1.619	0.001536257	Up	Programmed cell death protein 4 OS=Mus musculus OX=10090 GN=Pdcd4 PE=1 SV=1	Pdcd4	0.999909	0.000191946	107.6	2	GDS(1)VSDNGSEAVR	0.52519	0.809	0.69	0.821	1.322	1.197	1.236	nucleus	K16865	PDCD4; programmed cell death protein 4	mmu05206 MicroRNAs in cancer; mmu05205 Proteoglycans in cancer	GO:0001817 regulation of cytokine production; GO:0001818 negative regulation of cytokine production; GO:0001837 epithelial to mesenchymal transition; GO:0001932 regulation of protein phosphorylation; GO:0001933 negative regulation of protein phosphorylation; GO:0002237 response to molecule of bacterial origin; GO:0003007 heart morphogenesis; GO:0006355 regulation of transcription, DNA-templated; …	GO:0005622 intracellular; GO:0005623 cell; GO:0005634 nucleus; GO:0005737 cytoplasm; GO:0005829 cytosol; GO:0043226 organelle; GO:0043227 membrane-bounded organelle; GO:0043229 intracellular organelle; GO:0043231 intracellular membrane-bounded organelle;				T	KOG0403	Neoplastic transformation suppressor Pdcd4/MA-3, contains MA3 domain
Q61937	70	S	1.503	0.017330994	Up	Nucleophosmin OS=Mus musculus OX=10090 GN=Npm1 PE=1 SV=1	Npm1	1	1.41674E-47	265.16	3	DELHIVEAEAMNYEGS(1)PIK	-1.4066	0.845	0.767	0.761	1.357	1.23	0.98	nucleus	K11276			GO:0000054 ribosomal subunit export from nucleus; GO:0000055 ribosomal large subunit export from nucleus; GO:0000056 ribosomal small subunit export from nucleus; GO:0000226 microtubule cytoskeleton organization; GO:0000448 cleavage in ITS2 between 5.8S rRNA and LSU-rRNA of tricistronic rRNA transcript (SSU-rRNA, 5.8S rRNA, LSU-rRNA); GO:0000460 maturation of 5.8S rRNA; GO:0000463 maturation of LS…	GO:0000922 spindle pole; GO:0001652 granular component; GO:0005622 intracellular; GO:0005623 cell; GO:0005634 nucleus; GO:0005654 nucleoplasm; GO:0005730 nucleolus; GO:0005737 cytoplasm; GO:0005813 centrosome; GO:0005815 microtubule organizing center; GO:0005819 spindle; GO:0005829 cytosol; GO:0005840 ribosome; GO:0005856 cytoskeleton; GO:0015630 microtubule cytoskeleton; GO:0015934 large ribosom…	GO:0000166 nucleotide binding; GO:0001067 regulatory region nucleic acid binding; GO:0002039 p53 binding; GO:0003676 nucleic acid binding; GO:0003677 DNA binding; GO:0003712 transcription coregulator activity; GO:0003713 transcription coactivator activity; GO:0003723 RNA binding; GO:0004857 enzyme inhibitor activity; GO:0004860 protein kinase inhibitor activity; GO:0005488 binding; GO:0005515 pro…	PF03066	Nucleoplasmin	K	KOG0488	Transcription factor BarH and related HOX domain proteins
Q62077	525	S	1.536	0.034777819	Up	1-phosphatidylinositol 4,5-bisphosphate phosphodiesterase gamma-1 OS=Mus musculus OX=10090 GN=Plcg1 PE=1 SV=2	Plcg1	0.965887	1.47895E-14	109.47	2	IYYSEETS(0.034)S(0.966)DQGNEDEEEPK	0.17165		0.836	0.766		1.315	1.145	cytoplasm,nucleus	K01116	PLCG1; phosphatidylinositol phospholipase C, gamma-1 [EC:3.1.4.11]	mmu04370 VEGF signaling pathway; mmu01100 Metabolic pathways; mmu04012 ErbB signaling pathway; mmu04658 Th1 and Th2 cell differentiation; mmu05135 Yersinia infection; mmu04020 Calcium signaling pathway; mmu05205 Proteoglycans in cancer; mmu01521 EGFR tyrosine kinase inhibitor resistance; mmu05170 Human immunodeficiency virus 1 infection; mmu05012 Parkinson disease; mmu04015 Rap1 signaling pathway…	GO:0000302 response to reactive oxygen species; GO:0000902 cell morphogenesis; GO:0000904 cell morphogenesis involved in differentiation; GO:0001701 in utero embryonic development; GO:0001936 regulation of endothelial cell proliferation; GO:0001938 positive regulation of endothelial cell proliferation; GO:0002252 immune effector process; GO:0002253 activation of immune response; GO:0002376 immune…	GO:0001726 ruffle; GO:0005622 intracellular; GO:0005623 cell; GO:0005634 nucleus; GO:0005737 cytoplasm; GO:0005829 cytosol; GO:0005886 plasma membrane; GO:0005911 cell-cell junction; GO:0008180 COP9 signalosome; GO:0016020 membrane; GO:0030027 lamellipodium; GO:0030054 cell junction; GO:0030135 coated vesicle; GO:0030136 clathrin-coated vesicle; GO:0031252 cell leading edge; GO:0031410 cytoplasmi…	GO:0003824 catalytic activity; GO:0004435 phosphatidylinositol phospholipase C activity; GO:0004620 phospholipase activity; GO:0004629 phospholipase C activity; GO:0005102 signaling receptor binding; GO:0005126 cytokine receptor binding; GO:0005158 insulin receptor binding; GO:0005165 neurotrophin receptor binding; GO:0005167 neurotrophin TRK receptor binding; GO:0005168 neurotrophin TRKA recepto…	PF00017; PF00018; PF00168	SH2 domain; SH3 domain; C2 domain	I	KOG1264	Phospholipase C
Q62219	403	S	1.669	0.026687466	Up	Transforming growth factor beta-1-induced transcript 1 protein OS=Mus musculus OX=10090 GN=Tgfb1i1 PE=1 SV=2	Tgfb1i1	0.999981	0.000207548	110.14	2	GS(1)LCATCGLPVTGR	-0.48362	0.79	0.715	0.84	1.381	1.551	0.982	nucleus	K24315			GO:0002009 morphogenesis of an epithelium; GO:0006139 nucleobase-containing compound metabolic process; GO:0006351 transcription, DNA-templated; GO:0006355 regulation of transcription, DNA-templated; GO:0006366 transcription by RNA polymerase II; GO:0006508 proteolysis; GO:0006511 ubiquitin-dependent protein catabolic process; GO:0006725 cellular aromatic compound metabolic process; GO:0006807 ni…	GO:0005622 intracellular; GO:0005623 cell; GO:0005634 nucleus; GO:0005856 cytoskeleton; GO:0005912 adherens junction; GO:0005925 focal adhesion; GO:0016363 nuclear matrix; GO:0030054 cell junction; GO:0030055 cell-substrate junction; GO:0031974 membrane-enclosed lumen; GO:0031981 nuclear lumen; GO:0034399 nuclear periphery; GO:0043226 organelle; GO:0043227 membrane-bounded organelle; GO:0043228 n…	GO:0003712 transcription coregulator activity; GO:0003713 transcription coactivator activity; GO:0005102 signaling receptor binding; GO:0005488 binding; GO:0005515 protein binding; GO:0008134 transcription factor binding; GO:0035257 nuclear hormone receptor binding; GO:0035258 steroid hormone receptor binding; GO:0046332 SMAD binding; GO:0048495 Roundabout binding; GO:0050681 androgen receptor bi…	PF00412	LIM domain	K	KOG1703	Adaptor protein Enigma and related PDZ-LIM proteins
Q62417	254	S	1.777	0.001578318	Up	Sorbin and SH3 domain-containing protein 1 OS=Mus musculus OX=10090 GN=Sorbs1 PE=1 SV=2	Sorbs1	0.997757	0.000418245	85.622	2	YS(0.998)FS(0.002)DDTK	0.49969	0.816	0.816	0.723		1.396	1.394	nucleus	K06086	SORBS1; sorbin and SH3 domain containing protein 1	mmu03320 PPAR signaling pathway; mmu04520 Adherens junction; mmu04910 Insulin signaling pathway	GO:0003008 system process; GO:0003012 muscle system process; GO:0005979 regulation of glycogen biosynthetic process; GO:0006109 regulation of carbohydrate metabolic process; GO:0006936 muscle contraction; GO:0006950 response to stress; GO:0006996 organelle organization; GO:0007010 cytoskeleton organization; GO:0007015 actin filament organization; GO:0007044 cell-substrate junction assembly; GO:00…	GO:0001725 stress fiber; GO:0005622 intracellular; GO:0005623 cell; GO:0005634 nucleus; GO:0005737 cytoplasm; GO:0005813 centrosome; GO:0005815 microtubule organizing center; GO:0005829 cytosol; GO:0005856 cytoskeleton; GO:0005886 plasma membrane; GO:0005887 integral component of plasma membrane; GO:0005899 insulin receptor complex; GO:0005911 cell-cell junction; GO:0005912 adherens junction; GO:…	GO:0003779 actin binding; GO:0005102 signaling receptor binding; GO:0005158 insulin receptor binding; GO:0005488 binding; GO:0005515 protein binding; GO:0008092 cytoskeletal protein binding; GO:0008134 transcription factor binding; GO:0019899 enzyme binding; GO:0019900 kinase binding; GO:0019901 protein kinase binding; GO:0030674 protein-macromolecule adaptor activity; GO:0031625 ubiquitin protei…	PF07653; PF00018	Variant SH3 domain; SH3 domain	Z	KOG4225	Sorbin and SH3 domain-containing protein
Q62417	345	S	2.199	0.000888172	Up	Sorbin and SH3 domain-containing protein 1 OS=Mus musculus OX=10090 GN=Sorbs1 PE=1 SV=2	Sorbs1	1	0.000329148	103.76	2	DIS(1)PEEIDLK	1.6235	0.754	0.684	0.695		1.655	1.472	nucleus	K06086	SORBS1; sorbin and SH3 domain containing protein 1	mmu03320 PPAR signaling pathway; mmu04520 Adherens junction; mmu04910 Insulin signaling pathway	GO:0003008 system process; GO:0003012 muscle system process; GO:0005979 regulation of glycogen biosynthetic process; GO:0006109 regulation of carbohydrate metabolic process; GO:0006936 muscle contraction; GO:0006950 response to stress; GO:0006996 organelle organization; GO:0007010 cytoskeleton organization; GO:0007015 actin filament organization; GO:0007044 cell-substrate junction assembly; GO:00…	GO:0001725 stress fiber; GO:0005622 intracellular; GO:0005623 cell; GO:0005634 nucleus; GO:0005737 cytoplasm; GO:0005813 centrosome; GO:0005815 microtubule organizing center; GO:0005829 cytosol; GO:0005856 cytoskeleton; GO:0005886 plasma membrane; GO:0005887 integral component of plasma membrane; GO:0005899 insulin receptor complex; GO:0005911 cell-cell junction; GO:0005912 adherens junction; GO:…	GO:0003779 actin binding; GO:0005102 signaling receptor binding; GO:0005158 insulin receptor binding; GO:0005488 binding; GO:0005515 protein binding; GO:0008092 cytoskeletal protein binding; GO:0008134 transcription factor binding; GO:0019899 enzyme binding; GO:0019900 kinase binding; GO:0019901 protein kinase binding; GO:0030674 protein-macromolecule adaptor activity; GO:0031625 ubiquitin protei…	PF07653; PF00018	Variant SH3 domain; SH3 domain	Z	KOG4225	Sorbin and SH3 domain-containing protein
Q62417	1205	S	1.618	0.010501412	Up	Sorbin and SH3 domain-containing protein 1 OS=Mus musculus OX=10090 GN=Sorbs1 PE=1 SV=2	Sorbs1	0.988383	0.000127502	109.16	2	S(0.988)AT(0.018)VS(0.994)PQQPQAQQR	-0.047352	0.853	0.698	0.832	1.324		1.247	nucleus	K06086	SORBS1; sorbin and SH3 domain containing protein 1	mmu03320 PPAR signaling pathway; mmu04520 Adherens junction; mmu04910 Insulin signaling pathway	GO:0003008 system process; GO:0003012 muscle system process; GO:0005979 regulation of glycogen biosynthetic process; GO:0006109 regulation of carbohydrate metabolic process; GO:0006936 muscle contraction; GO:0006950 response to stress; GO:0006996 organelle organization; GO:0007010 cytoskeleton organization; GO:0007015 actin filament organization; GO:0007044 cell-substrate junction assembly; GO:00…	GO:0001725 stress fiber; GO:0005622 intracellular; GO:0005623 cell; GO:0005634 nucleus; GO:0005737 cytoplasm; GO:0005813 centrosome; GO:0005815 microtubule organizing center; GO:0005829 cytosol; GO:0005856 cytoskeleton; GO:0005886 plasma membrane; GO:0005887 integral component of plasma membrane; GO:0005899 insulin receptor complex; GO:0005911 cell-cell junction; GO:0005912 adherens junction; GO:…	GO:0003779 actin binding; GO:0005102 signaling receptor binding; GO:0005158 insulin receptor binding; GO:0005488 binding; GO:0005515 protein binding; GO:0008092 cytoskeletal protein binding; GO:0008134 transcription factor binding; GO:0019899 enzyme binding; GO:0019900 kinase binding; GO:0019901 protein kinase binding; GO:0030674 protein-macromolecule adaptor activity; GO:0031625 ubiquitin protei…	PF07653; PF00018	Variant SH3 domain; SH3 domain	Z	KOG4225	Sorbin and SH3 domain-containing protein
Q62417	1209	S	2.287	0.000343977	Up	Sorbin and SH3 domain-containing protein 1 OS=Mus musculus OX=10090 GN=Sorbs1 PE=1 SV=2	Sorbs1	1	2.85458E-09	209.84	2	SATVS(1)PQQPQAQQR	-1.8067	0.718	0.626	0.638	1.398	1.691	1.444	nucleus	K06086	SORBS1; sorbin and SH3 domain containing protein 1	mmu03320 PPAR signaling pathway; mmu04520 Adherens junction; mmu04910 Insulin signaling pathway	GO:0003008 system process; GO:0003012 muscle system process; GO:0005979 regulation of glycogen biosynthetic process; GO:0006109 regulation of carbohydrate metabolic process; GO:0006936 muscle contraction; GO:0006950 response to stress; GO:0006996 organelle organization; GO:0007010 cytoskeleton organization; GO:0007015 actin filament organization; GO:0007044 cell-substrate junction assembly; GO:00…	GO:0001725 stress fiber; GO:0005622 intracellular; GO:0005623 cell; GO:0005634 nucleus; GO:0005737 cytoplasm; GO:0005813 centrosome; GO:0005815 microtubule organizing center; GO:0005829 cytosol; GO:0005856 cytoskeleton; GO:0005886 plasma membrane; GO:0005887 integral component of plasma membrane; GO:0005899 insulin receptor complex; GO:0005911 cell-cell junction; GO:0005912 adherens junction; GO:…	GO:0003779 actin binding; GO:0005102 signaling receptor binding; GO:0005158 insulin receptor binding; GO:0005488 binding; GO:0005515 protein binding; GO:0008092 cytoskeletal protein binding; GO:0008134 transcription factor binding; GO:0019899 enzyme binding; GO:0019900 kinase binding; GO:0019901 protein kinase binding; GO:0030674 protein-macromolecule adaptor activity; GO:0031625 ubiquitin protei…	PF07653; PF00018	Variant SH3 domain; SH3 domain	Z	KOG4225	Sorbin and SH3 domain-containing protein
Q62418	277	S	2.435	6.26688E-05	Up	Drebrin-like protein OS=Mus musculus OX=10090 GN=Dbnl PE=1 SV=2	Dbnl	0.989487	4.99868E-20	259.72	2	AMS(0.989)T(0.01)TSVTSSQPGK	-0.24181	0.606	0.576	0.635	1.48	1.58	1.365	nucleus	K20520			GO:0000165 MAPK cascade; GO:0000187 activation of MAPK activity; GO:0000902 cell morphogenesis; GO:0001775 cell activation; GO:0001932 regulation of protein phosphorylation; GO:0001934 positive regulation of protein phosphorylation; GO:0002252 immune effector process; GO:0002263 cell activation involved in immune response; GO:0002274 myeloid leukocyte activation; GO:0002275 myeloid cell activatio…	GO:0001726 ruffle; GO:0002102 podosome; GO:0005576 extracellular region; GO:0005622 intracellular; GO:0005623 cell; GO:0005737 cytoplasm; GO:0005829 cytosol; GO:0005856 cytoskeleton; GO:0005938 cell cortex; GO:0012505 endomembrane system; GO:0014069 postsynaptic density; GO:0015629 actin cytoskeleton; GO:0030027 lamellipodium; GO:0030141 secretory granule; GO:0030425 dendrite; GO:0031252 cell lea…	GO:0003779 actin binding; GO:0005488 binding; GO:0005515 protein binding; GO:0008022 protein C-terminus binding; GO:0008047 enzyme activator activity; GO:0008092 cytoskeletal protein binding; GO:0019904 protein domain specific binding; GO:0030234 enzyme regulator activity; GO:0044877 protein-containing complex binding; GO:0051015 actin filament binding; GO:0098772 molecular function regulator;	PF00241	Cofilin/tropomyosin-type actin-binding protein	Z	KOG3655	Drebrins and related actin binding proteins
Q62418	291	S	1.531	0.000978722	Up	Drebrin-like protein OS=Mus musculus OX=10090 GN=Dbnl PE=1 SV=2	Dbnl	1	0.00378155	90.306	2	LRS(1)PFLQK	-0.95263	0.842	0.756	0.82	1.287	1.27	1.145	nucleus	K20520			GO:0000165 MAPK cascade; GO:0000187 activation of MAPK activity; GO:0000902 cell morphogenesis; GO:0001775 cell activation; GO:0001932 regulation of protein phosphorylation; GO:0001934 positive regulation of protein phosphorylation; GO:0002252 immune effector process; GO:0002263 cell activation involved in immune response; GO:0002274 myeloid leukocyte activation; GO:0002275 myeloid cell activatio…	GO:0001726 ruffle; GO:0002102 podosome; GO:0005576 extracellular region; GO:0005622 intracellular; GO:0005623 cell; GO:0005737 cytoplasm; GO:0005829 cytosol; GO:0005856 cytoskeleton; GO:0005938 cell cortex; GO:0012505 endomembrane system; GO:0014069 postsynaptic density; GO:0015629 actin cytoskeleton; GO:0030027 lamellipodium; GO:0030141 secretory granule; GO:0030425 dendrite; GO:0031252 cell lea…	GO:0003779 actin binding; GO:0005488 binding; GO:0005515 protein binding; GO:0008022 protein C-terminus binding; GO:0008047 enzyme activator activity; GO:0008092 cytoskeletal protein binding; GO:0019904 protein domain specific binding; GO:0030234 enzyme regulator activity; GO:0044877 protein-containing complex binding; GO:0051015 actin filament binding; GO:0098772 molecular function regulator;	PF00241	Cofilin/tropomyosin-type actin-binding protein	Z	KOG3655	Drebrins and related actin binding proteins
Q62419	288	S	2.592	0.000184029	Up	Endophilin-A2 OS=Mus musculus OX=10090 GN=Sh3gl1 PE=1 SV=1	Sh3gl1	0.981	0.000445012	92.428	2	ITAS(0.001)S(0.018)S(0.981)FR	-0.85958	0.624	0.498	0.554	1.49	1.492	1.362	nucleus	K11247	SH3GL; endophilin-A	mmu04144 Endocytosis	GO:0006810 transport; GO:0006897 endocytosis; GO:0007154 cell communication; GO:0007165 signal transduction; GO:0007275 multicellular organism development; GO:0007399 nervous system development; GO:0007417 central nervous system development; GO:0009966 regulation of signal transduction; GO:0009987 cellular process; GO:0010646 regulation of cell communication; GO:0016043 cellular component organiz…	GO:0005622 intracellular; GO:0005623 cell; GO:0005737 cytoplasm; GO:0005829 cytosol; GO:0016020 membrane; GO:0045202 synapse; GO:0098686 hippocampal mossy fiber to CA3 synapse; GO:0098984 neuron to neuron synapse;	GO:0001664 G protein-coupled receptor binding; GO:0005102 signaling receptor binding; GO:0005488 binding; GO:0005515 protein binding; GO:0008022 protein C-terminus binding; GO:0017124 SH3 domain binding; GO:0019899 enzyme binding; GO:0019902 phosphatase binding; GO:0019904 protein domain specific binding; GO:0031690 adrenergic receptor binding; GO:0031697 beta-1 adrenergic receptor binding; GO:00…	PF03114; PF00018	BAR domain; SH3 domain	IT	KOG1118	Lysophosphatidic acid acyltransferase endophilin/SH3GL, involved in synaptic vesicle formation
Q63850	412	S	2.738	0.01005355	Up	Nuclear pore glycoprotein p62 OS=Mus musculus OX=10090 GN=Nup62 PE=1 SV=2	Nup62	0.999968	5.32386E-06	187.49	2	ELEDLLS(1)PLEESVK	-3.3674	0.574		0.406	1.416	1.495	1.114	nucleus	K14306	NUP62; nuclear pore complex protein Nup62	mmu05014 Amyotrophic lateral sclerosis; mmu03013 RNA transport	GO:0000003 reproduction; GO:0000070 mitotic sister chromatid segregation; GO:0000226 microtubule cytoskeleton organization; GO:0000278 mitotic cell cycle; GO:0000280 nuclear division; GO:0000819 sister chromatid segregation; GO:0001932 regulation of protein phosphorylation; GO:0001933 negative regulation of protein phosphorylation; GO:0006139 nucleobase-containing compound metabolic process; GO:0…	GO:0000922 spindle pole; GO:0005622 intracellular; GO:0005623 cell; GO:0005634 nucleus; GO:0005635 nuclear envelope; GO:0005642 annulate lamellae; GO:0005643 nuclear pore; GO:0005737 cytoplasm; GO:0005813 centrosome; GO:0005815 microtubule organizing center; GO:0005819 spindle; GO:0005856 cytoskeleton; GO:0012505 endomembrane system; GO:0015630 microtubule cytoskeleton; GO:0016020 membrane; GO:00…	GO:0003682 chromatin binding; GO:0005102 signaling receptor binding; GO:0005198 structural molecule activity; GO:0005488 binding; GO:0005515 protein binding; GO:0005543 phospholipid binding; GO:0008092 cytoskeletal protein binding; GO:0008134 transcription factor binding; GO:0008289 lipid binding; GO:0017056 structural constituent of nuclear pore; GO:0019894 kinesin binding; GO:0019904 protein do…			Y	KOG2196	Nuclear porin
Q63918	359	S	0.53	0.023702447	Down	Caveolae-associated protein 2 OS=Mus musculus OX=10090 GN=Cavin2 PE=1 SV=3	Cavin2	1	2.14984E-45	199.53	3	GNNS(1)AVGS(1)NADLTIEEDEEEEPVALQQAQQVR	-0.32442	1.612	1.085	1.132	0.65	0.838	0.54	cytoplasm				GO:0006355 regulation of transcription, DNA-templated; GO:0006357 regulation of transcription by RNA polymerase II; GO:0007009 plasma membrane organization; GO:0009889 regulation of biosynthetic process; GO:0009891 positive regulation of biosynthetic process; GO:0009893 positive regulation of metabolic process; GO:0009987 cellular process; GO:0010256 endomembrane system organization; GO:0010468 r…	GO:0005622 intracellular; GO:0005623 cell; GO:0005634 nucleus; GO:0005654 nucleoplasm; GO:0005737 cytoplasm; GO:0005829 cytosol; GO:0005856 cytoskeleton; GO:0005886 plasma membrane; GO:0005901 caveola; GO:0015629 actin cytoskeleton; GO:0016020 membrane; GO:0031974 membrane-enclosed lumen; GO:0031981 nuclear lumen; GO:0043226 organelle; GO:0043227 membrane-bounded organelle; GO:0043228 non-membran…	GO:0001786 phosphatidylserine binding; GO:0005080 protein kinase C binding; GO:0005488 binding; GO:0005515 protein binding; GO:0005543 phospholipid binding; GO:0008289 lipid binding; GO:0019899 enzyme binding; GO:0019900 kinase binding; GO:0019901 protein kinase binding; GO:0043167 ion binding; GO:0043168 anion binding; GO:0072341 modified amino acid binding;
Q63918	363	S	0.592	0.01149502	Down	Caveolae-associated protein 2 OS=Mus musculus OX=10090 GN=Cavin2 PE=1 SV=3	Cavin2	1	2.14984E-45	224.63	3	GNNS(1)AVGS(1)NADLTIEEDEEEEPVALQQAQQVR	-0.32442	1.465	1.093	1.134	0.698	0.835	0.653	cytoplasm				GO:0006355 regulation of transcription, DNA-templated; GO:0006357 regulation of transcription by RNA polymerase II; GO:0007009 plasma membrane organization; GO:0009889 regulation of biosynthetic process; GO:0009891 positive regulation of biosynthetic process; GO:0009893 positive regulation of metabolic process; GO:0009987 cellular process; GO:0010256 endomembrane system organization; GO:0010468 r…	GO:0005622 intracellular; GO:0005623 cell; GO:0005634 nucleus; GO:0005654 nucleoplasm; GO:0005737 cytoplasm; GO:0005829 cytosol; GO:0005856 cytoskeleton; GO:0005886 plasma membrane; GO:0005901 caveola; GO:0015629 actin cytoskeleton; GO:0016020 membrane; GO:0031974 membrane-enclosed lumen; GO:0031981 nuclear lumen; GO:0043226 organelle; GO:0043227 membrane-bounded organelle; GO:0043228 non-membran…	GO:0001786 phosphatidylserine binding; GO:0005080 protein kinase C binding; GO:0005488 binding; GO:0005515 protein binding; GO:0005543 phospholipid binding; GO:0008289 lipid binding; GO:0019899 enzyme binding; GO:0019900 kinase binding; GO:0019901 protein kinase binding; GO:0043167 ion binding; GO:0043168 anion binding; GO:0072341 modified amino acid binding;
Q63918	390	S	2.347	0.000875687	Up	Caveolae-associated protein 2 OS=Mus musculus OX=10090 GN=Cavin2 PE=1 SV=3	Cavin2	0.999999	3.27556E-08	124.77	2	YES(1)GYMLNSEEMEEPSEK	2.3046	0.652	0.606	0.599	1.727	1.332	1.299	cytoplasm				GO:0006355 regulation of transcription, DNA-templated; GO:0006357 regulation of transcription by RNA polymerase II; GO:0007009 plasma membrane organization; GO:0009889 regulation of biosynthetic process; GO:0009891 positive regulation of biosynthetic process; GO:0009893 positive regulation of metabolic process; GO:0009987 cellular process; GO:0010256 endomembrane system organization; GO:0010468 r…	GO:0005622 intracellular; GO:0005623 cell; GO:0005634 nucleus; GO:0005654 nucleoplasm; GO:0005737 cytoplasm; GO:0005829 cytosol; GO:0005856 cytoskeleton; GO:0005886 plasma membrane; GO:0005901 caveola; GO:0015629 actin cytoskeleton; GO:0016020 membrane; GO:0031974 membrane-enclosed lumen; GO:0031981 nuclear lumen; GO:0043226 organelle; GO:0043227 membrane-bounded organelle; GO:0043228 non-membran…	GO:0001786 phosphatidylserine binding; GO:0005080 protein kinase C binding; GO:0005488 binding; GO:0005515 protein binding; GO:0005543 phospholipid binding; GO:0008289 lipid binding; GO:0019899 enzyme binding; GO:0019900 kinase binding; GO:0019901 protein kinase binding; GO:0043167 ion binding; GO:0043168 anion binding; GO:0072341 modified amino acid binding;
Q64012	294	S	0.608	0.00285269	Down	RNA-binding protein Raly OS=Mus musculus OX=10090 GN=Raly PE=1 SV=3	Raly	0.985591	3.76991E-85	332.69	3	DDGDEEGLLT(0.014)HS(0.986)EEELEHSQDTDAEDGALQ	0.48437	1.478	1.186	1.309	0.767	0.776	0.873	nucleus	K12895			GO:0009889 regulation of biosynthetic process; GO:0010556 regulation of macromolecule biosynthetic process; GO:0019219 regulation of nucleobase-containing compound metabolic process; GO:0019222 regulation of metabolic process; GO:0031323 regulation of cellular metabolic process; GO:0031326 regulation of cellular biosynthetic process; GO:0042592 homeostatic process; GO:0042632 cholesterol homeosta…	GO:0005622 intracellular; GO:0005623 cell; GO:0005634 nucleus; GO:0005681 spliceosomal complex; GO:0032991 protein-containing complex; GO:0043226 organelle; GO:0043227 membrane-bounded organelle; GO:0043229 intracellular organelle; GO:0043231 intracellular membrane-bounded organelle; GO:0071013 catalytic step 2 spliceosome; GO:1902494 catalytic complex; GO:1990904 ribonucleoprotein complex;	GO:0003676 nucleic acid binding; GO:0003712 transcription coregulator activity; GO:0003723 RNA binding; GO:0005488 binding; GO:0097159 organic cyclic compound binding; GO:0140110 transcription regulator activity; GO:1901363 heterocyclic compound binding;	PF00076	RNA recognition motif. (a.k.a. RRM, RBD, or RNP domain)	A	KOG0118	FOG: RRM domain
Q64511	1509	S	0.335	0.029741415	Down	DNA topoisomerase 2-beta OS=Mus musculus OX=10090 GN=Top2b PE=1 SV=2	Top2b	0.99997	1.26119E-10	148.69	2	IVETINS(1)DS(0.996)DS(0.004)EFGIPK	0.95955	2.069	1.323	1.7	0.347	0.368	0.989	cytoplasm,nucleus	K03164	TOP2; DNA topoisomerase II [EC:5.6.2.2]	mmu01524 Platinum drug resistance	GO:0000003 reproduction; GO:0000075 cell cycle checkpoint; GO:0000278 mitotic cell cycle; GO:0000280 nuclear division; GO:0000302 response to reactive oxygen species; GO:0000712 resolution of meiotic recombination intermediates; GO:0000819 sister chromatid segregation; GO:0000902 cell morphogenesis; GO:0000904 cell morphogenesis involved in differentiation; GO:0001764 neuron migration; GO:0006139…	GO:0005622 intracellular; GO:0005623 cell; GO:0005634 nucleus; GO:0005654 nucleoplasm; GO:0005730 nucleolus; GO:0005737 cytoplasm; GO:0005829 cytosol; GO:0031974 membrane-enclosed lumen; GO:0031981 nuclear lumen; GO:0032991 protein-containing complex; GO:0043226 organelle; GO:0043227 membrane-bounded organelle; GO:0043228 non-membrane-bounded organelle; GO:0043229 intracellular organelle; GO:0043…	GO:0003682 chromatin binding; GO:0003824 catalytic activity; GO:0003916 DNA topoisomerase activity; GO:0003918 DNA topoisomerase type II (double strand cut, ATP-hydrolyzing) activity; GO:0005080 protein kinase C binding; GO:0005488 binding; GO:0005515 protein binding; GO:0008022 protein C-terminus binding; GO:0008094 DNA-dependent ATPase activity; GO:0016462 pyrophosphatase activity; GO:0016787 h…	PF02518; PF00204	Histidine kinase-, DNA gyrase B-, and HSP90-like ATPase; DNA gyrase B	B	KOG0355	DNA topoisomerase type II
Q64511	1568	S	0.453	0.038856791	Down	DNA topoisomerase 2-beta OS=Mus musculus OX=10090 GN=Top2b PE=1 SV=2	Top2b	0.999948	3.34027E-32	204.4	2	TSFDQDS(1)DVDIFPSDFTSEPPALPR	-0.6221	1.817	1.294	1.434	0.909	0.761	0.387	cytoplasm,nucleus	K03164	TOP2; DNA topoisomerase II [EC:5.6.2.2]	mmu01524 Platinum drug resistance	GO:0000003 reproduction; GO:0000075 cell cycle checkpoint; GO:0000278 mitotic cell cycle; GO:0000280 nuclear division; GO:0000302 response to reactive oxygen species; GO:0000712 resolution of meiotic recombination intermediates; GO:0000819 sister chromatid segregation; GO:0000902 cell morphogenesis; GO:0000904 cell morphogenesis involved in differentiation; GO:0001764 neuron migration; GO:0006139…	GO:0005622 intracellular; GO:0005623 cell; GO:0005634 nucleus; GO:0005654 nucleoplasm; GO:0005730 nucleolus; GO:0005737 cytoplasm; GO:0005829 cytosol; GO:0031974 membrane-enclosed lumen; GO:0031981 nuclear lumen; GO:0032991 protein-containing complex; GO:0043226 organelle; GO:0043227 membrane-bounded organelle; GO:0043228 non-membrane-bounded organelle; GO:0043229 intracellular organelle; GO:0043…	GO:0003682 chromatin binding; GO:0003824 catalytic activity; GO:0003916 DNA topoisomerase activity; GO:0003918 DNA topoisomerase type II (double strand cut, ATP-hydrolyzing) activity; GO:0005080 protein kinase C binding; GO:0005488 binding; GO:0005515 protein binding; GO:0008022 protein C-terminus binding; GO:0008094 DNA-dependent ATPase activity; GO:0016462 pyrophosphatase activity; GO:0016787 h…	PF02518; PF00204	Histidine kinase-, DNA gyrase B-, and HSP90-like ATPase; DNA gyrase B	B	KOG0355	DNA topoisomerase type II
Q69ZK0	1191	S	1.516	0.00235259	Up	Phosphatidylinositol 3,4,5-trisphosphate-dependent Rac exchanger 1 protein OS=Mus musculus OX=10090 GN=Prex1 PE=1 SV=2	Prex1	0.999999	1.13985E-17	136.67	2	SNSSYLGSDEMGS(1)GDELPCDMR	-0.062389	0.859	0.718	0.836	1.203	1.177	1.277	nucleus	K12365	PREX1; phosphatidylinositol-3,4,5-trisphosphate-dependent Rac exchanger 1 protein	mmu04062 Chemokine signaling pathway; mmu05167 Kaposi sarcoma-associated herpesvirus infection	GO:0001775 cell activation; GO:0001932 regulation of protein phosphorylation; GO:0001933 negative regulation of protein phosphorylation; GO:0002274 myeloid leukocyte activation; GO:0002376 immune system process; GO:0002520 immune system development; GO:0002521 leukocyte differentiation; GO:0006469 negative regulation of protein kinase activity; GO:0006801 superoxide metabolic process; GO:0006928 …	GO:0005622 intracellular; GO:0005623 cell; GO:0005737 cytoplasm; GO:0005829 cytosol; GO:0005886 plasma membrane; GO:0016020 membrane; GO:0030424 axon; GO:0030425 dendrite; GO:0030426 growth cone; GO:0030427 site of polarized growth; GO:0036477 somatodendritic compartment; GO:0042995 cell projection; GO:0043005 neuron projection; GO:0043198 dendritic shaft; GO:0048471 perinuclear region of cytopla…	GO:0005085 guanyl-nucleotide exchange factor activity; GO:0005088 Ras guanyl-nucleotide exchange factor activity; GO:0005089 Rho guanyl-nucleotide exchange factor activity; GO:0005096 GTPase activator activity; GO:0005488 binding; GO:0005515 protein binding; GO:0005543 phospholipid binding; GO:0008047 enzyme activator activity; GO:0008289 lipid binding; GO:0017016 Ras GTPase binding; GO:0017048 R…	PF00621; PF00610	RhoGEF domain; Domain found in Dishevelled, Egl-10, and Pleckstrin (DEP)	T	KOG3519	Invasion-inducing protein TIAM1/CDC24 and related RhoGEF GTPases
Q6A026	1300	S	1.679	0.01147484	Up	Sister chromatid cohesion protein PDS5 homolog A OS=Mus musculus OX=10090 GN=Pds5a PE=1 SV=3	Pds5a	1	2.53671E-05	155.96	2	AAGS(1)QESLEAGNAK	0.48394	0.851	0.578	0.797	1.222	1.275	1.24	cytoplasm	K11267			GO:0000070 mitotic sister chromatid segregation; GO:0000278 mitotic cell cycle; GO:0000280 nuclear division; GO:0000819 sister chromatid segregation; GO:0001654 eye development; GO:0001655 urogenital system development; GO:0001656 metanephros development; GO:0001822 kidney development; GO:0002088 lens development in camera-type eye; GO:0003002 regionalization; GO:0003007 heart morphogenesis; GO:0…	GO:0000775 chromosome, centromeric region; GO:0000785 chromatin; GO:0005622 intracellular; GO:0005623 cell; GO:0005634 nucleus; GO:0005654 nucleoplasm; GO:0005694 chromosome; GO:0005737 cytoplasm; GO:0005829 cytosol; GO:0005886 plasma membrane; GO:0016020 membrane; GO:0031974 membrane-enclosed lumen; GO:0031981 nuclear lumen; GO:0043226 organelle; GO:0043227 membrane-bounded organelle; GO:0043228…				D	KOG1525	Sister chromatid cohesion complex Cohesin, subunit PDS5
Q6A026	1174	S	1.582	0.004896238	Up	Sister chromatid cohesion protein PDS5 homolog A OS=Mus musculus OX=10090 GN=Pds5a PE=1 SV=3	Pds5a	0.998637	7.02805E-23	152.07	2	SAGTETGSNINANSELS(0.999)PS(0.001)AGSR	-1.3402	0.79	0.697	0.829	1.213	1.358	1.093	cytoplasm	K11267			GO:0000070 mitotic sister chromatid segregation; GO:0000278 mitotic cell cycle; GO:0000280 nuclear division; GO:0000819 sister chromatid segregation; GO:0001654 eye development; GO:0001655 urogenital system development; GO:0001656 metanephros development; GO:0001822 kidney development; GO:0002088 lens development in camera-type eye; GO:0003002 regionalization; GO:0003007 heart morphogenesis; GO:0…	GO:0000775 chromosome, centromeric region; GO:0000785 chromatin; GO:0005622 intracellular; GO:0005623 cell; GO:0005634 nucleus; GO:0005654 nucleoplasm; GO:0005694 chromosome; GO:0005737 cytoplasm; GO:0005829 cytosol; GO:0005886 plasma membrane; GO:0016020 membrane; GO:0031974 membrane-enclosed lumen; GO:0031981 nuclear lumen; GO:0043226 organelle; GO:0043227 membrane-bounded organelle; GO:0043228…				D	KOG1525	Sister chromatid cohesion complex Cohesin, subunit PDS5
Q6NV83	67	S	1.939	0.005871093	Up	U2 snRNP-associated SURP motif-containing protein OS=Mus musculus OX=10090 GN=U2surp PE=1 SV=3	U2surp	0.998932	0.000294918	71.912	3	ESLCDS(0.999)PHQNLS(0.001)R	-0.11454	0.737	0.722	0.702		1.567	1.227	nucleus	K12842	SR140; U2-associated protein SR140	mmu03040 Spliceosome	GO:0000375 RNA splicing, via transesterification reactions; GO:0000377 RNA splicing, via transesterification reactions with bulged adenosine as nucleophile; GO:0000398 mRNA splicing, via spliceosome; GO:0006139 nucleobase-containing compound metabolic process; GO:0006396 RNA processing; GO:0006397 mRNA processing; GO:0006725 cellular aromatic compound metabolic process; GO:0006807 nitrogen compou…	GO:0005622 intracellular; GO:0005623 cell; GO:0005634 nucleus; GO:0005654 nucleoplasm; GO:0031974 membrane-enclosed lumen; GO:0031981 nuclear lumen; GO:0043226 organelle; GO:0043227 membrane-bounded organelle; GO:0043229 intracellular organelle; GO:0043231 intracellular membrane-bounded organelle; GO:0043233 organelle lumen; GO:0070013 intracellular organelle lumen;		PF00076; PF08312	RNA recognition motif. (a.k.a. RRM, RBD, or RNP domain); cwf21 domain	A	KOG0151	Predicted splicing regulator, contains RRM, SWAP and RPR domains
Q6NVE8	50	S	1.529	0.027157745	Up	WD repeat-containing protein 44 OS=Mus musculus OX=10090 GN=Wdr44 PE=1 SV=1	Wdr44	1	1.74451E-29	226.65	2	EAENTANQAGNES(1)PVQELR	-0.62431	0.898	0.727	0.846	1.513	1.209	1.055	nucleus	K20241			GO:0030334 regulation of cell migration; GO:0032879 regulation of localization; GO:0040012 regulation of locomotion; GO:0050789 regulation of biological process; GO:0050794 regulation of cellular process; GO:0051270 regulation of cellular component movement; GO:0065007 biological regulation; GO:2000145 regulation of cell motility;	GO:0005622 intracellular; GO:0005623 cell; GO:0005737 cytoplasm; GO:0005768 endosome; GO:0005794 Golgi apparatus; GO:0005802 trans-Golgi network; GO:0005829 cytosol; GO:0005856 cytoskeleton; GO:0005874 microtubule; GO:0010008 endosome membrane; GO:0012505 endomembrane system; GO:0015630 microtubule cytoskeleton; GO:0016020 membrane; GO:0031090 organelle membrane; GO:0031410 cytoplasmic vesicle; G…	GO:0005488 binding; GO:0005515 protein binding; GO:0017016 Ras GTPase binding; GO:0017137 Rab GTPase binding; GO:0019899 enzyme binding; GO:0031267 small GTPase binding; GO:0051020 GTPase binding;			S	KOG0283	WD40 repeat-containing protein
Q6NXI6	1117	S	1.546	0.002487417	Up	Regulation of nuclear pre-mRNA domain-containing protein 2 OS=Mus musculus OX=10090 GN=Rprd2 PE=1 SV=1	Rprd2	1	0.00283207	79.889	2	RMS(1)GEPIK	2.4468	0.863	0.797	0.864	1.354	1.248		nucleus				GO:0006139 nucleobase-containing compound metabolic process; GO:0006351 transcription, DNA-templated; GO:0006366 transcription by RNA polymerase II; GO:0006725 cellular aromatic compound metabolic process; GO:0006807 nitrogen compound metabolic process; GO:0008152 metabolic process; GO:0009058 biosynthetic process; GO:0009059 macromolecule biosynthetic process; GO:0009301 snRNA transcription; GO:…	GO:0000428 DNA-directed RNA polymerase complex; GO:0005622 intracellular; GO:0005623 cell; GO:0005634 nucleus; GO:0005654 nucleoplasm; GO:0016591 RNA polymerase II, holoenzyme; GO:0030880 RNA polymerase complex; GO:0031974 membrane-enclosed lumen; GO:0031981 nuclear lumen; GO:0032991 protein-containing complex; GO:0043226 organelle; GO:0043227 membrane-bounded organelle; GO:0043229 intracellular …				A	KOG2669	Regulator of nuclear mRNA
Q6P5D8	1975	S	1.73	0.002167201	Up	Structural maintenance of chromosomes flexible hinge domain-containing protein 1 OS=Mus musculus OX=10090 GN=Smchd1 PE=1 SV=2	Smchd1	0.999999	2.75453E-05	121.86	2	CNESLCHS(1)PK	-2.0316	0.796	0.613	0.743	1.217	1.263	1.243	cytoplasm	K23113			GO:0007275 multicellular organism development; GO:0007423 sensory organ development; GO:0007549 dosage compensation; GO:0009048 dosage compensation by inactivation of X chromosome; GO:0010468 regulation of gene expression; GO:0019222 regulation of metabolic process; GO:0032501 multicellular organismal process; GO:0032502 developmental process; GO:0040029 regulation of gene expression, epigenetic;…	GO:0000228 nuclear chromosome; GO:0000803 sex chromosome; GO:0000805 X chromosome; GO:0001740 Barr body; GO:0005622 intracellular; GO:0005623 cell; GO:0005634 nucleus; GO:0005694 chromosome; GO:0031974 membrane-enclosed lumen; GO:0031981 nuclear lumen; GO:0043226 organelle; GO:0043227 membrane-bounded organelle; GO:0043228 non-membrane-bounded organelle; GO:0043229 intracellular organelle; GO:004…	GO:0003824 catalytic activity; GO:0016462 pyrophosphatase activity; GO:0016787 hydrolase activity; GO:0016817 hydrolase activity, acting on acid anhydrides; GO:0016818 hydrolase activity, acting on acid anhydrides, in phosphorus-containing anhydrides; GO:0016887 ATPase activity; GO:0017111 nucleoside-triphosphatase activity;	PF13589; PF06470	Histidine kinase-, DNA gyrase B-, and HSP90-like ATPase; SMC proteins Flexible Hinge Domain
Q6P5G6	373	S	2.261	0.000768374	Up	UBX domain-containing protein 7 OS=Mus musculus OX=10090 GN=Ubxn7 PE=1 SV=2	Ubxn7	0.999769	5.36665E-08	84.551	3	TEPGTATNHQGLPSMDSEVLEMS(1)PEK	-0.014535	0.76	0.61	0.634	1.54	1.351	1.64	nucleus	K24350			GO:0006464 cellular protein modification process; GO:0006807 nitrogen compound metabolic process; GO:0008152 metabolic process; GO:0009987 cellular process; GO:0019538 protein metabolic process; GO:0036211 protein modification process; GO:0043170 macromolecule metabolic process; GO:0043412 macromolecule modification; GO:0043687 post-translational protein modification; GO:0044237 cellular metaboli…	GO:0005622 intracellular; GO:0005623 cell; GO:0005634 nucleus; GO:0005654 nucleoplasm; GO:0005737 cytoplasm; GO:0005783 endoplasmic reticulum; GO:0005789 endoplasmic reticulum membrane; GO:0005829 cytosol; GO:0012505 endomembrane system; GO:0016020 membrane; GO:0016604 nuclear body; GO:0031974 membrane-enclosed lumen; GO:0031981 nuclear lumen; GO:0031984 organelle subcompartment; GO:0032991 prote…	GO:0005488 binding; GO:0005515 protein binding; GO:0008134 transcription factor binding; GO:0019899 enzyme binding; GO:0031625 ubiquitin protein ligase binding; GO:0032182 ubiquitin-like protein binding; GO:0043130 ubiquitin binding; GO:0044389 ubiquitin-like protein ligase binding;	PF13899; PF00789	Thioredoxin-like; UBX domain	KO	KOG1364	Predicted ubiquitin regulatory protein, contains UAS and UBX domains
Q6P9Q4	524	S	0.59	0.027290028	Down	FH1/FH2 domain-containing protein 1 OS=Mus musculus OX=10090 GN=Fhod1 PE=1 SV=3	Fhod1	1	2.50204E-05	108.5	2	KPVS(1)PPS(1)PK	0.83457	1.261	1.172	1.044		0.582	0.786	nucleus	K23938	FHOD1; FH1/FH2 domain-containing protein 1	mmu05132 Salmonella infection	GO:0006355 regulation of transcription, DNA-templated; GO:0006357 regulation of transcription by RNA polymerase II; GO:0006810 transport; GO:0007097 nuclear migration; GO:0009889 regulation of biosynthetic process; GO:0009891 positive regulation of biosynthetic process; GO:0009893 positive regulation of metabolic process; GO:0010468 regulation of gene expression; GO:0010556 regulation of macromol…	GO:0005622 intracellular; GO:0005623 cell; GO:0005634 nucleus; GO:0005737 cytoplasm; GO:0005829 cytosol; GO:0005856 cytoskeleton; GO:0005911 cell-cell junction; GO:0014704 intercalated disc; GO:0030054 cell junction; GO:0032059 bleb; GO:0042995 cell projection; GO:0043226 organelle; GO:0043227 membrane-bounded organelle; GO:0043228 non-membrane-bounded organelle; GO:0043229 intracellular organell…	GO:0005488 binding; GO:0005515 protein binding; GO:0019904 protein domain specific binding; GO:0042802 identical protein binding; GO:0043621 protein self-association;			TZ	KOG1925	Rac1 GTPase effector FHOS
Q6PAM1	515	S	5.068	4.66185E-05	Up	Alpha-taxilin OS=Mus musculus OX=10090 GN=Txlna PE=1 SV=1	Txlna	1	3.22149E-39	255.42	2	EQGVES(1)PGAQPASSPR	-2.0005	0.31	0.291	0.275	1.408	1.713	1.319	nucleus				GO:0001775 cell activation; GO:0002376 immune system process; GO:0007154 cell communication; GO:0007165 signal transduction; GO:0007166 cell surface receptor signaling pathway; GO:0008283 cell population proliferation; GO:0009966 regulation of signal transduction; GO:0009987 cellular process; GO:0010033 response to organic substance; GO:0010469 regulation of signaling receptor activity; GO:001064…	GO:0005576 extracellular region; GO:0005622 intracellular; GO:0005623 cell; GO:0005737 cytoplasm; GO:0005829 cytosol;	GO:0005102 signaling receptor binding; GO:0005125 cytokine activity; GO:0005488 binding; GO:0005515 protein binding; GO:0030372 high molecular weight B cell growth factor receptor binding; GO:0030545 receptor regulator activity; GO:0048018 receptor ligand activity; GO:0070851 growth factor receptor binding; GO:0098772 molecular function regulator;			Z	KOG1850	Myosin-like coiled-coil protein
Q6PAM1	523	S	2.215	0.000134662	Up	Alpha-taxilin OS=Mus musculus OX=10090 GN=Txlna PE=1 SV=1	Txlna	0.828507	1.03441E-21	236.82	2	EQGVES(1)PGAQPAS(0.171)S(0.829)PR	-0.44183	0.634	0.642	0.596	1.401		1.363	nucleus				GO:0001775 cell activation; GO:0002376 immune system process; GO:0007154 cell communication; GO:0007165 signal transduction; GO:0007166 cell surface receptor signaling pathway; GO:0008283 cell population proliferation; GO:0009966 regulation of signal transduction; GO:0009987 cellular process; GO:0010033 response to organic substance; GO:0010469 regulation of signaling receptor activity; GO:001064…	GO:0005576 extracellular region; GO:0005622 intracellular; GO:0005623 cell; GO:0005737 cytoplasm; GO:0005829 cytosol;	GO:0005102 signaling receptor binding; GO:0005125 cytokine activity; GO:0005488 binding; GO:0005515 protein binding; GO:0030372 high molecular weight B cell growth factor receptor binding; GO:0030545 receptor regulator activity; GO:0048018 receptor ligand activity; GO:0070851 growth factor receptor binding; GO:0098772 molecular function regulator;			Z	KOG1850	Myosin-like coiled-coil protein
Q6PCP5	131	S	1.513	0.00030135	Up	Mitochondrial fission factor OS=Mus musculus OX=10090 GN=Mff PE=1 SV=1	Mff	0.999989	3.69761E-05	97.277	2	SMS(1)ENAVR	-2.2782	0.826	0.866	0.824	1.277	1.261		nucleus	K22076			GO:0000266 mitochondrial fission; GO:0001836 release of cytochrome c from mitochondria; GO:0006605 protein targeting; GO:0006626 protein targeting to mitochondrion; GO:0006810 transport; GO:0006839 mitochondrial transport; GO:0006886 intracellular protein transport; GO:0006915 apoptotic process; GO:0006996 organelle organization; GO:0007005 mitochondrion organization; GO:0007031 peroxisome organi…	GO:0005622 intracellular; GO:0005623 cell; GO:0005737 cytoplasm; GO:0005739 mitochondrion; GO:0005740 mitochondrial envelope; GO:0005741 mitochondrial outer membrane; GO:0005777 peroxisome; GO:0008021 synaptic vesicle; GO:0012505 endomembrane system; GO:0016020 membrane; GO:0016021 integral component of membrane; GO:0019867 outer membrane; GO:0030133 transport vesicle; GO:0031090 organelle membra…	GO:0005488 binding; GO:0005515 protein binding; GO:0019899 enzyme binding; GO:0042802 identical protein binding; GO:0042803 protein homodimerization activity; GO:0044877 protein-containing complex binding; GO:0046983 protein dimerization activity; GO:0051020 GTPase binding;
Q6PD03	42	S	1.598	0.022693404	Up	Serine/threonine-protein phosphatase 2A 56 kDa regulatory subunit alpha isoform OS=Mus musculus OX=10090 GN=Ppp2r5a PE=1 SV=1	Ppp2r5a	0.997415	0.00404324	81.099	2	SQGS(0.003)S(0.997)QFR	1.5043	0.909	0.704	0.824	1.209	1.388		cytoplasm	K11584	PPP2R5; serine/threonine-protein phosphatase 2A regulatory subunit B'	mmu04114 Oocyte meiosis; mmu04728 Dopaminergic synapse; mmu05165 Human papillomavirus infection; mmu03015 mRNA surveillance pathway; mmu04071 Sphingolipid signaling pathway; mmu04261 Adrenergic signaling in cardiomyocytes; mmu04151 PI3K-Akt signaling pathway; mmu04152 AMPK signaling pathway	GO:0006464 cellular protein modification process; GO:0006470 protein dephosphorylation; GO:0006793 phosphorus metabolic process; GO:0006796 phosphate-containing compound metabolic process; GO:0006807 nitrogen compound metabolic process; GO:0008152 metabolic process; GO:0009892 negative regulation of metabolic process; GO:0009893 positive regulation of metabolic process; GO:0009987 cellular proces…	GO:0000159 protein phosphatase type 2A complex; GO:0005622 intracellular; GO:0005623 cell; GO:0005737 cytoplasm; GO:0005813 centrosome; GO:0005815 microtubule organizing center; GO:0005829 cytosol; GO:0005856 cytoskeleton; GO:0008287 protein serine/threonine phosphatase complex; GO:0015630 microtubule cytoskeleton; GO:0030016 myofibril; GO:0030017 sarcomere; GO:0030018 Z disc; GO:0031430 M band; …	GO:0003824 catalytic activity; GO:0004721 phosphoprotein phosphatase activity; GO:0005488 binding; GO:0005515 protein binding; GO:0016787 hydrolase activity; GO:0016788 hydrolase activity, acting on ester bonds; GO:0016791 phosphatase activity; GO:0019208 phosphatase regulator activity; GO:0019888 protein phosphatase regulator activity; GO:0019899 enzyme binding; GO:0019900 kinase binding; GO:003…			T	KOG2085	Serine/threonine protein phosphatase 2A, regulatory subunit
Q6PDG5	306	S	0.041	4.78816E-05	Down	SWI/SNF complex subunit SMARCC2 OS=Mus musculus OX=10090 GN=Smarcc2 PE=1 SV=2	Smarcc2	0.997945	5.49926E-05	173.35	2	KRS(1)PS(0.998)PS(0.998)PT(0.005)PEAK	-2.0646	1.909	1.656	1.89	0.052	0.085	0.086	nucleus	K11649	SMARCC; SWI/SNF related-matrix-associated actin-dependent regulator of chromatin subfamily C	mmu04714 Thermogenesis; mmu05225 Hepatocellular carcinoma	GO:0000122 negative regulation of transcription by RNA polymerase II; GO:0006325 chromatin organization; GO:0006333 chromatin assembly or disassembly; GO:0006337 nucleosome disassembly; GO:0006338 chromatin remodeling; GO:0006355 regulation of transcription, DNA-templated; GO:0006357 regulation of transcription by RNA polymerase II; GO:0006996 organelle organization; GO:0007275 multicellular orga…	GO:0000228 nuclear chromosome; GO:0000785 chromatin; GO:0000790 nuclear chromatin; GO:0005622 intracellular; GO:0005623 cell; GO:0005634 nucleus; GO:0005654 nucleoplasm; GO:0005694 chromosome; GO:0016514 SWI/SNF complex; GO:0031974 membrane-enclosed lumen; GO:0031981 nuclear lumen; GO:0032991 protein-containing complex; GO:0043226 organelle; GO:0043227 membrane-bounded organelle; GO:0043228 non-m…	GO:0000981 DNA-binding transcription factor activity, RNA polymerase II-specific; GO:0003682 chromatin binding; GO:0003700 DNA-binding transcription factor activity; GO:0003712 transcription coregulator activity; GO:0003713 transcription coactivator activity; GO:0005488 binding; GO:0140110 transcription regulator activity;	PF04433; PF00249	SWIRM domain; Myb-like DNA-binding domain	B	KOG1279	Chromatin remodeling factor subunit and related transcription factors
Q6PDL0	194	S	3.888	5.69853E-05	Up	Cytoplasmic dynein 1 light intermediate chain 2 OS=Mus musculus OX=10090 GN=Dync1li2 PE=1 SV=2	Dync1li2	1	7.27523E-09	117.33	2	EFQDYIEPEEGCQGS(1)PQR	1.324	0.474	0.395	0.441	1.52	1.769	1.804	cytoplasm	K10416	DYNC1LI; dynein light intermediate chain 1, cytosolic	mmu04962 Vasopressin-regulated water reabsorption; mmu04145 Phagosome; mmu05132 Salmonella infection	GO:0000226 microtubule cytoskeleton organization; GO:0002376 immune system process; GO:0002478 antigen processing and presentation of exogenous peptide antigen; GO:0002495 antigen processing and presentation of peptide antigen via MHC class II; GO:0002504 antigen processing and presentation of peptide or polysaccharide antigen via MHC class II; GO:0006810 transport; GO:0006888 endoplasmic reticul…	GO:0000775 chromosome, centromeric region; GO:0000776 kinetochore; GO:0005622 intracellular; GO:0005623 cell; GO:0005694 chromosome; GO:0005737 cytoplasm; GO:0005813 centrosome; GO:0005815 microtubule organizing center; GO:0005829 cytosol; GO:0005856 cytoskeleton; GO:0005868 cytoplasmic dynein complex; GO:0005875 microtubule associated complex; GO:0015630 microtubule cytoskeleton; GO:0030286 dyne…	GO:0005488 binding; GO:0005515 protein binding; GO:0045504 dynein heavy chain binding;			N	KOG3905	Dynein light intermediate chain
Q6PDL0	407	S	5.264	0.000173625	Up	Cytoplasmic dynein 1 light intermediate chain 2 OS=Mus musculus OX=10090 GN=Dync1li2 PE=1 SV=2	Dync1li2	0.877703	2.24572E-05	95.263	2	GGPASVPS(0.05)AS(0.878)PGT(0.036)S(0.036)VK	-0.49885	0.387	0.269	0.375	1.666	1.921	1.84	cytoplasm	K10416	DYNC1LI; dynein light intermediate chain 1, cytosolic	mmu04962 Vasopressin-regulated water reabsorption; mmu04145 Phagosome; mmu05132 Salmonella infection	GO:0000226 microtubule cytoskeleton organization; GO:0002376 immune system process; GO:0002478 antigen processing and presentation of exogenous peptide antigen; GO:0002495 antigen processing and presentation of peptide antigen via MHC class II; GO:0002504 antigen processing and presentation of peptide or polysaccharide antigen via MHC class II; GO:0006810 transport; GO:0006888 endoplasmic reticul…	GO:0000775 chromosome, centromeric region; GO:0000776 kinetochore; GO:0005622 intracellular; GO:0005623 cell; GO:0005694 chromosome; GO:0005737 cytoplasm; GO:0005813 centrosome; GO:0005815 microtubule organizing center; GO:0005829 cytosol; GO:0005856 cytoskeleton; GO:0005868 cytoplasmic dynein complex; GO:0005875 microtubule associated complex; GO:0015630 microtubule cytoskeleton; GO:0030286 dyne…	GO:0005488 binding; GO:0005515 protein binding; GO:0045504 dynein heavy chain binding;			N	KOG3905	Dynein light intermediate chain
Q6PDQ2	1530	S	0.51	0.016633718	Down	Chromodomain-helicase-DNA-binding protein 4 OS=Mus musculus OX=10090 GN=Chd4 PE=1 SV=1	Chd4	0.967372	0.000695064	88.734	2	MS(0.001)QPGS(0.032)PS(0.967)PK	0.91103		1.246	1.481		0.705	0.687	nucleus	K11643	CHD4; chromodomain-helicase-DNA-binding protein 4 [EC:3.6.4.12]	mmu05165 Human papillomavirus infection; mmu05203 Viral carcinogenesis	GO:0000122 negative regulation of transcription by RNA polymerase II; GO:0006325 chromatin organization; GO:0006355 regulation of transcription, DNA-templated; GO:0006357 regulation of transcription by RNA polymerase II; GO:0006464 cellular protein modification process; GO:0006476 protein deacetylation; GO:0006807 nitrogen compound metabolic process; GO:0006996 organelle organization; GO:0008152 …	GO:0000118 histone deacetylase complex; GO:0000228 nuclear chromosome; GO:0000785 chromatin; GO:0000790 nuclear chromatin; GO:0005622 intracellular; GO:0005623 cell; GO:0005634 nucleus; GO:0005654 nucleoplasm; GO:0005694 chromosome; GO:0005737 cytoplasm; GO:0005813 centrosome; GO:0005815 microtubule organizing center; GO:0005856 cytoskeleton; GO:0015630 microtubule cytoskeleton; GO:0016581 NuRD c…	GO:0001085 RNA polymerase II transcription factor binding; GO:0001103 RNA polymerase II repressing transcription factor binding; GO:0003676 nucleic acid binding; GO:0003677 DNA binding; GO:0003678 DNA helicase activity; GO:0003824 catalytic activity; GO:0004386 helicase activity; GO:0004407 histone deacetylase activity; GO:0005488 binding; GO:0005515 protein binding; GO:0008094 DNA-dependent ATPa…	PF08073; PF00628; PF00385; PF06465; PF06461; PF08074	CHDNT (NUC034) domain; PHD-finger; Chromo (CHRromatin Organisation MOdifier) domain; Domain of Unknown Function (DUF1087); Domain of Unknown Function (DUF1086); CHDCT2 (NUC038) domain	B	KOG0383	Predicted helicase
Q6PFD9	1059	S	2.952	0.009456806	Up	Nuclear pore complex protein Nup98-Nup96 OS=Mus musculus OX=10090 GN=Nup98 PE=1 SV=2	Nup98	0.977791	1.18952E-07	103.27	2	FASGTFLS(0.978)PS(0.022)ASVQECR	1.3089	0.555	0.486			1.41	1.663	nucleus	K14297	NUP98; nuclear pore complex protein Nup98-Nup96	mmu05164 Influenza A; mmu05014 Amyotrophic lateral sclerosis; mmu03013 RNA transport	GO:0000972 transcription-dependent tethering of RNA polymerase II gene DNA at nuclear periphery; GO:0000973 posttranscriptional tethering of RNA polymerase II gene DNA at nuclear periphery; GO:0006139 nucleobase-containing compound metabolic process; GO:0006259 DNA metabolic process; GO:0006260 DNA replication; GO:0006403 RNA localization; GO:0006405 RNA export from nucleus; GO:0006406 mRNA expor…	GO:0005622 intracellular; GO:0005623 cell; GO:0005634 nucleus; GO:0005635 nuclear envelope; GO:0005643 nuclear pore; GO:0005654 nucleoplasm; GO:0005737 cytoplasm; GO:0005829 cytosol; GO:0012505 endomembrane system; GO:0016020 membrane; GO:0016234 inclusion body; GO:0016604 nuclear body; GO:0031080 nuclear pore outer ring; GO:0031090 organelle membrane; GO:0031965 nuclear membrane; GO:0031967 orga…	GO:0003676 nucleic acid binding; GO:0003682 chromatin binding; GO:0003712 transcription coregulator activity; GO:0003713 transcription coactivator activity; GO:0003723 RNA binding; GO:0003729 mRNA binding; GO:0005048 signal sequence binding; GO:0005198 structural molecule activity; GO:0005215 transporter activity; GO:0005488 binding; GO:0008139 nuclear localization sequence binding; GO:0017056 st…	PF12110	Nuclear protein 96	UY	KOG0845	Nuclear pore complex, Nup98 component (sc Nup145/Nup100/Nup116)
Q6PFD9	1027	S	2.086	8.63345E-05	Up	Nuclear pore complex protein Nup98-Nup96 OS=Mus musculus OX=10090 GN=Nup98 PE=1 SV=2	Nup98	1	4.52576E-08	187.47	2	GETVQEICS(1)PR	5.0243	0.68	0.596	0.673	1.343	1.322	1.4	nucleus	K14297	NUP98; nuclear pore complex protein Nup98-Nup96	mmu05164 Influenza A; mmu05014 Amyotrophic lateral sclerosis; mmu03013 RNA transport	GO:0000972 transcription-dependent tethering of RNA polymerase II gene DNA at nuclear periphery; GO:0000973 posttranscriptional tethering of RNA polymerase II gene DNA at nuclear periphery; GO:0006139 nucleobase-containing compound metabolic process; GO:0006259 DNA metabolic process; GO:0006260 DNA replication; GO:0006403 RNA localization; GO:0006405 RNA export from nucleus; GO:0006406 mRNA expor…	GO:0005622 intracellular; GO:0005623 cell; GO:0005634 nucleus; GO:0005635 nuclear envelope; GO:0005643 nuclear pore; GO:0005654 nucleoplasm; GO:0005737 cytoplasm; GO:0005829 cytosol; GO:0012505 endomembrane system; GO:0016020 membrane; GO:0016234 inclusion body; GO:0016604 nuclear body; GO:0031080 nuclear pore outer ring; GO:0031090 organelle membrane; GO:0031965 nuclear membrane; GO:0031967 orga…	GO:0003676 nucleic acid binding; GO:0003682 chromatin binding; GO:0003712 transcription coregulator activity; GO:0003713 transcription coactivator activity; GO:0003723 RNA binding; GO:0003729 mRNA binding; GO:0005048 signal sequence binding; GO:0005198 structural molecule activity; GO:0005215 transporter activity; GO:0005488 binding; GO:0008139 nuclear localization sequence binding; GO:0017056 st…	PF12110	Nuclear protein 96	UY	KOG0845	Nuclear pore complex, Nup98 component (sc Nup145/Nup100/Nup116)
Q6PFD9	653	S	1.66	0.000566459	Up	Nuclear pore complex protein Nup98-Nup96 OS=Mus musculus OX=10090 GN=Nup98 PE=1 SV=2	Nup98	0.989711	8.7261E-08	91.131	2	PVDENNQQDGEDDS(0.99)LVS(0.01)R	-1.118	0.757		0.775		1.275	1.268	nucleus	K14297	NUP98; nuclear pore complex protein Nup98-Nup96	mmu05164 Influenza A; mmu05014 Amyotrophic lateral sclerosis; mmu03013 RNA transport	GO:0000972 transcription-dependent tethering of RNA polymerase II gene DNA at nuclear periphery; GO:0000973 posttranscriptional tethering of RNA polymerase II gene DNA at nuclear periphery; GO:0006139 nucleobase-containing compound metabolic process; GO:0006259 DNA metabolic process; GO:0006260 DNA replication; GO:0006403 RNA localization; GO:0006405 RNA export from nucleus; GO:0006406 mRNA expor…	GO:0005622 intracellular; GO:0005623 cell; GO:0005634 nucleus; GO:0005635 nuclear envelope; GO:0005643 nuclear pore; GO:0005654 nucleoplasm; GO:0005737 cytoplasm; GO:0005829 cytosol; GO:0012505 endomembrane system; GO:0016020 membrane; GO:0016234 inclusion body; GO:0016604 nuclear body; GO:0031080 nuclear pore outer ring; GO:0031090 organelle membrane; GO:0031965 nuclear membrane; GO:0031967 orga…	GO:0003676 nucleic acid binding; GO:0003682 chromatin binding; GO:0003712 transcription coregulator activity; GO:0003713 transcription coactivator activity; GO:0003723 RNA binding; GO:0003729 mRNA binding; GO:0005048 signal sequence binding; GO:0005198 structural molecule activity; GO:0005215 transporter activity; GO:0005488 binding; GO:0008139 nuclear localization sequence binding; GO:0017056 st…	PF12110	Nuclear protein 96	UY	KOG0845	Nuclear pore complex, Nup98 component (sc Nup145/Nup100/Nup116)
Q6PGL7	388	S	1.725	0.015169159	Up	WASH complex subunit 2 OS=Mus musculus OX=10090 GN=Washc2 PE=1 SV=1	Washc2	1	8.40819E-11	159.03	2	PAQAPVSEELPPS(1)PK	1.0449	0.994	0.715	0.658	1.501	1.246	1.337	nucleus	K18462	FAM21; WASH complex subunit FAM21	mmu04144 Endocytosis	GO:0006810 transport; GO:0008064 regulation of actin polymerization or depolymerization; GO:0009987 cellular process; GO:0010638 positive regulation of organelle organization; GO:0010769 regulation of cell morphogenesis involved in differentiation; GO:0010810 regulation of cell-substrate adhesion; GO:0016043 cellular component organization; GO:0016192 vesicle-mediated transport; GO:0016197 endoso…	GO:0005622 intracellular; GO:0005623 cell; GO:0005634 nucleus; GO:0005730 nucleolus; GO:0005737 cytoplasm; GO:0005768 endosome; GO:0005769 early endosome; GO:0005829 cytosol; GO:0005886 plasma membrane; GO:0012505 endomembrane system; GO:0016020 membrane; GO:0031410 cytoplasmic vesicle; GO:0031974 membrane-enclosed lumen; GO:0031981 nuclear lumen; GO:0031982 vesicle; GO:0032991 protein-containing…	GO:0005488 binding; GO:0005543 phospholipid binding; GO:0005546 phosphatidylinositol-4,5-bisphosphate binding; GO:0005547 phosphatidylinositol-3,4,5-trisphosphate binding; GO:0008289 lipid binding; GO:0010314 phosphatidylinositol-5-phosphate binding; GO:0032266 phosphatidylinositol-3-phosphate binding; GO:0035091 phosphatidylinositol binding; GO:0043167 ion binding; GO:0043168 anion binding; GO:0…
Q6PGL7	1067	S	1.651	0.026841175	Up	WASH complex subunit 2 OS=Mus musculus OX=10090 GN=Washc2 PE=1 SV=1	Washc2	0.92963	4.25214E-23	191.8	3	GPVAQLS(0.002)S(0.068)S(0.93)PVLPNGHQPLLQPR	0.24604	0.929		0.694	1.372	1.217	1.43	nucleus	K18462	FAM21; WASH complex subunit FAM21	mmu04144 Endocytosis	GO:0006810 transport; GO:0008064 regulation of actin polymerization or depolymerization; GO:0009987 cellular process; GO:0010638 positive regulation of organelle organization; GO:0010769 regulation of cell morphogenesis involved in differentiation; GO:0010810 regulation of cell-substrate adhesion; GO:0016043 cellular component organization; GO:0016192 vesicle-mediated transport; GO:0016197 endoso…	GO:0005622 intracellular; GO:0005623 cell; GO:0005634 nucleus; GO:0005730 nucleolus; GO:0005737 cytoplasm; GO:0005768 endosome; GO:0005769 early endosome; GO:0005829 cytosol; GO:0005886 plasma membrane; GO:0012505 endomembrane system; GO:0016020 membrane; GO:0031410 cytoplasmic vesicle; GO:0031974 membrane-enclosed lumen; GO:0031981 nuclear lumen; GO:0031982 vesicle; GO:0032991 protein-containing…	GO:0005488 binding; GO:0005543 phospholipid binding; GO:0005546 phosphatidylinositol-4,5-bisphosphate binding; GO:0005547 phosphatidylinositol-3,4,5-trisphosphate binding; GO:0008289 lipid binding; GO:0010314 phosphatidylinositol-5-phosphate binding; GO:0032266 phosphatidylinositol-3-phosphate binding; GO:0035091 phosphatidylinositol binding; GO:0043167 ion binding; GO:0043168 anion binding; GO:0…
Q6PGL7	723	S	1.505	0.018026302	Up	WASH complex subunit 2 OS=Mus musculus OX=10090 GN=Washc2 PE=1 SV=1	Washc2	1	1.19739E-36	199.86	3	VPLLFS(1)DEEDSEVPSGVKPEDLK	-0.064476	0.978	0.764	0.794	1.296	1.104	1.417	nucleus	K18462	FAM21; WASH complex subunit FAM21	mmu04144 Endocytosis	GO:0006810 transport; GO:0008064 regulation of actin polymerization or depolymerization; GO:0009987 cellular process; GO:0010638 positive regulation of organelle organization; GO:0010769 regulation of cell morphogenesis involved in differentiation; GO:0010810 regulation of cell-substrate adhesion; GO:0016043 cellular component organization; GO:0016192 vesicle-mediated transport; GO:0016197 endoso…	GO:0005622 intracellular; GO:0005623 cell; GO:0005634 nucleus; GO:0005730 nucleolus; GO:0005737 cytoplasm; GO:0005768 endosome; GO:0005769 early endosome; GO:0005829 cytosol; GO:0005886 plasma membrane; GO:0012505 endomembrane system; GO:0016020 membrane; GO:0031410 cytoplasmic vesicle; GO:0031974 membrane-enclosed lumen; GO:0031981 nuclear lumen; GO:0031982 vesicle; GO:0032991 protein-containing…	GO:0005488 binding; GO:0005543 phospholipid binding; GO:0005546 phosphatidylinositol-4,5-bisphosphate binding; GO:0005547 phosphatidylinositol-3,4,5-trisphosphate binding; GO:0008289 lipid binding; GO:0010314 phosphatidylinositol-5-phosphate binding; GO:0032266 phosphatidylinositol-3-phosphate binding; GO:0035091 phosphatidylinositol binding; GO:0043167 ion binding; GO:0043168 anion binding; GO:0…
Q6ZPJ3	893	S	1.913	0.001889051	Up	(E3-independent) E2 ubiquitin-conjugating enzyme UBE2O OS=Mus musculus OX=10090 GN=Ube2o PE=1 SV=3	Ube2o	1	1.2411E-18	233.43	2	KEEKPEVQS(1)PVK	-0.18678	0.644	0.574	0.63	1.276	1.264	0.996	nucleus	K10581	UBE2O; ubiquitin-conjugating enzyme E2 O [EC:2.3.2.24]	mmu04120 Ubiquitin mediated proteolysis	GO:0000209 protein polyubiquitination; GO:0006355 regulation of transcription, DNA-templated; GO:0006357 regulation of transcription by RNA polymerase II; GO:0006464 cellular protein modification process; GO:0006513 protein monoubiquitination; GO:0006807 nitrogen compound metabolic process; GO:0006810 transport; GO:0008152 metabolic process; GO:0009889 regulation of biosynthetic process; GO:00099…	GO:0005622 intracellular; GO:0005623 cell; GO:0005634 nucleus; GO:0005654 nucleoplasm; GO:0005737 cytoplasm; GO:0016604 nuclear body; GO:0031974 membrane-enclosed lumen; GO:0031981 nuclear lumen; GO:0043226 organelle; GO:0043227 membrane-bounded organelle; GO:0043229 intracellular organelle; GO:0043231 intracellular membrane-bounded organelle; GO:0043233 organelle lumen; GO:0070013 intracellular …	GO:0003824 catalytic activity; GO:0004842 ubiquitin-protein transferase activity; GO:0005488 binding; GO:0005515 protein binding; GO:0016740 transferase activity; GO:0019787 ubiquitin-like protein transferase activity; GO:0019899 enzyme binding; GO:0031625 ubiquitin protein ligase binding; GO:0044389 ubiquitin-like protein ligase binding; GO:0061630 ubiquitin protein ligase activity; GO:0061631 u…	PF00179	Ubiquitin-conjugating enzyme	O	KOG0895	Ubiquitin-conjugating enzyme
Q6ZPZ3	1104	S	1.973	0.029228654	Up	Zinc finger CCCH domain-containing protein 4 OS=Mus musculus OX=10090 GN=Zc3h4 PE=1 SV=2	Zc3h4	0.992964	3.95305E-24	133.88	3	PCPT(0.004)EAS(0.993)PPAAS(0.003)PS(0.002)GDS(0.265)S(0.678)PPAT(0.056)APYDPR	2.1536	0.861	0.592	0.653	1.002	1.777	1.376	nucleus				GO:0006355 regulation of transcription, DNA-templated; GO:0006357 regulation of transcription by RNA polymerase II; GO:0009889 regulation of biosynthetic process; GO:0010468 regulation of gene expression; GO:0010556 regulation of macromolecule biosynthetic process; GO:0019219 regulation of nucleobase-containing compound metabolic process; GO:0019222 regulation of metabolic process; GO:0031323 reg…	GO:0005622 intracellular; GO:0005623 cell; GO:0005634 nucleus; GO:0005654 nucleoplasm; GO:0005737 cytoplasm; GO:0005829 cytosol; GO:0031974 membrane-enclosed lumen; GO:0031981 nuclear lumen; GO:0043226 organelle; GO:0043227 membrane-bounded organelle; GO:0043229 intracellular organelle; GO:0043231 intracellular membrane-bounded organelle; GO:0043233 organelle lumen; GO:0070013 intracellular organ…	GO:0000981 DNA-binding transcription factor activity, RNA polymerase II-specific; GO:0003700 DNA-binding transcription factor activity; GO:0140110 transcription regulator activity;			A	KOG1040	Polyadenylation factor I complex, subunit, Yth1 (CPSF subunit)
Q6ZPZ3	159	S	1.662	0.017796507	Up	Zinc finger CCCH domain-containing protein 4 OS=Mus musculus OX=10090 GN=Zc3h4 PE=1 SV=2	Zc3h4	0.999844	5.74566E-18	100.41	3	DYS(1)PPYAPSHQQYSSSHNAPLPK	0.071615	0.782	0.772	0.776	0.989	1.488	1.395	nucleus				GO:0006355 regulation of transcription, DNA-templated; GO:0006357 regulation of transcription by RNA polymerase II; GO:0009889 regulation of biosynthetic process; GO:0010468 regulation of gene expression; GO:0010556 regulation of macromolecule biosynthetic process; GO:0019219 regulation of nucleobase-containing compound metabolic process; GO:0019222 regulation of metabolic process; GO:0031323 reg…	GO:0005622 intracellular; GO:0005623 cell; GO:0005634 nucleus; GO:0005654 nucleoplasm; GO:0005737 cytoplasm; GO:0005829 cytosol; GO:0031974 membrane-enclosed lumen; GO:0031981 nuclear lumen; GO:0043226 organelle; GO:0043227 membrane-bounded organelle; GO:0043229 intracellular organelle; GO:0043231 intracellular membrane-bounded organelle; GO:0043233 organelle lumen; GO:0070013 intracellular organ…	GO:0000981 DNA-binding transcription factor activity, RNA polymerase II-specific; GO:0003700 DNA-binding transcription factor activity; GO:0140110 transcription regulator activity;			A	KOG1040	Polyadenylation factor I complex, subunit, Yth1 (CPSF subunit)
Q6ZQH8	1719	S	1.805	0.029573502	Up	Nucleoporin NUP188 OS=Mus musculus OX=10090 GN=Nup188 PE=1 SV=2	Nup188	0.999668	5.51216E-14	218.9	2	GAPSS(1)PAAGVLPSPQGK	-0.95914	0.633	0.789	0.956	1.407		1.454	plasma membrane	K14311	NUP188; nuclear pore complex protein Nup188	mmu05014 Amyotrophic lateral sclerosis; mmu03013 RNA transport	GO:0001667 ameboidal-type cell migration; GO:0006403 RNA localization; GO:0006405 RNA export from nucleus; GO:0006406 mRNA export from nucleus; GO:0006606 protein import into nucleus; GO:0006611 protein export from nucleus; GO:0006810 transport; GO:0006886 intracellular protein transport; GO:0006913 nucleocytoplasmic transport; GO:0006928 movement of cell or subcellular component; GO:0008104 prot…	GO:0005622 intracellular; GO:0005623 cell; GO:0005634 nucleus; GO:0005635 nuclear envelope; GO:0005643 nuclear pore; GO:0012505 endomembrane system; GO:0031967 organelle envelope; GO:0031975 envelope; GO:0032991 protein-containing complex; GO:0043226 organelle; GO:0043227 membrane-bounded organelle; GO:0043229 intracellular organelle; GO:0043231 intracellular membrane-bounded organelle; GO:004461…	GO:0005198 structural molecule activity; GO:0017056 structural constituent of nuclear pore;			S	KOG4833	Uncharacterized conserved protein
Q6ZWU9	11	S	1.972	0.001999523	Up	40S ribosomal protein S27 OS=Mus musculus OX=10090 GN=Rps27 PE=1 SV=3	Rps27	1	5.78525E-05	139.7	3	DLLHPS(1)PEEEKR	1.2253	0.609	0.514		1.085	1.092	1.144	extracellular	K02978	RP-S27e; small subunit ribosomal protein S27e	mmu03010 Ribosome; mmu05171 Coronavirus disease - COVID-19	GO:0000028 ribosomal small subunit assembly; GO:0000184 nuclear-transcribed mRNA catabolic process, nonsense-mediated decay; GO:0000956 nuclear-transcribed mRNA catabolic process; GO:0006139 nucleobase-containing compound metabolic process; GO:0006364 rRNA processing; GO:0006396 RNA processing; GO:0006401 RNA catabolic process; GO:0006402 mRNA catabolic process; GO:0006412 translation; GO:0006413…	GO:0005622 intracellular; GO:0005623 cell; GO:0005634 nucleus; GO:0005654 nucleoplasm; GO:0005737 cytoplasm; GO:0005829 cytosol; GO:0005840 ribosome; GO:0015935 small ribosomal subunit; GO:0022626 cytosolic ribosome; GO:0022627 cytosolic small ribosomal subunit; GO:0031974 membrane-enclosed lumen; GO:0031981 nuclear lumen; GO:0032991 protein-containing complex; GO:0043226 organelle; GO:0043227 me…	GO:0003676 nucleic acid binding; GO:0003677 DNA binding; GO:0003735 structural constituent of ribosome; GO:0005198 structural molecule activity; GO:0005488 binding; GO:0008270 zinc ion binding; GO:0043167 ion binding; GO:0043169 cation binding; GO:0046872 metal ion binding; GO:0046914 transition metal ion binding; GO:0097159 organic cyclic compound binding; GO:1901363 heterocyclic compound bindin…			J	KOG1779	40s ribosomal protein S27
Q78PY7	426	S	1.51	0.012976377	Up	Staphylococcal nuclease domain-containing protein 1 OS=Mus musculus OX=10090 GN=Snd1 PE=1 SV=1	Snd1	0.999999	2.36899E-24	177.74	2	PAS(1)PATETVPAFSER	0.42283	0.804	0.677	0.933	1.235	1.272	1.139	cytoplasm	K15979	SND1; staphylococcal nuclease domain-containing protein 1	mmu05203 Viral carcinogenesis	GO:0006139 nucleobase-containing compound metabolic process; GO:0006401 RNA catabolic process; GO:0006725 cellular aromatic compound metabolic process; GO:0006807 nitrogen compound metabolic process; GO:0008152 metabolic process; GO:0009056 catabolic process; GO:0009057 macromolecule catabolic process; GO:0009889 regulation of biosynthetic process; GO:0009891 positive regulation of biosynthetic p…	GO:0005622 intracellular; GO:0005623 cell; GO:0005634 nucleus; GO:0005737 cytoplasm; GO:0005829 cytosol; GO:0043226 organelle; GO:0043227 membrane-bounded organelle; GO:0043229 intracellular organelle; GO:0043231 intracellular membrane-bounded organelle; GO:0097433 dense body;	GO:0003712 transcription coregulator activity; GO:0003713 transcription coactivator activity; GO:0003824 catalytic activity; GO:0004518 nuclease activity; GO:0016787 hydrolase activity; GO:0016788 hydrolase activity, acting on ester bonds; GO:0140110 transcription regulator activity;	PF00565; PF00567	Staphylococcal nuclease homologue; Tudor domain	K	KOG2039	Transcriptional coactivator p100
[truncated: 281 more rows]
